# Supplementary material for: Body Size Poorly Predicts Host-Associated Microbial Diversity in Wild Birds
Source: Microbiol Spectr. 2023 Apr 11;11(3):e03749-22. doi: 10.1128/spectrum.03749-22 (PMC10269867; doi:10.1128/spectrum.03749-22)
Supplement: Supplemental file 1 — Supplemental material. Download spectrum.03749-22-s0001.xlsx, XLSX file, 0.1 MB [file spectrum.03749-22-s0001.xlsx]

## Sheet: Sheet1
Table S1. Species level sample sizes for all species and body sites.
	BirdTree_Species_Name	Blood	Buccal	Gizzard	Intestines	Spleen	Liver	Cloaca
	Columba arquatrix	3	0	0	0	0	0	0
	Columba livia	0	2	3	0	1	2	3
	Streptopelia decipiens	2	2	1	0	0	0	2
	Streptopelia semitorquata	2	0	1	0	1	1	1
	Streptopelia lugens	2	0	0	1	0	0	0
	Streptopelia capicola	3	2	4	2	0	0	3
	Treron calvus	0	1	0	1	0	0	1
	Turtur chalcospilos	1	2	0	2	0	0	1
	Turtur tympanistria	1	1	0	1	0	0	1
	Scopus umbretta	1	0	1	0	1	0	0
	Ixobrychus sturmii	2	2	1	2	0	0	2
	Ardea melanocephala	1	0	0	0	0	0	0
	Bubulcus ibis	8	6	3	2	1	0	4
	Tauraco porphyreolophus	1	1	0	0	0	0	1
	Sarothrura rufa	1	0	0	0	0	0	0
	Centropus superciliosus	1	1	1	0	1	1	1
	Centropus senegalensis	0	0	1	0	1	1	2
	Chrysococcyx klaas	1	0	0	0	0	0	0
	Chrysococcyx caprius	1	1	0	1	0	0	1
	Clamator jacobinus	1	1	0	0	0	0	1
	Clamator levaillantii	1	1	1	1	0	0	1
	Caprimulgus pectoralis	2	2	0	2	0	0	2
	Caprimulgus poliocephalus	3	0	1	1	0	0	0
	Caprimulgus fossii	1	2	0	2	0	0	1
	Cypsiurus parvus	1	0	0	1	0	0	0
	Falco subbuteo	1	1	1	1	0	0	1
	Anthreptes collaris	4	2	0	2	0	0	5
	Nectarinia mediocris	7	0	0	0	0	0	0
	Nectarinia afra	7	0	0	0	0	0	0
	Nectarinia olivacea	13	10	0	4	0	0	10
	Nectarinia amethystina	1	1	0	1	0	0	0
	Nectarinia venusta	7	6	0	4	0	0	4
	Nectarinia kilimensis	1	0	0	0	0	0	0
	Nectarinia senegalensis	1	1	0	1	0	0	1
	Nectarinia johnstoni	2	0	0	1	0	0	0
	Plocepasser mahali	2	2	0	2	0	0	2
	Euplectes ardens	12	12	0	1	0	0	10
	Euplectes orix	3	3	0	2	0	0	2
	Euplectes hordeaceus	1	1	0	0	0	0	1
	Euplectes axillaris	0	1	0	1	0	0	1
	Euplectes capensis	13	7	0	1	0	0	10
	Ploceus baglafecht	3	0	0	0	0	0	0
	Ploceus ocularis	6	1	0	3	0	0	6
	Ploceus velatus	2	0	0	1	0	0	0
	Ploceus intermedius	1	0	0	1	0	0	0
	Ploceus olivaceiceps	1	1	0	0	0	0	1
	Ploceus xanthops	10	9	0	2	0	0	9
	Vidua paradisaea	2	2	0	0	0	0	1
	Vidua funerea	3	3	0	3	0	0	3
	Cryptospiza reichenovii	13	0	0	0	0	0	0
	Mandingoa nitidula	1	1	0	1	0	0	1
	Estrilda melanotis	4	0	0	0	0	0	0
	Estrilda astrild	2	2	0	2	0	0	2
	Hypargos niveoguttatus	17	13	0	4	0	0	11
	Pytilia afra	1	1	0	0	0	0	2
	Pytilia melba	5	4	0	2	0	0	3
	Lagonosticta rhodopareia	3	3	0	1	0	0	2
	Lagonosticta rubricata	8	7	0	1	0	0	6
	Pyrenestes minor	2	2	0	2	0	0	3
	Uraeginthus angolensis	3	1	0	3	0	0	3
	Amandava subflava	1	0	0	1	0	0	1
	Lonchura fringilloides	6	2	0	4	0	0	2
	Lonchura cucullata	2	2	0	1	0	0	2
	Passer griseus	1	0	0	1	0	0	0
	Passer domesticus	12	13	0	7	0	0	12
	Motacilla aguimp	1	0	0	0	0	0	0
	Macronyx croceus	3	2	0	2	0	0	2
	Anthus trivialis	1	0	0	0	0	0	0
	Anthus lineiventris	1	1	0	1	0	0	1
	Anthus novaeseelandiae	4	4	0	2	0	0	4
	Emberiza tahapisi	1	1	0	0	0	0	1
	Emberiza cabanisi	2	1	0	1	0	0	2
	Emberiza flaviventris	2	2	0	1	0	0	1
	Serinus canicollis	5	0	0	0	0	0	0
	Serinus sulphuratus	2	0	0	1	0	0	2
	Serinus striolatus	3	0	0	0	0	0	0
	Serinus mozambicus	3	3	0	0	0	0	2
	Serinus citrinelloides	5	4	0	1	0	0	3
	Muscicapa adusta	5	2	0	2	0	0	1
	Muscicapa striata	1	0	0	0	0	0	1
	Muscicapa caerulescens	2	3	0	0	0	0	3
	Bradornis pallidus	5	4	0	2	0	0	5
	Erythropygia quadrivirgata	10	6	0	6	0	0	8
	Erythropygia leucophrys	1	1	0	1	0	0	1
	Cercomela familiaris	9	8	0	3	0	0	9
	Ficedula albicollis	1	0	0	0	0	0	0
	Alethe fuelleborni	6	0	0	0	0	0	0
	Cichladusa arquata	1	1	0	1	0	0	1
	Pogonocichla stellata	23	2	0	1	0	0	1
	Cossypha heuglini	7	3	0	3	0	0	3
	Cossypha caffra	8	0	0	0	0	0	0
	Cossypha anomala	10	0	0	0	0	0	0
	Sheppardia sharpei	6	0	0	1	0	0	0
	Cossypha natalensis	4	3	0	3	0	0	4
	Turdus libonyanus	2	2	0	2	0	0	2
	Turdus olivaceus	4	0	0	0	0	0	0
	Zoothera gurneyi	5	0	1	1	0	0	0
	Lamprotornis chalybaeus	2	2	1	2	0	0	2
	Onychognathus tenuirostris	1	0	1	1	0	0	0
	Melocichla mentalis	1	1	0	0	0	0	1
	Sylvietta whytii	2	1	0	1	0	0	2
	Pycnonotus barbatus	16	10	1	4	0	0	16
	Chlorocichla flaviventris	1	0	0	0	0	0	0
	Andropadus tephrolaemus	24	0	0	0	0	0	0
	Andropadus milanjensis	3	0	0	1	0	0	0
	Phyllastrephus flavostriatus	6	0	0	0	0	0	0
	Phyllastrephus fischeri	1	1	0	0	0	0	1
	Phyllastrephus cerviniventris	10	3	0	2	0	0	4
	Phyllastrephus terrestris	6	5	0	4	0	0	4
	Andropadus virens	5	4	0	2	0	0	5
	Cisticola erythrops	14	11	0	2	0	0	11
	Cisticola fulvicapilla	1	1	0	1	0	0	1
	Cisticola nigriloris	6	0	0	0	0	0	0
	Cisticola woosnami	4	0	0	0	0	0	0
	Cisticola galactotes	3	3	0	2	0	0	2
	Cisticola njombe	4	0	0	0	0	0	0
	Prinia subflava	2	2	0	1	0	0	2
	Drymocichla incana	1	1	0	1	0	0	1
	Camaroptera undosa	4	3	0	3	0	0	2
	Camaroptera brachyura	12	11	0	2	0	0	12
	Eremomela scotops	1	1	0	1	0	0	0
	Eremomela usticollis	1	0	0	0	0	0	0
	Apalis flavida	4	2	0	1	0	0	4
	Apalis thoracica	6	0	0	0	0	0	0
	Hyliota flavigaster	1	1	0	1	0	0	1
	Chloropeta similis	4	0	0	0	0	0	0
	Chloropeta natalensis	1	0	0	0	0	0	0
	Acrocephalus arundinaceus	7	7	0	3	0	0	4
	Bradypterus cinnamomeus	7	0	0	0	0	0	0
	Bradypterus barratti	1	0	0	0	0	0	0
	Sylvia atricapilla	1	0	0	0	0	0	0
	Pseudoalcippe abyssinica	5	0	0	0	0	0	0
	Sylvia borin	5	2	0	4	0	0	3
	Illadopsis pyrrhoptera	1	0	0	0	0	0	0
	Zosterops senegalensis	8	0	0	0	0	0	0
	Phylloscopus ruficapilla	3	0	0	0	0	0	0
	Hirundo rustica	1	1	0	0	0	0	1
	Psalidoprocne pristoptera	1	0	0	1	0	0	1
	Psalidoprocne albiceps	2	0	0	0	0	0	0
	Nicator gularis	1	1	0	0	0	0	1
	Eremopterix leucotis	0	1	0	0	0	0	1
	Parus rufiventris	3	4	0	3	0	0	3
	Parus griseiventris	1	0	0	0	0	0	0
	Elminia albonotata	5	0	0	0	0	0	0
	Oriolus larvatus	1	1	0	0	0	0	1
	Oriolus oriolus	1	1	0	1	0	0	1
	Oriolus auratus	1	1	0	1	0	0	1
	Dicrurus adsimilis	2	1	1	2	0	0	0
	Corvus albicollis	3	0	1	0	1	0	0
	Corvus albus	3	0	2	1	2	2	0
	Lanius collurio	3	2	0	3	0	0	3
	Laniarius fuelleborni	2	0	0	0	0	0	0
	Laniarius ferrugineus	4	2	0	2	0	0	3
	Malaconotus blanchoti	1	1	0	0	0	0	1
	Dryoscopus cubla	7	4	1	3	0	0	5
	Tchagra minutus	2	2	0	1	0	0	2
	Tchagra australis	4	3	0	2	0	0	4
	Platysteira peltata	2	3	0	0	0	0	3
	Batis soror	4	3	0	3	0	0	4
	Batis capensis	19	0	0	0	0	0	0
	Prionops plumatus	9	6	0	3	0	0	8
	Coracina pectoralis	2	2	0	1	0	0	1
	Campephaga phoenicea	1	1	0	0	0	0	0
	Smithornis capensis	3	1	0	1	0	0	2
	Pitta angolensis	1	0	0	1	0	0	0
	Poicephalus cryptoxanthus	1	1	1	1	0	0	1
	Urocolius indicus	1	1	0	1	0	0	1
	Aquila wahlbergi	1	1	2	0	1	1	1
	Accipiter tachiro	1	1	0	0	0	0	1
	Kaupifalco monogrammicus	1	1	0	0	0	0	1
	Bubo lacteus	1	1	1	1	0	0	1
	Glaucidium perlatum	1	2	0	2	0	0	2
	Apaloderma vittatum	2	0	1	0	0	0	0
	Pogoniulus leucomystax	2	0	0	0	0	0	0
	Pogoniulus chrysoconus	1	1	0	1	0	0	1
	Indicator variegatus	3	0	0	1	0	0	0
	Indicator indicator	1	1	0	1	0	0	1
	Campethera cailliautii	2	1	0	1	0	0	1
	Dendropicos fuscescens	1	1	0	1	0	0	1
	Merops superciliosus	1	0	1	1	0	0	1
	Merops apiaster	2	1	0	1	0	0	1
	Merops pusillus	8	8	0	2	0	0	8
	Merops boehmi	2	3	0	2	0	0	2
	Ceyx pictus	3	4	0	2	0	0	4
	Halcyon chelicuti	2	2	0	0	0	0	2
	Halcyon leucocephala		1	0	0	0	0	1
	Halcyon albiventris	5	4	0	4	0	0	4
	Halcyon senegalensis	3	1	1	2	0	0	2
	Eurystomus glaucurus	1	1	1	1	0	0	1
	Coracias garrulus	1	1	1	1	0	0	1
	Tockus alboterminatus	2	1	1	0	0	0	1
	Tockus nasutus	3	2	1	2	0	0	2
	Upupa epops	1	1	0	1	0	0	0
	Rhinopomastus cyanomelas	1	1	0	2	0	0	2
	Phoeniculus purpureus	2	1	0	1	0	0	2
	Charadrius pecuarius	1	0	0	0	0	0	0
	Tringa glareola	1	0	0	0	0	0	0
	Glareola pratincola	3	0	0	0	0	0	0
	Sarkidiornis melanotos	2	0	0	0	0	1	0
	Cairina moschata	1	1	1	0	0	0	1
	Alopochen aegyptiaca	2	0	0	0	0	0	0
	Numida meleagris	2	1	3	1	0	0	3
	Francolinus levaillantii	3	0	0	0	0	0	0
	Francolinus hildebrandti	1	1	0	0	0	0	1
	Francolinus afer	1	1	2	0	0	1	1
	Coturnix coturnix	2	0	0	0	0	0	0

## Sheet: Sheet3
	BirdTree_Species_Name	Blood	Buccal	Gizzard	Intestines	Spleen	Liver	Cloaca
	Columba arquatrix	3	0	0	0	0	0	0		Columba arquatrix	1	52
	Columba livia	0	2	3	0	1	2	3		Columba livia	2	53
	Streptopelia decipiens	2	2	1	0	0	0	2		Streptopelia decipiens	3	183
	Streptopelia semitorquata	2	0	1	0	1	1	1		Streptopelia semitorquata	4	185
	Streptopelia lugens	2	0	0	1	0	0	0		Streptopelia lugens	5	184
	Streptopelia capicola	3	2	4	2	0	0	3		Streptopelia capicola	6	182
	Treron calvus	0	1	0	1	0	0	1		Treron calvus	7	194
	Turtur chalcospilos	1	2	0	2	0	0	1		Turtur chalcospilos	8	198
	Turtur tympanistria	1	1	0	1	0	0	1		Turtur tympanistria	9	199
	Scopus umbretta	1	0	1	0	1	0	0		Scopus umbretta	10	174
	Ixobrychus sturmii	2	2	1	2	0	0	2		Ixobrychus sturmii	11	103
	Ardea melanocephala	1	0	0	0	0	0	0		Ardea melanocephala	12	17
	Bubulcus ibis	8	6	3	2	1	0	4		Bubulcus ibis	13	24
	Tauraco porphyreolophus	1	1	0	0	0	0	1		Tauraco porphyreolophus	14	189
	Sarothrura rufa	1	0	0	0	0	0	0		Sarothrura rufa	15	173
	Centropus superciliosus	1	1	1	0	1	1	1		Centropus superciliosus	16	34
	Centropus senegalensis	0	0	1	0	1	1	2		Centropus senegalensis	17	33
	Chrysococcyx klaas	1	0	0	0	0	0	0		Chrysococcyx klaas	18	42
	Chrysococcyx caprius	1	1	0	1	0	0	1		Chrysococcyx caprius	19	41
	Clamator jacobinus	1	1	0	0	0	0	1		Clamator jacobinus	20	50
	Clamator levaillantii	1	1	1	1	0	0	1		Clamator levaillantii	21	51
	Caprimulgus pectoralis	2	2	0	2	0	0	2		Caprimulgus pectoralis	22	31
	Caprimulgus poliocephalus	3	0	1	1	0	0	0		Caprimulgus poliocephalus	23	32
	Caprimulgus fossii	1	2	0	2	0	0	1		Caprimulgus fossii	24	30
	Cypsiurus parvus	1	0	0	1	0	0	0		Cypsiurus parvus	25	64
	Falco subbuteo	1	1	1	1	0	0	1		Falco subbuteo	26	86
	Anthreptes collaris	4	2	0	2	0	0	5		Anthreptes collaris	27	9
	Nectarinia mediocris	7	0	0	0	0	0	0		Nectarinia mediocris	28	129
	Nectarinia afra	7	0	0	0	0	0	0		Nectarinia afra	29	125
	Nectarinia olivacea	13	10	0	4	0	0	10		Nectarinia olivacea	30	130
	Nectarinia amethystina	1	1	0	1	0	0	0		Nectarinia amethystina	31	126
	Nectarinia venusta	7	6	0	4	0	0	4		Nectarinia venusta	32	132
	Nectarinia kilimensis	1	0	0	0	0	0	0		Nectarinia kilimensis	33	128
	Nectarinia senegalensis	1	1	0	1	0	0	1		Nectarinia senegalensis	34	131
	Nectarinia johnstoni	2	0	0	1	0	0	0		Nectarinia johnstoni	35	127
	Plocepasser mahali	2	2	0	2	0	0	2		Plocepasser mahali	36	151
	Euplectes ardens	12	12	0	1	0	0	10		Euplectes ardens	37	80
	Euplectes orix	3	3	0	2	0	0	2		Euplectes orix	38	84
	Euplectes hordeaceus	1	1	0	0	0	0	1		Euplectes hordeaceus	39	83
	Euplectes axillaris	0	1	0	1	0	0	1		Euplectes axillaris	40	81
	Euplectes capensis	13	7	0	1	0	0	10		Euplectes capensis	41	82
	Ploceus baglafecht	3	0	0	0	0	0	0		Ploceus baglafecht	42	152
	Ploceus ocularis	6	1	0	3	0	0	6		Ploceus ocularis	43	154
	Ploceus velatus	2	0	0	1	0	0	0		Ploceus velatus	44	156
	Ploceus intermedius	1	0	0	1	0	0	0		Ploceus intermedius	45	153
	Ploceus olivaceiceps	1	1	0	0	0	0	1		Ploceus olivaceiceps	46	155
	Ploceus xanthops	10	9	0	2	0	0	9		Ploceus xanthops	47	157
	Vidua paradisaea	2	2	0	0	0	0	1		Vidua paradisaea	48	204
	Vidua funerea	3	3	0	3	0	0	3		Vidua funerea	49	203
	Cryptospiza reichenovii	13	0	0	0	0	0	0		Cryptospiza reichenovii	50	63
	Mandingoa nitidula	1	1	0	1	0	0	1		Mandingoa nitidula	51	115
	Estrilda melanotis	4	0	0	0	0	0	0		Estrilda melanotis	52	79
	Estrilda astrild	2	2	0	2	0	0	2		Estrilda astrild	53	78
	Hypargos niveoguttatus	17	13	0	4	0	0	11		Hypargos niveoguttatus	54	99
	Pytilia afra	1	1	0	0	0	0	2		Pytilia afra	55	169
	Pytilia melba	5	4	0	2	0	0	3		Pytilia melba	56	170
	Lagonosticta rhodopareia	3	3	0	1	0	0	2		Lagonosticta rhodopareia	57	105
	Lagonosticta rubricata	8	7	0	1	0	0	6		Lagonosticta rubricata	58	106
	Pyrenestes minor	2	2	0	2	0	0	3		Pyrenestes minor	59	168
	Uraeginthus angolensis	3	1	0	3	0	0	3		Uraeginthus angolensis	60	201
	Amandava subflava	1	0	0	1	0	0	1		Amandava subflava	61	5
	Lonchura fringilloides	6	2	0	4	0	0	2		Lonchura fringilloides	62	112
	Lonchura cucullata	2	2	0	1	0	0	2		Lonchura cucullata	63	111
	Passer griseus	1	0	0	1	0	0	0		Passer griseus	64	142
	Passer domesticus	12	13	0	7	0	0	12		Passer domesticus	65	141
	Motacilla aguimp	1	0	0	0	0	0	0		Motacilla aguimp	66	121
	Macronyx croceus	3	2	0	2	0	0	2		Macronyx croceus	67	113
	Anthus trivialis	1	0	0	0	0	0	0		Anthus trivialis	68	12
	Anthus lineiventris	1	1	0	1	0	0	1		Anthus lineiventris	69	10
	Anthus novaeseelandiae	4	4	0	2	0	0	4		Anthus novaeseelandiae	70	11
	Emberiza tahapisi	1	1	0	0	0	0	1		Emberiza tahapisi	71	72
	Emberiza cabanisi	2	1	0	1	0	0	2		Emberiza cabanisi	72	70
	Emberiza flaviventris	2	2	0	1	0	0	1		Emberiza flaviventris	73	71
	Serinus canicollis	5	0	0	0	0	0	0		Serinus canicollis	74	175
	Serinus sulphuratus	2	0	0	1	0	0	2		Serinus sulphuratus	75	179
	Serinus striolatus	3	0	0	0	0	0	0		Serinus striolatus	76	178
	Serinus mozambicus	3	3	0	0	0	0	2		Serinus mozambicus	77	177
	Serinus citrinelloides	5	4	0	1	0	0	3		Serinus citrinelloides	78	176
	Muscicapa adusta	5	2	0	2	0	0	1		Muscicapa adusta	79	122
	Muscicapa striata	1	0	0	0	0	0	1		Muscicapa striata	80	124
	Muscicapa caerulescens	2	3	0	0	0	0	3		Muscicapa caerulescens	81	123
	Bradornis pallidus	5	4	0	2	0	0	5		Bradornis pallidus	82	20
	Erythropygia quadrivirgata	10	6	0	6	0	0	8		Erythropygia quadrivirgata	83	77
	Erythropygia leucophrys	1	1	0	1	0	0	1		Erythropygia leucophrys	84	76
	Cercomela familiaris	9	8	0	3	0	0	9		Cercomela familiaris	85	35
	Ficedula albicollis	1	0	0	0	0	0	0		Ficedula albicollis	86	87
	Alethe fuelleborni	6	0	0	0	0	0	0		Alethe fuelleborni	87	3
	Cichladusa arquata	1	1	0	1	0	0	1		Cichladusa arquata	88	43
	Pogonocichla stellata	23	2	0	1	0	0	1		Pogonocichla stellata	89	160
	Cossypha heuglini	7	3	0	3	0	0	3		Cossypha heuglini	90	60
	Cossypha caffra	8	0	0	0	0	0	0		Cossypha caffra	91	59
	Cossypha anomala	10	0	0	0	0	0	0		Cossypha anomala	92	58
	Sheppardia sharpei	6	0	0	1	0	0	0		Sheppardia sharpei	93	180
	Cossypha natalensis	4	3	0	3	0	0	4		Cossypha natalensis	94	61
	Turdus libonyanus	2	2	0	2	0	0	2		Turdus libonyanus	95	196
	Turdus olivaceus	4	0	0	0	0	0	0		Turdus olivaceus	96	197
	Zoothera gurneyi	5	0	1	1	0	0	0		Zoothera gurneyi	97	205
	Lamprotornis chalybaeus	2	2	1	2	0	0	2		Lamprotornis chalybaeus	98	107
	Onychognathus tenuirostris	1	0	1	1	0	0	0		Onychognathus tenuirostris	99	135
	Melocichla mentalis	1	1	0	0	0	0	1		Melocichla mentalis	100	116
	Sylvietta whytii	2	1	0	1	0	0	2		Sylvietta whytii	101	188
	Pycnonotus barbatus	16	10	1	4	0	0	16		Pycnonotus barbatus	102	167
	Chlorocichla flaviventris	1	0	0	0	0	0	0		Chlorocichla flaviventris	103	38
	Andropadus tephrolaemus	24	0	0	0	0	0	0		Andropadus tephrolaemus	104	7
	Andropadus milanjensis	3	0	0	1	0	0	0		Andropadus milanjensis	105	6
	Phyllastrephus flavostriatus	6	0	0	0	0	0	0		Phyllastrephus flavostriatus	106	146
	Phyllastrephus fischeri	1	1	0	0	0	0	1		Phyllastrephus fischeri	107	145
	Phyllastrephus cerviniventris	10	3	0	2	0	0	4		Phyllastrephus cerviniventris	108	144
	Phyllastrephus terrestris	6	5	0	4	0	0	4		Phyllastrephus terrestris	109	147
	Andropadus virens	5	4	0	2	0	0	5		Andropadus virens	110	8
	Cisticola erythrops	14	11	0	2	0	0	11		Cisticola erythrops	111	44
	Cisticola fulvicapilla	1	1	0	1	0	0	1		Cisticola fulvicapilla	112	45
	Cisticola nigriloris	6	0	0	0	0	0	0		Cisticola nigriloris	113	47
	Cisticola woosnami	4	0	0	0	0	0	0		Cisticola woosnami	114	49
	Cisticola galactotes	3	3	0	2	0	0	2		Cisticola galactotes	115	46
	Cisticola njombe	4	0	0	0	0	0	0		Cisticola njombe	116	48
	Prinia subflava	2	2	0	1	0	0	2		Prinia subflava	117	162
	Drymocichla incana	1	1	0	1	0	0	1		Drymocichla incana	118	67
	Camaroptera undosa	4	3	0	3	0	0	2		Camaroptera undosa	119	27
	Camaroptera brachyura	12	11	0	2	0	0	12		Camaroptera brachyura	120	26
	Eremomela scotops	1	1	0	1	0	0	0		Eremomela scotops	121	73
	Eremomela usticollis	1	0	0	0	0	0	0		Eremomela usticollis	122	74
	Apalis flavida	4	2	0	1	0	0	4		Apalis flavida	123	13
	Apalis thoracica	6	0	0	0	0	0	0		Apalis thoracica	124	14
	Hyliota flavigaster	1	1	0	1	0	0	1		Hyliota flavigaster	125	98
	Chloropeta similis	4	0	0	0	0	0	0		Chloropeta similis	126	40
	Chloropeta natalensis	1	0	0	0	0	0	0		Chloropeta natalensis	127	39
	Acrocephalus arundinaceus	7	7	0	3	0	0	4		Acrocephalus arundinaceus	128	2
	Bradypterus cinnamomeus	7	0	0	0	0	0	0		Bradypterus cinnamomeus	129	22
	Bradypterus barratti	1	0	0	0	0	0	0		Bradypterus barratti	130	21
	Sylvia atricapilla	1	0	0	0	0	0	0		Sylvia atricapilla	131	186
	Pseudoalcippe abyssinica	5	0	0	0	0	0	0		Pseudoalcippe abyssinica	132	166
	Sylvia borin	5	2	0	4	0	0	3		Sylvia borin	133	187
	Illadopsis pyrrhoptera	1	0	0	0	0	0	0		Illadopsis pyrrhoptera	134	100
	Zosterops senegalensis	8	0	0	0	0	0	0		Zosterops senegalensis	135	206
	Phylloscopus ruficapilla	3	0	0	0	0	0	0		Phylloscopus ruficapilla	136	148
	Hirundo rustica	1	1	0	0	0	0	1		Hirundo rustica	137	97
	Psalidoprocne pristoptera	1	0	0	1	0	0	1		Psalidoprocne pristoptera	138	165
	Psalidoprocne albiceps	2	0	0	0	0	0	0		Psalidoprocne albiceps	139	164
	Nicator gularis	1	1	0	0	0	0	1		Nicator gularis	140	133
	Eremopterix leucotis	0	1	0	0	0	0	1		Eremopterix leucotis	141	75
	Parus rufiventris	3	4	0	3	0	0	3		Parus rufiventris	142	140
	Parus griseiventris	1	0	0	0	0	0	0		Parus griseiventris	143	139
	Elminia albonotata	5	0	0	0	0	0	0		Elminia albonotata	144	69
	Oriolus larvatus	1	1	0	0	0	0	1		Oriolus larvatus	145	137
	Oriolus oriolus	1	1	0	1	0	0	1		Oriolus oriolus	146	138
	Oriolus auratus	1	1	0	1	0	0	1		Oriolus auratus	147	136
	Dicrurus adsimilis	2	1	1	2	0	0	0		Dicrurus adsimilis	148	66
	Corvus albicollis	3	0	1	0	1	0	0		Corvus albicollis	149	56
	Corvus albus	3	0	2	1	2	2	0		Corvus albus	150	57
	Lanius collurio	3	2	0	3	0	0	3		Lanius collurio	151	110
	Laniarius fuelleborni	2	0	0	0	0	0	0		Laniarius fuelleborni	152	109
	Laniarius ferrugineus	4	2	0	2	0	0	3		Laniarius ferrugineus	153	108
	Malaconotus blanchoti	1	1	0	0	0	0	1		Malaconotus blanchoti	154	114
	Dryoscopus cubla	7	4	1	3	0	0	5		Dryoscopus cubla	155	68
	Tchagra minutus	2	2	0	1	0	0	2		Tchagra minutus	156	191
	Tchagra australis	4	3	0	2	0	0	4		Tchagra australis	157	190
	Platysteira peltata	2	3	0	0	0	0	3		Platysteira peltata	158	150
	Batis soror	4	3	0	3	0	0	4		Batis soror	159	19
	Batis capensis	19	0	0	0	0	0	0		Batis capensis	160	18
	Prionops plumatus	9	6	0	3	0	0	8		Prionops plumatus	161	163
	Coracina pectoralis	2	2	0	1	0	0	1		Coracina pectoralis	162	55
	Campephaga phoenicea	1	1	0	0	0	0	0		Campephaga phoenicea	163	28
	Smithornis capensis	3	1	0	1	0	0	2		Smithornis capensis	164	181
	Pitta angolensis	1	0	0	1	0	0	0		Pitta angolensis	165	149
	Poicephalus cryptoxanthus	1	1	1	1	0	0	1		Poicephalus cryptoxanthus	166	161
	Urocolius indicus	1	1	0	1	0	0	1		Urocolius indicus	167	202
	Aquila wahlbergi	1	1	2	0	1	1	1		Aquila wahlbergi	168	16
	Accipiter tachiro	1	1	0	0	0	0	1		Accipiter tachiro	169	1
	Kaupifalco monogrammicus	1	1	0	0	0	0	1		Kaupifalco monogrammicus	170	104
	Bubo lacteus	1	1	1	1	0	0	1		Bubo lacteus	171	23
	Glaucidium perlatum	1	2	0	2	0	0	2		Glaucidium perlatum	172	92
	Apaloderma vittatum	2	0	1	0	0	0	0		Apaloderma vittatum	173	15
	Pogoniulus leucomystax	2	0	0	0	0	0	0		Pogoniulus leucomystax	174	159
	Pogoniulus chrysoconus	1	1	0	1	0	0	1		Pogoniulus chrysoconus	175	158
	Indicator variegatus	3	0	0	1	0	0	0		Indicator variegatus	176	102
	Indicator indicator	1	1	0	1	0	0	1		Indicator indicator	177	101
	Campethera cailliautii	2	1	0	1	0	0	1		Campethera cailliautii	178	29
	Dendropicos fuscescens	1	1	0	1	0	0	1		Dendropicos fuscescens	179	65
	Merops superciliosus	1	0	1	1	0	0	1		Merops superciliosus	180	120
	Merops apiaster	2	1	0	1	0	0	1		Merops apiaster	181	117
	Merops pusillus	8	8	0	2	0	0	8		Merops pusillus	182	119
	Merops boehmi	2	3	0	2	0	0	2		Merops boehmi	183	118
	Ceyx pictus	3	4	0	2	0	0	4		Ceyx pictus	184	36
	Halcyon chelicuti	2	2	0	0	0	0	2		Halcyon chelicuti	185	94
	Halcyon leucocephala		1	0	0	0	0	1		Halcyon leucocephala	186	95
	Halcyon albiventris	5	4	0	4	0	0	4		Halcyon albiventris	187	93
	Halcyon senegalensis	3	1	1	2	0	0	2		Halcyon senegalensis	188	96
	Eurystomus glaucurus	1	1	1	1	0	0	1		Eurystomus glaucurus	189	85
	Coracias garrulus	1	1	1	1	0	0	1		Coracias garrulus	190	54
	Tockus alboterminatus	2	1	1	0	0	0	1		Tockus alboterminatus	191	192
	Tockus nasutus	3	2	1	2	0	0	2		Tockus nasutus	192	193
	Upupa epops	1	1	0	1	0	0	0		Upupa epops	193	200
	Rhinopomastus cyanomelas	1	1	0	2	0	0	2		Rhinopomastus cyanomelas	194	171
	Phoeniculus purpureus	2	1	0	1	0	0	2		Phoeniculus purpureus	195	143
	Charadrius pecuarius	1	0	0	0	0	0	0		Charadrius pecuarius	196	37
	Tringa glareola	1	0	0	0	0	0	0		Tringa glareola	197	195
	Glareola pratincola	3	0	0	0	0	0	0		Glareola pratincola	198	91
	Sarkidiornis melanotos	2	0	0	0	0	1	0		Sarkidiornis melanotos	199	172
	Cairina moschata	1	1	1	0	0	0	1		Cairina moschata	200	25
	Alopochen aegyptiaca	2	0	0	0	0	0	0		Alopochen aegyptiaca	201	4
	Numida meleagris	2	1	3	1	0	0	3		Numida meleagris	202	134
	Francolinus levaillantii	3	0	0	0	0	0	0		Francolinus levaillantii	203	90
	Francolinus hildebrandti	1	1	0	0	0	0	1		Francolinus hildebrandti	204	89
	Francolinus afer	1	1	2	0	0	1	1		Francolinus afer	205	88
	Coturnix coturnix	2	0	0	0	0	0	0		Coturnix coturnix	206	62

## Sheet: Sheet2
Accipiter tachiro	169	1
Acrocephalus arundinaceus	128	2
Alethe fuelleborni	87	3
Alopochen aegyptiaca	201	4
Amandava subflava	61	5
Andropadus milanjensis	105	6
Andropadus tephrolaemus	104	7
Andropadus virens	110	8
Anthreptes collaris	27	9
Anthus lineiventris	69	10
Anthus novaeseelandiae	70	11
Anthus trivialis	68	12
Apalis flavida	123	13
Apalis thoracica	124	14
Apaloderma vittatum	173	15
Aquila wahlbergi	168	16
Ardea melanocephala	12	17
Batis capensis	160	18
Batis soror	159	19
Bradornis pallidus	82	20
Bradypterus barratti	130	21
Bradypterus cinnamomeus	129	22
Bubo lacteus	171	23
Bubulcus ibis	13	24
Cairina moschata	200	25
Camaroptera brachyura	120	26
Camaroptera undosa	119	27
Campephaga phoenicea	163	28
Campethera cailliautii	178	29
Caprimulgus fossii	24	30
Caprimulgus pectoralis	22	31
Caprimulgus poliocephalus	23	32
Centropus senegalensis	17	33
Centropus superciliosus	16	34
Cercomela familiaris	85	35
Ceyx pictus	184	36
Charadrius pecuarius	196	37
Chlorocichla flaviventris	103	38
Chloropeta natalensis	127	39
Chloropeta similis	126	40
Chrysococcyx caprius	19	41
Chrysococcyx klaas	18	42
Cichladusa arquata	88	43
Cisticola erythrops	111	44
Cisticola fulvicapilla	112	45
Cisticola galactotes	115	46
Cisticola nigriloris	113	47
Cisticola njombe	116	48
Cisticola woosnami	114	49
Clamator jacobinus	20	50
Clamator levaillantii	21	51
Columba arquatrix	1	52
Columba livia	2	53
Coracias garrulus	190	54
Coracina pectoralis	162	55
Corvus albicollis	149	56
Corvus albus	150	57
Cossypha anomala	92	58
Cossypha caffra	91	59
Cossypha heuglini	90	60
Cossypha natalensis	94	61
Coturnix coturnix	206	62
Cryptospiza reichenovii	50	63
Cypsiurus parvus	25	64
Dendropicos fuscescens	179	65
Dicrurus adsimilis	148	66
Drymocichla incana	118	67
Dryoscopus cubla	155	68
Elminia albonotata	144	69
Emberiza cabanisi	72	70
Emberiza flaviventris	73	71
Emberiza tahapisi	71	72
Eremomela scotops	121	73
Eremomela usticollis	122	74
Eremopterix leucotis	141	75
Erythropygia leucophrys	84	76
Erythropygia quadrivirgata	83	77
Estrilda astrild	53	78
Estrilda melanotis	52	79
Euplectes ardens	37	80
Euplectes axillaris	40	81
Euplectes capensis	41	82
Euplectes hordeaceus	39	83
Euplectes orix	38	84
Eurystomus glaucurus	189	85
Falco subbuteo	26	86
Ficedula albicollis	86	87
Francolinus afer	205	88
Francolinus hildebrandti	204	89
Francolinus levaillantii	203	90
Glareola pratincola	198	91
Glaucidium perlatum	172	92
Halcyon albiventris	187	93
Halcyon chelicuti	185	94
Halcyon leucocephala	186	95
Halcyon senegalensis	188	96
Hirundo rustica	137	97
Hyliota flavigaster	125	98
Hypargos niveoguttatus	54	99
Illadopsis pyrrhoptera	134	100
Indicator indicator	177	101
Indicator variegatus	176	102
Ixobrychus sturmii	11	103
Kaupifalco monogrammicus	170	104
Lagonosticta rhodopareia	57	105
Lagonosticta rubricata	58	106
Lamprotornis chalybaeus	98	107
Laniarius ferrugineus	153	108
Laniarius fuelleborni	152	109
Lanius collurio	151	110
Lonchura cucullata	63	111
Lonchura fringilloides	62	112
Macronyx croceus	67	113
Malaconotus blanchoti	154	114
Mandingoa nitidula	51	115
Melocichla mentalis	100	116
Merops apiaster	181	117
Merops boehmi	183	118
Merops pusillus	182	119
Merops superciliosus	180	120
Motacilla aguimp	66	121
Muscicapa adusta	79	122
Muscicapa caerulescens	81	123
Muscicapa striata	80	124
Nectarinia afra	29	125
Nectarinia amethystina	31	126
Nectarinia johnstoni	35	127
Nectarinia kilimensis	33	128
Nectarinia mediocris	28	129
Nectarinia olivacea	30	130
Nectarinia senegalensis	34	131
Nectarinia venusta	32	132
Nicator gularis	140	133
Numida meleagris	202	134
Onychognathus tenuirostris	99	135
Oriolus auratus	147	136
Oriolus larvatus	145	137
Oriolus oriolus	146	138
Parus griseiventris	143	139
Parus rufiventris	142	140
Passer domesticus	65	141
Passer griseus	64	142
Phoeniculus purpureus	195	143
Phyllastrephus cerviniventris	108	144
Phyllastrephus fischeri	107	145
Phyllastrephus flavostriatus	106	146
Phyllastrephus terrestris	109	147
Phylloscopus ruficapilla	136	148
Pitta angolensis	165	149
Platysteira peltata	158	150
Plocepasser mahali	36	151
Ploceus baglafecht	42	152
Ploceus intermedius	45	153
Ploceus ocularis	43	154
Ploceus olivaceiceps	46	155
Ploceus velatus	44	156
Ploceus xanthops	47	157
Pogoniulus chrysoconus	175	158
Pogoniulus leucomystax	174	159
Pogonocichla stellata	89	160
Poicephalus cryptoxanthus	166	161
Prinia subflava	117	162
Prionops plumatus	161	163
Psalidoprocne albiceps	139	164
Psalidoprocne pristoptera	138	165
Pseudoalcippe abyssinica	132	166
Pycnonotus barbatus	102	167
Pyrenestes minor	59	168
Pytilia afra	55	169
Pytilia melba	56	170
Rhinopomastus cyanomelas	194	171
Sarkidiornis melanotos	199	172
Sarothrura rufa	15	173
Scopus umbretta	10	174
Serinus canicollis	74	175
Serinus citrinelloides	78	176
Serinus mozambicus	77	177
Serinus striolatus	76	178
Serinus sulphuratus	75	179
Sheppardia sharpei	93	180
Smithornis capensis	164	181
Streptopelia capicola	6	182
Streptopelia decipiens	3	183
Streptopelia lugens	5	184
Streptopelia semitorquata	4	185
Sylvia atricapilla	131	186
Sylvia borin	133	187
Sylvietta whytii	101	188
Tauraco porphyreolophus	14	189
Tchagra australis	157	190
Tchagra minutus	156	191
Tockus alboterminatus	191	192
Tockus nasutus	192	193
Treron calvus	7	194
Tringa glareola	197	195
Turdus libonyanus	95	196
Turdus olivaceus	96	197
Turtur chalcospilos	8	198
Turtur tympanistria	9	199
Upupa epops	193	200
Uraeginthus angolensis	60	201
Urocolius indicus	167	202
Vidua funerea	49	203
Vidua paradisaea	48	204
Zoothera gurneyi	97	205
Zosterops senegalensis	135	206
