# Supplementary material for: Body Size Poorly Predicts Host-Associated Microbial Diversity in Wild Birds
Source: Microbiol Spectr. 2023 Apr 11;11(3):e03749-22. doi: 10.1128/spectrum.03749-22 (PMC10269867; doi:10.1128/spectrum.03749-22)
Supplement: Supplemental file 2 — Supplemental material. Download spectrum.03749-22-s0002.xlsx, XLSX file, 0.2 MB [file spectrum.03749-22-s0002.xlsx]

## Sheet: Sheet1
Table S2. Comprehensive host metadata for all samples.
SampleID	FMNH_no	BarcodeSequence	LinkerPrimerSequence	SampleType	Order	Family	Genus	Species	Common Name	Average Species Weight (g)	Sex	Nest Type	Nest Location	Nesting Habits	Social System	Diet	Extraction Plate
851	474699	CAAGCGTTGTCC	AGTCAGTCAGCCGGACTACHVGGGTWTCTAAT	Buccal	Accipitriformes	Accipitridae	Accipiter	tachiro	African Goshawk	220	Male	Open_cup	Canopy_subcanopy	Solitary	Solitary_or_pairs	animal_material	swab9
1298	474699	CTATCGGAAGAT	AGTCAGTCAGCCGGACTACHVGGGTWTCTAAT	Cloaca	Accipitriformes	Accipitridae	Accipiter	tachiro	African Goshawk	220	Male	Open_cup	Canopy_subcanopy	Solitary	Solitary_or_pairs	animal_material	swab14
2462	474699	ACCTGGGAATAT	AGTCAGTCAGCCGGACTACHVGGGTWTCTAAT	Blood	Accipitriformes	Accipitridae	Accipiter	tachiro	African Goshawk	220	Male	Open_cup	Canopy_subcanopy	Solitary	Solitary_or_pairs	animal_material	MLW8
476	474863	TTGCGGACCCTA	AGTCAGTCAGCCGGACTACHVGGGTWTCTAAT	Buccal	Passeriformes	Sylviidae	Acrocephalus	arundinaceus	Great Reed Warbler	20.6	Male	Open_cup	Understory	Solitary	Solitary_or_pairs	Omnivore	swab5
563	474864	ACTGAGCTGCAT	AGTCAGTCAGCCGGACTACHVGGGTWTCTAAT	Buccal	Passeriformes	Sylviidae	Acrocephalus	arundinaceus	Great Reed Warbler	20.6	Female	Open_cup	Understory	Solitary	Solitary_or_pairs	Omnivore	swab6
605	474865	AGCTTACCGACC	AGTCAGTCAGCCGGACTACHVGGGTWTCTAAT	Buccal	Passeriformes	Sylviidae	Acrocephalus	arundinaceus	Great Reed Warbler	20.6	Male	Open_cup	Understory	Solitary	Solitary_or_pairs	Omnivore	swab7
1013	474864	ATTCAGATGGCA	AGTCAGTCAGCCGGACTACHVGGGTWTCTAAT	Cloaca	Passeriformes	Sylviidae	Acrocephalus	arundinaceus	Great Reed Warbler	20.6	Female	Open_cup	Understory	Solitary	Solitary_or_pairs	Omnivore	swab11
1054	474865	AATCAACTAGGC	AGTCAGTCAGCCGGACTACHVGGGTWTCTAAT	Cloaca	Passeriformes	Sylviidae	Acrocephalus	arundinaceus	Great Reed Warbler	20.6	Male	Open_cup	Understory	Solitary	Solitary_or_pairs	Omnivore	swab11
2075	474863	AGCTGCACCTAA	AGTCAGTCAGCCGGACTACHVGGGTWTCTAAT	Blood	Passeriformes	Sylviidae	Acrocephalus	arundinaceus	Great Reed Warbler	20.6	Male	Open_cup	Understory	Solitary	Solitary_or_pairs	Omnivore	MLW4
2165	474864	GAGACGTGTTCT	AGTCAGTCAGCCGGACTACHVGGGTWTCTAAT	Blood	Passeriformes	Sylviidae	Acrocephalus	arundinaceus	Great Reed Warbler	20.6	Female	Open_cup	Understory	Solitary	Solitary_or_pairs	Omnivore	MLW5
2206	474865	CTTGAGAAATCG	AGTCAGTCAGCCGGACTACHVGGGTWTCTAAT	Blood	Passeriformes	Sylviidae	Acrocephalus	arundinaceus	Great Reed Warbler	20.6	Male	Open_cup	Understory	Solitary	Solitary_or_pairs	Omnivore	MLW5
2563	474863	GTGGAGTCTCAT	AGTCAGTCAGCCGGACTACHVGGGTWTCTAAT	Intestine	Passeriformes	Sylviidae	Acrocephalus	arundinaceus	Great Reed Warbler	20.6	Male	Open_cup	Understory	Solitary	Solitary_or_pairs	Omnivore	GI1
589	474859	GAGTCCGTTGCT	AGTCAGTCAGCCGGACTACHVGGGTWTCTAAT	Buccal	Passeriformes	Sylviidae	Acrocephalus	cinnamomeus	Great Reed Warbler		Male	Open_cup	Understory	Solitary	Solitary_or_pairs	animal_material	swab7
592	474860	CCGAATTGACAA	AGTCAGTCAGCCGGACTACHVGGGTWTCTAAT	Buccal	Passeriformes	Sylviidae	Acrocephalus	cinnamomeus	Great Reed Warbler		Female	Open_cup	Understory	Solitary	Solitary_or_pairs	animal_material	swab7
660	474861	ACGAAGTCTACC	AGTCAGTCAGCCGGACTACHVGGGTWTCTAAT	Buccal	Passeriformes	Sylviidae	Acrocephalus	cinnamomeus	Great Reed Warbler		Male	Open_cup	Understory	Solitary	Solitary_or_pairs	animal_material	swab7
1040	474860	GAAACGGAAACG	AGTCAGTCAGCCGGACTACHVGGGTWTCTAAT	Cloaca	Passeriformes	Sylviidae	Acrocephalus	cinnamomeus	Great Reed Warbler		Female	Open_cup	Understory	Solitary	Solitary_or_pairs	animal_material	swab11
2191	474859	GATCTCTGGGTA	AGTCAGTCAGCCGGACTACHVGGGTWTCTAAT	Blood	Passeriformes	Sylviidae	Acrocephalus	cinnamomeus	Great Reed Warbler		Male	Open_cup	Understory	Solitary	Solitary_or_pairs	animal_material	MLW5
2194	474860	ATAGCGAACTCA	AGTCAGTCAGCCGGACTACHVGGGTWTCTAAT	Blood	Passeriformes	Sylviidae	Acrocephalus	cinnamomeus	Great Reed Warbler		Female	Open_cup	Understory	Solitary	Solitary_or_pairs	animal_material	MLW5
2261	474861	AGGAACCAGACG	AGTCAGTCAGCCGGACTACHVGGGTWTCTAAT	Blood	Passeriformes	Sylviidae	Acrocephalus	cinnamomeus	Great Reed Warbler		Male	Open_cup	Understory	Solitary	Solitary_or_pairs	animal_material	MLW6
2620	474860	CAAACAACAGCT	AGTCAGTCAGCCGGACTACHVGGGTWTCTAAT	Intestine	Passeriformes	Sylviidae	Acrocephalus	cinnamomeus	Great Reed Warbler		Female	Open_cup	Understory	Solitary	Solitary_or_pairs	animal_material	GI2
2661	474861	AGGCTTACGTGT	AGTCAGTCAGCCGGACTACHVGGGTWTCTAAT	Intestine	Passeriformes	Sylviidae	Acrocephalus	cinnamomeus	Great Reed Warbler		Male	Open_cup	Understory	Solitary	Solitary_or_pairs	animal_material	GI2
640	474862	TGGCGTCATTCG	AGTCAGTCAGCCGGACTACHVGGGTWTCTAAT	Buccal	Passeriformes	Sylviidae	Acrocephalus	sp.			Male	NA	NA	NA	NA	NA	swab7
1089	474862	ATCGTGTGTTGG	AGTCAGTCAGCCGGACTACHVGGGTWTCTAAT	Cloaca	Passeriformes	Sylviidae	Acrocephalus	sp.			Male	NA	NA	NA	NA	NA	swab12
2241	474862	GTACTGAAGATC	AGTCAGTCAGCCGGACTACHVGGGTWTCTAAT	Blood	Passeriformes	Sylviidae	Acrocephalus	sp.			Male	NA	NA	NA	NA	NA	MLW6
1795	468139	AAGGAGTGCGCA	AGTCAGTCAGCCGGACTACHVGGGTWTCTAAT	Blood	Passeriformes	Timaliidae	Alcippe	abyssinica	African Hill Babbler		Female	Open_cup	Understory	Solitary	Solitary_or_pairs	animal_material	MLW1
1903	468140	CAGCGTTTAGCC	AGTCAGTCAGCCGGACTACHVGGGTWTCTAAT	Blood	Passeriformes	Timaliidae	Alcippe	abyssinica	African Hill Babbler		Male	Open_cup	Understory	Solitary	Solitary_or_pairs	animal_material	MLW2
1906	468141	GCCATAGTGTGT	AGTCAGTCAGCCGGACTACHVGGGTWTCTAAT	Blood	Passeriformes	Timaliidae	Alcippe	abyssinica	African Hill Babbler		Female	Open_cup	Understory	Solitary	Solitary_or_pairs	animal_material	MLW2
1943	468142	ATTGACCGGTCA	AGTCAGTCAGCCGGACTACHVGGGTWTCTAAT	Blood	Passeriformes	Timaliidae	Alcippe	abyssinica	African Hill Babbler		Female	Open_cup	Understory	Solitary	Solitary_or_pairs	animal_material	MLW3
1948	468143	TGGTTGGTTACG	AGTCAGTCAGCCGGACTACHVGGGTWTCTAAT	Blood	Passeriformes	Timaliidae	Alcippe	abyssinica	African Hill Babbler		Female	Open_cup	Understory	Solitary	Solitary_or_pairs	animal_material	MLW3
1779	468071	CGGACTCGTTAC	AGTCAGTCAGCCGGACTACHVGGGTWTCTAAT	Blood	Passeriformes	Turdidae	Alethe	fuelleborni	White chested Alethe	44.1	Male	Open_cup	Understory	Solitary	Solitary_or_pairs	animal_material	MLW1
1782	468072	GTCCACTTGGAC	AGTCAGTCAGCCGGACTACHVGGGTWTCTAAT	Blood	Passeriformes	Turdidae	Alethe	fuelleborni	White chested Alethe nominate	44.1	Female	Open_cup	Understory	Solitary	Solitary_or_pairs	animal_material	MLW1
1860	468073	ACACACCCTGAC	AGTCAGTCAGCCGGACTACHVGGGTWTCTAAT	Blood	Passeriformes	Turdidae	Alethe	fuelleborni	White chested Alethe nominate	44.1	Male	Open_cup	Understory	Solitary	Solitary_or_pairs	animal_material	MLW2
1872	468074	CATCGGATCTGA	AGTCAGTCAGCCGGACTACHVGGGTWTCTAAT	Blood	Passeriformes	Turdidae	Alethe	fuelleborni	White chested Alethe nominate	44.1	Female	Open_cup	Understory	Solitary	Solitary_or_pairs	animal_material	MLW2
1873	468075	CATGTCTTCCAT	AGTCAGTCAGCCGGACTACHVGGGTWTCTAAT	Blood	Passeriformes	Turdidae	Alethe	fuelleborni	White chested Alethe nominate	44.1	Male	Open_cup	Understory	Solitary	Solitary_or_pairs	animal_material	MLW2
1975	468076	TATGCCAGAGAT	AGTCAGTCAGCCGGACTACHVGGGTWTCTAAT	Blood	Passeriformes	Turdidae	Alethe	fuelleborni	White chested Alethe nominate	44.1	Male	Open_cup	Understory	Solitary	Solitary_or_pairs	animal_material	MLW3
2042	467838	ATTTAGGACGAC	AGTCAGTCAGCCGGACTACHVGGGTWTCTAAT	Blood	Anseriformes	Anatidae	Alopochen	aegyptiacus	Egyptian Goose	1680	Female	Open_cup	NA	Solitary	Single_spec_flock	plant_material	MLW4
2043	467839	GGATAGCCAAGG	AGTCAGTCAGCCGGACTACHVGGGTWTCTAAT	Blood	Anseriformes	Anatidae	Alopochen	aegyptiacus	Egyptian Goose	1680	NA	Open_cup	Ground	Solitary	Single_spec_flock	Omnivore	MLW4
979	475123	GTAGCACTCATG	AGTCAGTCAGCCGGACTACHVGGGTWTCTAAT	Cloaca	Passeriformes	Estrildidae	Amandava	subflava	Orange breasted Waxbill	7.1	Male	Closed_cup	Understory	Solitary	Single_spec_flock	Omnivore	swab11
2143	475123	TACACAAGTCGC	AGTCAGTCAGCCGGACTACHVGGGTWTCTAAT	Blood	Passeriformes	Estrildidae	Amandava	subflava	Orange breasted Waxbill	7.1	Male	Closed_cup	Understory	Solitary	Single_spec_flock	Omnivore	MLW5
2606	475123	ATCCTTTGGTTC	AGTCAGTCAGCCGGACTACHVGGGTWTCTAAT	Intestine	Passeriformes	Estrildidae	Amandava	subflava	Orange breasted Waxbill	7.1	Male	Closed_cup	Understory	Solitary	Single_spec_flock	Omnivore	GI2
610	474959	CCAAGATTCGCC	AGTCAGTCAGCCGGACTACHVGGGTWTCTAAT	Buccal	Passeriformes	Nectariniidae	Anthreptes	collaris	Collared Sunbird	6.98	Female	Closed_cup	NA	Solitary	Solitary_or_pairs	Omnivore	swab7
647	474960	AGCCTGGTACCT	AGTCAGTCAGCCGGACTACHVGGGTWTCTAAT	Buccal	Passeriformes	Nectariniidae	Anthreptes	collaris	Collared Sunbird	6.98	Male	Closed_cup	NA	Solitary	Solitary_or_pairs	Omnivore	swab7
1059	474959	ACATGTCACGTG	AGTCAGTCAGCCGGACTACHVGGGTWTCTAAT	Cloaca	Passeriformes	Nectariniidae	Anthreptes	collaris	Collared Sunbird	6.98	Female	Closed_cup	NA	Solitary	Solitary_or_pairs	Omnivore	swab12
1096	474960	GTGCACGATAAT	AGTCAGTCAGCCGGACTACHVGGGTWTCTAAT	Cloaca	Passeriformes	Nectariniidae	Anthreptes	collaris	Collared Sunbird	6.98	Male	Closed_cup	NA	Solitary	Solitary_or_pairs	Omnivore	swab12
1108	474961	GGTACTGTACCA	AGTCAGTCAGCCGGACTACHVGGGTWTCTAAT	Cloaca	Passeriformes	Nectariniidae	Anthreptes	collaris	Collared Sunbird	6.98	Male	Closed_cup	NA	Solitary	Solitary_or_pairs	Omnivore	swab12
1212	474962	GCGAACCTATAC	AGTCAGTCAGCCGGACTACHVGGGTWTCTAAT	Cloaca	Passeriformes	Nectariniidae	Anthreptes	collaris	Collared Sunbird	6.98	Female	Closed_cup	NA	Solitary	Solitary_or_pairs	Omnivore	swab13
1215	474963	TCGTTTCTTCAG	AGTCAGTCAGCCGGACTACHVGGGTWTCTAAT	Cloaca	Passeriformes	Nectariniidae	Anthreptes	collaris	Collared Sunbird	6.98	Male	Closed_cup	NA	Solitary	Solitary_or_pairs	Omnivore	swab13
2212	474959	GATCCTCATGCG	AGTCAGTCAGCCGGACTACHVGGGTWTCTAAT	Blood	Passeriformes	Nectariniidae	Anthreptes	collaris	Collared Sunbird	6.98	Female	Closed_cup	NA	Solitary	Solitary_or_pairs	Omnivore	MLW6
2248	474960	ACGGCGTTATGT	AGTCAGTCAGCCGGACTACHVGGGTWTCTAAT	Blood	Passeriformes	Nectariniidae	Anthreptes	collaris	Collared Sunbird	6.98	Male	Closed_cup	NA	Solitary	Solitary_or_pairs	Omnivore	MLW6
2260	474961	GTTTCCGTGGTG	AGTCAGTCAGCCGGACTACHVGGGTWTCTAAT	Blood	Passeriformes	Nectariniidae	Anthreptes	collaris	Collared Sunbird	6.98	Male	Closed_cup	NA	Solitary	Solitary_or_pairs	Omnivore	MLW6
2375	474963	TTGGTAAAGTGC	AGTCAGTCAGCCGGACTACHVGGGTWTCTAAT	Blood	Passeriformes	Nectariniidae	Anthreptes	collaris	Collared Sunbird	6.98	Male	Closed_cup	NA	Solitary	Solitary_or_pairs	Omnivore	MLW7
2632	474959	TTGCGTTAGCAG	AGTCAGTCAGCCGGACTACHVGGGTWTCTAAT	Intestine	Passeriformes	Nectariniidae	Anthreptes	collaris	Collared Sunbird	6.98	Female	Closed_cup	NA	Solitary	Solitary_or_pairs	Omnivore	GI2
2797	474962	ACTAGTTGGACC	AGTCAGTCAGCCGGACTACHVGGGTWTCTAAT	Intestine	Passeriformes	Nectariniidae	Anthreptes	collaris	Collared Sunbird	6.98	Female	Closed_cup	NA	Solitary	Solitary_or_pairs	Omnivore	GI4
831	474781	TTCCCTTCTCCG	AGTCAGTCAGCCGGACTACHVGGGTWTCTAAT	Buccal	Passeriformes	Motacillidae	Anthus	lineiventris	Striped Pipit	36	Male	Closed_cup	Ground	Solitary	Solitary_or_pairs	animal_material	swab9
1280	474781	TATAGGCTCCGC	AGTCAGTCAGCCGGACTACHVGGGTWTCTAAT	Cloaca	Passeriformes	Motacillidae	Anthus	lineiventris	Striped Pipit	36	Male	Closed_cup	Ground	Solitary	Solitary_or_pairs	animal_material	swab14
2444	474781	GAGGACCAGCAA	AGTCAGTCAGCCGGACTACHVGGGTWTCTAAT	Blood	Passeriformes	Motacillidae	Anthus	lineiventris	Striped Pipit	36	Male	Closed_cup	Ground	Solitary	Solitary_or_pairs	animal_material	MLW8
2827	474781	CACAAAGCGATT	AGTCAGTCAGCCGGACTACHVGGGTWTCTAAT	Intestine	Passeriformes	Motacillidae	Anthus	lineiventris	Striped Pipit	36	Male	Closed_cup	Ground	Solitary	Solitary_or_pairs	animal_material	GI4
574	474777	GTTAGGGAGCGA	AGTCAGTCAGCCGGACTACHVGGGTWTCTAAT	Buccal	Passeriformes	Motacillidae	Anthus	novaeseelandiae	African Pipit	21.75	Male	Open_cup	Ground	Solitary	Solitary_or_pairs	animal_material	swab6
604	474778	ACGCTTAACGAC	AGTCAGTCAGCCGGACTACHVGGGTWTCTAAT	Buccal	Passeriformes	Motacillidae	Anthus	novaeseelandiae	African Pipit	21.75	Male	Open_cup	Ground	Solitary	Solitary_or_pairs	animal_material	swab7
646	474779	ATCACATTCTCC	AGTCAGTCAGCCGGACTACHVGGGTWTCTAAT	Buccal	Passeriformes	Motacillidae	Anthus	novaeseelandiae	African Pipit	21.75	Male	Open_cup	Ground	Solitary	Solitary_or_pairs	animal_material	swab7
805	474780	GCATGCATCCCA	AGTCAGTCAGCCGGACTACHVGGGTWTCTAAT	Buccal	Passeriformes	Motacillidae	Anthus	novaeseelandiae	African Pipit	21.75	Male	Open_cup	Ground	Solitary	Solitary_or_pairs	animal_material	swab9
1022	474777	GTGGCCTACTAC	AGTCAGTCAGCCGGACTACHVGGGTWTCTAAT	Cloaca	Passeriformes	Motacillidae	Anthus	novaeseelandiae	African Pipit	21.75	Male	Open_cup	Ground	Solitary	Solitary_or_pairs	animal_material	swab11
1053	474778	TGTACGGATAAC	AGTCAGTCAGCCGGACTACHVGGGTWTCTAAT	Cloaca	Passeriformes	Motacillidae	Anthus	novaeseelandiae	African Pipit	21.75	Male	Open_cup	Ground	Solitary	Solitary_or_pairs	animal_material	swab11
1095	474779	CTTGCATACCGG	AGTCAGTCAGCCGGACTACHVGGGTWTCTAAT	Cloaca	Passeriformes	Motacillidae	Anthus	novaeseelandiae	African Pipit	21.75	Male	Open_cup	Ground	Solitary	Solitary_or_pairs	animal_material	swab12
1255	474780	GCAAGTGTGAGG	AGTCAGTCAGCCGGACTACHVGGGTWTCTAAT	Cloaca	Passeriformes	Motacillidae	Anthus	novaeseelandiae	African Pipit	21.75	Male	Open_cup	Ground	Solitary	Solitary_or_pairs	animal_material	swab14
2176	474777	AATGACCTCGTG	AGTCAGTCAGCCGGACTACHVGGGTWTCTAAT	Blood	Passeriformes	Motacillidae	Anthus	novaeseelandiae	African Pipit	21.75	Male	Open_cup	Ground	Solitary	Solitary_or_pairs	animal_material	MLW5
2207	474778	CTACACAGCACA	AGTCAGTCAGCCGGACTACHVGGGTWTCTAAT	Blood	Passeriformes	Motacillidae	Anthus	novaeseelandiae	African Pipit	21.75	Male	Open_cup	Ground	Solitary	Solitary_or_pairs	animal_material	MLW5
2247	474779	TGTTAAGCAGCA	AGTCAGTCAGCCGGACTACHVGGGTWTCTAAT	Blood	Passeriformes	Motacillidae	Anthus	novaeseelandiae	African Pipit	21.75	Male	Open_cup	Ground	Solitary	Solitary_or_pairs	animal_material	MLW6
2419	474780	GGCGATTTACGT	AGTCAGTCAGCCGGACTACHVGGGTWTCTAAT	Blood	Passeriformes	Motacillidae	Anthus	novaeseelandiae	African Pipit	21.75	Male	Open_cup	Ground	Solitary	Solitary_or_pairs	animal_material	MLW8
2627	474778	CAAATTCGGGAT	AGTCAGTCAGCCGGACTACHVGGGTWTCTAAT	Intestine	Passeriformes	Motacillidae	Anthus	novaeseelandiae	African Pipit	21.75	Male	Open_cup	Ground	Solitary	Solitary_or_pairs	animal_material	GI2
2653	474779	TGTCGCAAATAG	AGTCAGTCAGCCGGACTACHVGGGTWTCTAAT	Intestine	Passeriformes	Motacillidae	Anthus	novaeseelandiae	African Pipit	21.75	Male	Open_cup	Ground	Solitary	Solitary_or_pairs	animal_material	GI2
1911	467957	GCCGAGATAATT	AGTCAGTCAGCCGGACTACHVGGGTWTCTAAT	Blood	Passeriformes	Motacillidae	Anthus	trivialis	Tree Pipit	24.5	Female	Open_cup	Ground	Solitary	Solitary_or_pairs	animal_material	MLW2
669	474890	TTGAAATCCCGG	AGTCAGTCAGCCGGACTACHVGGGTWTCTAAT	Buccal	Passeriformes	Cisticolidae	Apalis	flavida	Yellow breasted Apalis	7.725	Male	Closed_cup	Understory	Solitary	Solitary_or_pairs	Omnivore	swab7
673	474891	CTACCGATTGCG	AGTCAGTCAGCCGGACTACHVGGGTWTCTAAT	Buccal	Passeriformes	Cisticolidae	Apalis	flavida	Yellow breasted Apalis	7.725	Female	Closed_cup	Understory	Solitary	Solitary_or_pairs	Omnivore	swab8
1103	474889	AATATCGGGATC	AGTCAGTCAGCCGGACTACHVGGGTWTCTAAT	Cloaca	Passeriformes	Cisticolidae	Apalis	flavida	Yellow breasted Apalis	7.725	Female	Closed_cup	Understory	Solitary	Solitary_or_pairs	Omnivore	swab12
1118	474890	CCAGTATCGCGT	AGTCAGTCAGCCGGACTACHVGGGTWTCTAAT	Cloaca	Passeriformes	Cisticolidae	Apalis	flavida	Yellow breasted Apalis	7.725	Male	Closed_cup	Understory	Solitary	Solitary_or_pairs	Omnivore	swab12
1122	474891	CCACTTGAGAGT	AGTCAGTCAGCCGGACTACHVGGGTWTCTAAT	Cloaca	Passeriformes	Cisticolidae	Apalis	flavida	Yellow breasted Apalis	7.725	Female	Closed_cup	Understory	Solitary	Solitary_or_pairs	Omnivore	swab12
1127	474892	CACTGAGTACGT	AGTCAGTCAGCCGGACTACHVGGGTWTCTAAT	Cloaca	Passeriformes	Cisticolidae	Apalis	flavida	Yellow breasted Apalis	7.725	Male	Closed_cup	Understory	Solitary	Solitary_or_pairs	Omnivore	swab12
2255	474889	CTGTGTCCATGG	AGTCAGTCAGCCGGACTACHVGGGTWTCTAAT	Blood	Passeriformes	Cisticolidae	Apalis	flavida	Yellow breasted Apalis	7.725	Female	Closed_cup	Understory	Solitary	Solitary_or_pairs	Omnivore	MLW6
2270	474890	ACCTGGGAATAT	AGTCAGTCAGCCGGACTACHVGGGTWTCTAAT	Blood	Passeriformes	Cisticolidae	Apalis	flavida	Yellow breasted Apalis	7.725	Male	Closed_cup	Understory	Solitary	Solitary_or_pairs	Omnivore	MLW6
2274	474891	ATTGAGTGAGTC	AGTCAGTCAGCCGGACTACHVGGGTWTCTAAT	Blood	Passeriformes	Cisticolidae	Apalis	flavida	Yellow breasted Apalis	7.725	Female	Closed_cup	Understory	Solitary	Solitary_or_pairs	Omnivore	MLW6
2280	474892	AAGTGGCTATCC	AGTCAGTCAGCCGGACTACHVGGGTWTCTAAT	Blood	Passeriformes	Cisticolidae	Apalis	flavida	Yellow breasted Apalis	7.725	Male	Closed_cup	Understory	Solitary	Solitary_or_pairs	Omnivore	MLW6
2658	474889	CGGTCAATTGAC	AGTCAGTCAGCCGGACTACHVGGGTWTCTAAT	Intestine	Passeriformes	Cisticolidae	Apalis	flavida	Yellow breasted Apalis	7.725	Female	Closed_cup	Understory	Solitary	Solitary_or_pairs	Omnivore	GI2
1807	468251	CAGCGTTTAGCC	AGTCAGTCAGCCGGACTACHVGGGTWTCTAAT	Blood	Passeriformes	Cisticolidae	Apalis	thoracica	Bar throated Apalis	10.63	Male	Closed_cup	Understory	Solitary	Solitary_or_pairs	animal_material	MLW1
1841	468252	CTAAGACGTCGT	AGTCAGTCAGCCGGACTACHVGGGTWTCTAAT	Blood	Passeriformes	Cisticolidae	Apalis	thoracica	Bar throated Apalis	10.63	Male	Closed_cup	Understory	Solitary	Solitary_or_pairs	animal_material	MLW2
1854	468253	ACCTCCCGGATA	AGTCAGTCAGCCGGACTACHVGGGTWTCTAAT	Blood	Passeriformes	Cisticolidae	Apalis	thoracica	Bar throated Apalis	10.63	Male	Closed_cup	Understory	Solitary	Solitary_or_pairs	animal_material	MLW2
1886	468254	GGACTCAACTAA	AGTCAGTCAGCCGGACTACHVGGGTWTCTAAT	Blood	Passeriformes	Cisticolidae	Apalis	thoracica	Bar throated Apalis	10.63	NA	Closed_cup	Understory	Solitary	Solitary_or_pairs	animal_material	MLW2
1930	468255	CGACTCTAAACG	AGTCAGTCAGCCGGACTACHVGGGTWTCTAAT	Blood	Passeriformes	Cisticolidae	Apalis	thoracica	Bar throated Apalis	10.63	NA	Closed_cup	Understory	Solitary	Solitary_or_pairs	animal_material	MLW3
1982	468257	ACTCTAGCCGGT	AGTCAGTCAGCCGGACTACHVGGGTWTCTAAT	Blood	Passeriformes	Cisticolidae	Apalis	thoracica	Bar throated Apalis	10.63	Female	Closed_cup	Understory	Solitary	Solitary_or_pairs	animal_material	MLW3
727	474700	GTTGATACGATG	AGTCAGTCAGCCGGACTACHVGGGTWTCTAAT	Buccal	Falconiformes	Accipitridae	Aquila	wahlbergi	Wahlberg s Eagle	1070	Male	Open_cup	Canopy_subcanopy	Solitary	Solitary_or_pairs	animal_material	swab8
1175	474700	AGAATAGCGCTT	AGTCAGTCAGCCGGACTACHVGGGTWTCTAAT	Cloaca	Falconiformes	Accipitridae	Aquila	wahlbergi	Wahlberg s Eagle	1070	Male	Open_cup	Canopy_subcanopy	Solitary	Solitary_or_pairs	animal_material	swab13
2331	474700	AGGCACAGTAGG	AGTCAGTCAGCCGGACTACHVGGGTWTCTAAT	Blood	Falconiformes	Accipitridae	Aquila	wahlbergi	Wahlberg s Eagle	1070	Male	Open_cup	Canopy_subcanopy	Solitary	Solitary_or_pairs	animal_material	MLW7
2740	474700	TGTGAATTCGGA	AGTCAGTCAGCCGGACTACHVGGGTWTCTAAT	Spleen	Falconiformes	Accipitridae	Aquila	wahlbergi	Wahlberg s Eagle	1070	Male	Open_cup	Canopy_subcanopy	Solitary	Solitary_or_pairs	animal_material	GI3
2742	474700	TACTACGTGGCC	AGTCAGTCAGCCGGACTACHVGGGTWTCTAAT	Gizzard	Falconiformes	Accipitridae	Aquila	wahlbergi	Wahlberg s Eagle	1070	Male	Open_cup	Canopy_subcanopy	Solitary	Solitary_or_pairs	animal_material	GI3
2743	474700	GGCCAGTTCCTA	AGTCAGTCAGCCGGACTACHVGGGTWTCTAAT	Liver	Falconiformes	Accipitridae	Aquila	wahlbergi	Wahlberg s Eagle	1070	Male	Open_cup	Canopy_subcanopy	Solitary	Solitary_or_pairs	animal_material	GI3
2050	467834	GTCGCCGTACAT	AGTCAGTCAGCCGGACTACHVGGGTWTCTAAT	Blood	Ciconiiformes	Ardeidae	Ardea	melanocephala	Black headed Heron	1290	NA	Open_cup	Canopy_subcanopy	Colonial	Solitary_or_pairs	animal_material	MLW4
1770	468269	GGACCGCTTTCA	AGTCAGTCAGCCGGACTACHVGGGTWTCTAAT	Blood	Passeriformes	Platysteiridae	Batis	dimorpha	Malawi Batis		Female	Open_cup	Canopy_subcanopy	Solitary	Mixed_spec_flock	animal_material	MLW1
1771	468270	CACGGTCCTATG	AGTCAGTCAGCCGGACTACHVGGGTWTCTAAT	Blood	Passeriformes	Platysteiridae	Batis	dimorpha	Malawi Batis		Male	Open_cup	Canopy_subcanopy	Solitary	Mixed_spec_flock	animal_material	MLW1
1780	468271	TCTCGCACTGGA	AGTCAGTCAGCCGGACTACHVGGGTWTCTAAT	Blood	Passeriformes	Platysteiridae	Batis	dimorpha	Malawi Batis		Male	Open_cup	Canopy_subcanopy	Solitary	Mixed_spec_flock	animal_material	MLW1
1781	468272	TTCTGGTCTTGT	AGTCAGTCAGCCGGACTACHVGGGTWTCTAAT	Blood	Passeriformes	Platysteiridae	Batis	dimorpha	Malawi Batis		Female	Open_cup	Canopy_subcanopy	Solitary	Mixed_spec_flock	animal_material	MLW1
1790	468273	GGACTCAACTAA	AGTCAGTCAGCCGGACTACHVGGGTWTCTAAT	Blood	Passeriformes	Platysteiridae	Batis	dimorpha	Malawi Batis		NA	Open_cup	Canopy_subcanopy	Solitary	Mixed_spec_flock	animal_material	MLW1
1800	468274	GTATAGTCCGTG	AGTCAGTCAGCCGGACTACHVGGGTWTCTAAT	Blood	Passeriformes	Platysteiridae	Batis	dimorpha	Malawi Batis		Female	Open_cup	Canopy_subcanopy	Solitary	Mixed_spec_flock	animal_material	MLW1
1803	468275	TTCTCGGTTCTC	AGTCAGTCAGCCGGACTACHVGGGTWTCTAAT	Blood	Passeriformes	Platysteiridae	Batis	dimorpha	Malawi Batis		Male	Open_cup	Canopy_subcanopy	Solitary	Mixed_spec_flock	animal_material	MLW1
1820	468276	TGGGACATATCC	AGTCAGTCAGCCGGACTACHVGGGTWTCTAAT	Blood	Passeriformes	Platysteiridae	Batis	dimorpha	Malawi Batis		Male	Open_cup	Canopy_subcanopy	Solitary	Mixed_spec_flock	animal_material	MLW1
1845	468277	AGTAGGAGGCAC	AGTCAGTCAGCCGGACTACHVGGGTWTCTAAT	Blood	Passeriformes	Platysteiridae	Batis	dimorpha	Malawi Batis		Male	Open_cup	Canopy_subcanopy	Solitary	Mixed_spec_flock	animal_material	MLW2
1855	468278	GAAGAGGGTTGA	AGTCAGTCAGCCGGACTACHVGGGTWTCTAAT	Blood	Passeriformes	Platysteiridae	Batis	dimorpha	Malawi Batis		Female	Open_cup	Canopy_subcanopy	Solitary	Mixed_spec_flock	animal_material	MLW2
1881	468279	ACGGTTTCTGGA	AGTCAGTCAGCCGGACTACHVGGGTWTCTAAT	Blood	Passeriformes	Platysteiridae	Batis	dimorpha	Malawi Batis		Female	Open_cup	Canopy_subcanopy	Solitary	Mixed_spec_flock	animal_material	MLW2
1890	468280	GCTCCACAACGT	AGTCAGTCAGCCGGACTACHVGGGTWTCTAAT	Blood	Passeriformes	Platysteiridae	Batis	dimorpha	Malawi Batis		Female	Open_cup	Canopy_subcanopy	Solitary	Mixed_spec_flock	animal_material	MLW2
1919	468281	ACGCATCGCACT	AGTCAGTCAGCCGGACTACHVGGGTWTCTAAT	Blood	Passeriformes	Platysteiridae	Batis	dimorpha	Malawi Batis		Male	Open_cup	Canopy_subcanopy	Solitary	Mixed_spec_flock	animal_material	MLW2
1926	468282	ATTCGGTAGTGC	AGTCAGTCAGCCGGACTACHVGGGTWTCTAAT	Blood	Passeriformes	Platysteiridae	Batis	dimorpha	Malawi Batis		Female	Open_cup	Canopy_subcanopy	Solitary	Mixed_spec_flock	animal_material	MLW3
1938	468283	TGTGGCTCGTGT	AGTCAGTCAGCCGGACTACHVGGGTWTCTAAT	Blood	Passeriformes	Platysteiridae	Batis	dimorpha	Malawi Batis		Male	Open_cup	Canopy_subcanopy	Solitary	Mixed_spec_flock	animal_material	MLW3
1956	468284	CACCCGATGGTT	AGTCAGTCAGCCGGACTACHVGGGTWTCTAAT	Blood	Passeriformes	Platysteiridae	Batis	dimorpha	Malawi Batis		Female	Open_cup	Canopy_subcanopy	Solitary	Mixed_spec_flock	animal_material	MLW3
1957	468285	TTCTGAGAGGTA	AGTCAGTCAGCCGGACTACHVGGGTWTCTAAT	Blood	Passeriformes	Platysteiridae	Batis	dimorpha	Malawi Batis		Female	Open_cup	Canopy_subcanopy	Solitary	Mixed_spec_flock	animal_material	MLW3
1958	468286	ATCCCTACGGAA	AGTCAGTCAGCCGGACTACHVGGGTWTCTAAT	Blood	Passeriformes	Platysteiridae	Batis	dimorpha	Malawi Batis		Female	Open_cup	Canopy_subcanopy	Solitary	Mixed_spec_flock	animal_material	MLW3
2020	468287	CTGAAGGGCGAA	AGTCAGTCAGCCGGACTACHVGGGTWTCTAAT	Blood	Passeriformes	Platysteiridae	Batis	dimorpha	Malawi Batis		Male	Open_cup	Canopy_subcanopy	Solitary	Mixed_spec_flock	animal_material	MLW4
536	474927	CAGACACTTCCG	AGTCAGTCAGCCGGACTACHVGGGTWTCTAAT	Buccal	Passeriformes	Platysteiridae	Batis	soror	Pale Batis	9.15	Female	Open_cup	Canopy_subcanopy	Solitary	Solitary_or_pairs	animal_material	swab6
767	474928	TTACTGTGGCCG	AGTCAGTCAGCCGGACTACHVGGGTWTCTAAT	Buccal	Passeriformes	Platysteiridae	Batis	soror	Pale Batis	9.15	Female	Open_cup	Canopy_subcanopy	Solitary	Solitary_or_pairs	animal_material	swab8
855	474929	TCGTCGCCAAAC	AGTCAGTCAGCCGGACTACHVGGGTWTCTAAT	Buccal	Passeriformes	Platysteiridae	Batis	soror	Pale Batis	9.15	Female	Open_cup	Canopy_subcanopy	Solitary	Solitary_or_pairs	animal_material	swab9
898	474926	AAGATCGTACTG	AGTCAGTCAGCCGGACTACHVGGGTWTCTAAT	Cloaca	Passeriformes	Platysteiridae	Batis	soror	Pale Batis	9.15	Female	Open_cup	Canopy_subcanopy	Solitary	Solitary_or_pairs	animal_material	swab10
972	474927	CGTATAAATGCG	AGTCAGTCAGCCGGACTACHVGGGTWTCTAAT	Cloaca	Passeriformes	Platysteiridae	Batis	soror	Pale Batis	9.15	Female	Open_cup	Canopy_subcanopy	Solitary	Solitary_or_pairs	animal_material	swab11
1217	474928	GGATGCAGGATG	AGTCAGTCAGCCGGACTACHVGGGTWTCTAAT	Cloaca	Passeriformes	Platysteiridae	Batis	soror	Pale Batis	9.15	Female	Open_cup	Canopy_subcanopy	Solitary	Solitary_or_pairs	animal_material	swab13
1302	474929	CTAGCAGTATGA	AGTCAGTCAGCCGGACTACHVGGGTWTCTAAT	Cloaca	Passeriformes	Platysteiridae	Batis	soror	Pale Batis	9.15	Female	Open_cup	Canopy_subcanopy	Solitary	Solitary_or_pairs	animal_material	swab14
2062	474926	GGTTTAACACGC	AGTCAGTCAGCCGGACTACHVGGGTWTCTAAT	Blood	Passeriformes	Platysteiridae	Batis	soror	Pale Batis	9.15	Female	Open_cup	Canopy_subcanopy	Solitary	Solitary_or_pairs	animal_material	MLW4
2136	474927	TTCTCCATCACA	AGTCAGTCAGCCGGACTACHVGGGTWTCTAAT	Blood	Passeriformes	Platysteiridae	Batis	soror	Pale Batis	9.15	Female	Open_cup	Canopy_subcanopy	Solitary	Solitary_or_pairs	animal_material	MLW5
2377	474928	AACCGATGTACC	AGTCAGTCAGCCGGACTACHVGGGTWTCTAAT	Blood	Passeriformes	Platysteiridae	Batis	soror	Pale Batis	9.15	Female	Open_cup	Canopy_subcanopy	Solitary	Solitary_or_pairs	animal_material	MLW7
2467	474929	TTATGGTACGGA	AGTCAGTCAGCCGGACTACHVGGGTWTCTAAT	Blood	Passeriformes	Platysteiridae	Batis	soror	Pale Batis	9.15	Female	Open_cup	Canopy_subcanopy	Solitary	Solitary_or_pairs	animal_material	MLW8
2601	474927	ATCACCAGGTGT	AGTCAGTCAGCCGGACTACHVGGGTWTCTAAT	Intestine	Passeriformes	Platysteiridae	Batis	soror	Pale Batis	9.15	Female	Open_cup	Canopy_subcanopy	Solitary	Solitary_or_pairs	animal_material	GI2
2798	474928	GATCAACCCACA	AGTCAGTCAGCCGGACTACHVGGGTWTCTAAT	Intestine	Passeriformes	Platysteiridae	Batis	soror	Pale Batis	9.15	Female	Open_cup	Canopy_subcanopy	Solitary	Solitary_or_pairs	animal_material	GI4
2842	474929	TTCTGGTCTTGT	AGTCAGTCAGCCGGACTACHVGGGTWTCTAAT	Intestine	Passeriformes	Platysteiridae	Batis	soror	Pale Batis	9.15	Female	Open_cup	Canopy_subcanopy	Solitary	Solitary_or_pairs	animal_material	GI4
1974	468158	TATCACCGGCAC	AGTCAGTCAGCCGGACTACHVGGGTWTCTAAT	Blood	Passeriformes	Sylviidae	Bradypterus	barratti	Evergreen Forest Warbler	17.5	Male	Open_cup	NA	Solitary	Solitary_or_pairs	animal_material	MLW3
1742	468152	CACGTACACGTA	AGTCAGTCAGCCGGACTACHVGGGTWTCTAAT	Blood	Passeriformes	Sylviidae	Bradypterus	cinnamomeus	Cinnamon Bracken Warbler	19.1375	NA	Open_cup	Understory	Solitary	Solitary_or_pairs	animal_material	MLW1
1788	468149	ACCTAGCTAGTG	AGTCAGTCAGCCGGACTACHVGGGTWTCTAAT	Blood	Passeriformes	Sylviidae	Bradypterus	cinnamomeus	Cinnamon Bracken Warbler	19.1375	Male	Open_cup	Understory	Solitary	Solitary_or_pairs	animal_material	MLW1
1789	468147	GTCCTGACACTG	AGTCAGTCAGCCGGACTACHVGGGTWTCTAAT	Blood	Passeriformes	Sylviidae	Bradypterus	cinnamomeus	Cinnamon Bracken Warbler	19.1375	Male	Open_cup	Understory	Solitary	Solitary_or_pairs	animal_material	MLW1
1791	468150	ATACGGGTTCGT	AGTCAGTCAGCCGGACTACHVGGGTWTCTAAT	Blood	Passeriformes	Sylviidae	Bradypterus	cinnamomeus	Cinnamon Bracken Warbler	19.1375	Male	Open_cup	Understory	Solitary	Solitary_or_pairs	animal_material	MLW1
1804	468154	GCTACTGGTATG	AGTCAGTCAGCCGGACTACHVGGGTWTCTAAT	Blood	Passeriformes	Sylviidae	Bradypterus	cinnamomeus	Cinnamon Bracken Warbler	19.1375	Female	Open_cup	Understory	Solitary	Solitary_or_pairs	animal_material	MLW1
1806	468155	CCTGACACACAC	AGTCAGTCAGCCGGACTACHVGGGTWTCTAAT	Blood	Passeriformes	Sylviidae	Bradypterus	cinnamomeus	Cinnamon Bracken Warbler	19.1375	Male	Open_cup	Understory	Solitary	Solitary_or_pairs	animal_material	MLW1
1823	468156	ACGCATCGCACT	AGTCAGTCAGCCGGACTACHVGGGTWTCTAAT	Blood	Passeriformes	Sylviidae	Bradypterus	cinnamomeus	Cinnamon Bracken Warbler	19.1375	Male	Open_cup	Understory	Solitary	Solitary_or_pairs	animal_material	MLW1
732	474724	GAAGCTTGAATC	AGTCAGTCAGCCGGACTACHVGGGTWTCTAAT	Buccal	Strigiformes	Strigidae	Bubo	lacteus	Grayish Eagle Owl	25.05	Male	Open_cup	Canopy_subcanopy	Solitary	Solitary_or_pairs	animal_material	swab8
1181	474724	ACGTGAGGAACG	AGTCAGTCAGCCGGACTACHVGGGTWTCTAAT	Cloaca	Strigiformes	Strigidae	Bubo	lacteus	Grayish Eagle Owl	25.05	Male	Open_cup	Canopy_subcanopy	Solitary	Solitary_or_pairs	animal_material	swab13
2337	474724	GTACTGAAGATC	AGTCAGTCAGCCGGACTACHVGGGTWTCTAAT	Blood	Strigiformes	Strigidae	Bubo	lacteus	Grayish Eagle Owl	25.05	Male	Open_cup	Canopy_subcanopy	Solitary	Solitary_or_pairs	animal_material	MLW7
2755	474724	GTGGAGTCTCAT	AGTCAGTCAGCCGGACTACHVGGGTWTCTAAT	Intestine	Strigiformes	Strigidae	Bubo	lacteus	Grayish Eagle Owl	25.05	Male	Open_cup	Canopy_subcanopy	Solitary	Solitary_or_pairs	animal_material	GI3
2756	474724	GCTCGAAGATTC	AGTCAGTCAGCCGGACTACHVGGGTWTCTAAT	Gizzard	Strigiformes	Strigidae	Bubo	lacteus	Grayish Eagle Owl	25.05	Male	Open_cup	Canopy_subcanopy	Solitary	Solitary_or_pairs	animal_material	GI3
684	474680	CCTACCATTGTT	AGTCAGTCAGCCGGACTACHVGGGTWTCTAAT	Buccal	Ciconiiformes	Ardeidae	Bubulcus	ibis	Cattle Egret	328.89	Female	Open_cup	Canopy_subcanopy	Colonial	Single_spec_flock	animal_material	swab8
685	474681	GAGTCCGTTGCT	AGTCAGTCAGCCGGACTACHVGGGTWTCTAAT	Buccal	Ciconiiformes	Ardeidae	Bubulcus	ibis	Cattle Egret	328.89	Female	Open_cup	Canopy_subcanopy	Colonial	Single_spec_flock	animal_material	swab8
686	474682	GATAACTGTACG	AGTCAGTCAGCCGGACTACHVGGGTWTCTAAT	Buccal	Ciconiiformes	Ardeidae	Bubulcus	ibis	Cattle Egret	328.89	Female	Open_cup	Canopy_subcanopy	Colonial	Single_spec_flock	animal_material	swab8
687	474683	TAAACCTGGACA	AGTCAGTCAGCCGGACTACHVGGGTWTCTAAT	Buccal	Ciconiiformes	Ardeidae	Bubulcus	ibis	Cattle Egret	328.89	Female	Open_cup	Canopy_subcanopy	Colonial	Single_spec_flock	animal_material	swab8
688	474684	CCGAATTGACAA	AGTCAGTCAGCCGGACTACHVGGGTWTCTAAT	Buccal	Ciconiiformes	Ardeidae	Bubulcus	ibis	Cattle Egret	328.89	Male	Open_cup	Canopy_subcanopy	Colonial	Single_spec_flock	animal_material	swab8
689	474685	CTGGCATCTAGC	AGTCAGTCAGCCGGACTACHVGGGTWTCTAAT	Buccal	Ciconiiformes	Ardeidae	Bubulcus	ibis	Cattle Egret	328.89	Male	Open_cup	Canopy_subcanopy	Colonial	Single_spec_flock	animal_material	swab8
1132	474680	GTCTCTGAAAGA	AGTCAGTCAGCCGGACTACHVGGGTWTCTAAT	Cloaca	Ciconiiformes	Ardeidae	Bubulcus	ibis	Cattle Egret	328.89	Female	Open_cup	Canopy_subcanopy	Colonial	Single_spec_flock	animal_material	swab12
1133	474682	GTTCTGCTTGTT	AGTCAGTCAGCCGGACTACHVGGGTWTCTAAT	Cloaca	Ciconiiformes	Ardeidae	Bubulcus	ibis	Cattle Egret	328.89	Female	Open_cup	Canopy_subcanopy	Colonial	Single_spec_flock	animal_material	swab12
1136	474685	CAGTTCGAGATA	AGTCAGTCAGCCGGACTACHVGGGTWTCTAAT	Cloaca	Ciconiiformes	Ardeidae	Bubulcus	ibis	Cattle Egret	328.89	Male	Open_cup	Canopy_subcanopy	Colonial	Single_spec_flock	animal_material	swab12
1137	474686	AATGTCACCAGA	AGTCAGTCAGCCGGACTACHVGGGTWTCTAAT	Cloaca	Ciconiiformes	Ardeidae	Bubulcus	ibis	Cattle Egret	328.89	Female	Open_cup	Canopy_subcanopy	Colonial	Single_spec_flock	animal_material	swab12
2046	467835	CAACGTGCTCCA	AGTCAGTCAGCCGGACTACHVGGGTWTCTAAT	Blood	Ciconiiformes	Ardeidae	Bubulcus	ibis	Cattle Egret	328.89	NA	Open_cup	Canopy_subcanopy	Colonial	Single_spec_flock	animal_material	MLW4
2047	467836	TACACAAGTCGC	AGTCAGTCAGCCGGACTACHVGGGTWTCTAAT	Blood	Ciconiiformes	Ardeidae	Bubulcus	ibis	Cattle Egret	328.89	NA	Open_cup	Canopy_subcanopy	Colonial	Single_spec_flock	animal_material	MLW4
2286	474680	GCCAAGGATAGG	AGTCAGTCAGCCGGACTACHVGGGTWTCTAAT	Blood	Ciconiiformes	Ardeidae	Bubulcus	ibis	Cattle Egret	328.89	Female	Open_cup	Canopy_subcanopy	Colonial	Single_spec_flock	animal_material	MLW6
2287	474682	CGCCACGTGTAT	AGTCAGTCAGCCGGACTACHVGGGTWTCTAAT	Blood	Ciconiiformes	Ardeidae	Bubulcus	ibis	Cattle Egret	328.89	Female	Open_cup	Canopy_subcanopy	Colonial	Single_spec_flock	animal_material	MLW6
2288	474683	GCAACCGATTGT	AGTCAGTCAGCCGGACTACHVGGGTWTCTAAT	Blood	Ciconiiformes	Ardeidae	Bubulcus	ibis	Cattle Egret	328.89	Female	Open_cup	Canopy_subcanopy	Colonial	Single_spec_flock	animal_material	MLW6
2289	474684	CATGTGCTTAGG	AGTCAGTCAGCCGGACTACHVGGGTWTCTAAT	Blood	Ciconiiformes	Ardeidae	Bubulcus	ibis	Cattle Egret	328.89	Male	Open_cup	Canopy_subcanopy	Colonial	Single_spec_flock	animal_material	MLW6
2290	474685	GTTCCTCCATTA	AGTCAGTCAGCCGGACTACHVGGGTWTCTAAT	Blood	Ciconiiformes	Ardeidae	Bubulcus	ibis	Cattle Egret	328.89	Male	Open_cup	Canopy_subcanopy	Colonial	Single_spec_flock	animal_material	MLW6
2291	474686	ACCTGTCCTTTC	AGTCAGTCAGCCGGACTACHVGGGTWTCTAAT	Blood	Ciconiiformes	Ardeidae	Bubulcus	ibis	Cattle Egret	328.89	Female	Open_cup	Canopy_subcanopy	Colonial	Single_spec_flock	animal_material	MLW6
2541	467835	TCGACATCTCTT	AGTCAGTCAGCCGGACTACHVGGGTWTCTAAT	Gizzard	Ciconiiformes	Ardeidae	Bubulcus	ibis	Cattle Egret	328.89	NA	Open_cup	Canopy_subcanopy	Colonial	Single_spec_flock	animal_material	GI1
2542	467835	GAACACTTTGGA	AGTCAGTCAGCCGGACTACHVGGGTWTCTAAT	Intestine	Ciconiiformes	Ardeidae	Bubulcus	ibis	Cattle Egret	328.89	NA	Open_cup	Canopy_subcanopy	Colonial	Single_spec_flock	animal_material	GI1
2543	467836	GAGCCATCTGTA	AGTCAGTCAGCCGGACTACHVGGGTWTCTAAT	Spleen	Ciconiiformes	Ardeidae	Bubulcus	ibis	Cattle Egret	328.89	NA	Open_cup	Canopy_subcanopy	Colonial	Single_spec_flock	animal_material	GI1
2544	467836	TTGGGTACACGT	AGTCAGTCAGCCGGACTACHVGGGTWTCTAAT	Gizzard	Ciconiiformes	Ardeidae	Bubulcus	ibis	Cattle Egret	328.89	NA	Open_cup	Canopy_subcanopy	Colonial	Single_spec_flock	animal_material	GI1
2669	474682	CGTAATTGCCGC	AGTCAGTCAGCCGGACTACHVGGGTWTCTAAT	Gizzard	Ciconiiformes	Ardeidae	Bubulcus	ibis	Cattle Egret	328.89	Female	Open_cup	Canopy_subcanopy	Colonial	Single_spec_flock	animal_material	GI2
2670	474682	GGTGACTAGTTC	AGTCAGTCAGCCGGACTACHVGGGTWTCTAAT	Intestine	Ciconiiformes	Ardeidae	Bubulcus	ibis	Cattle Egret	328.89	Female	Open_cup	Canopy_subcanopy	Colonial	Single_spec_flock	animal_material	GI2
729	475135	TCACCATCCGAG	AGTCAGTCAGCCGGACTACHVGGGTWTCTAAT	Buccal	Anseriformes	Anatidae	Cairina	moschata	Domestic duck	2685	Male	NA	NA	NA	NA	NA	swab8
1177	475135	GTTATGACGGAT	AGTCAGTCAGCCGGACTACHVGGGTWTCTAAT	Cloaca	Anseriformes	Anatidae	Cairina	moschata	Domestic duck	2685	Male	NA	NA	NA	NA	NA	swab13
2333	475135	CTCTTCTGATCA	AGTCAGTCAGCCGGACTACHVGGGTWTCTAAT	Blood	Anseriformes	Anatidae	Cairina	moschata	Domestic duck	2685	Male	NA	NA	NA	NA	NA	MLW7
2748	475135	GTCGACAGAGGA	AGTCAGTCAGCCGGACTACHVGGGTWTCTAAT	Gizzard	Anseriformes	Anatidae	Cairina	moschata	Domestic duck	2685	Male	NA	NA	NA	NA	NA	GI3
462	474867	TTGCGACAAAGT	AGTCAGTCAGCCGGACTACHVGGGTWTCTAAT	Buccal	Passeriformes	Cisticolidae	Calamonastes	stierlingi	Miombo Wren Warbler		Male	Closed_cup	Understory	Solitary	Solitary_or_pairs	animal_material	swab5
556	474868	GTTCCGGATTAG	AGTCAGTCAGCCGGACTACHVGGGTWTCTAAT	Buccal	Passeriformes	Cisticolidae	Calamonastes	stierlingi	Miombo Wren Warbler		Female	Closed_cup	Understory	Solitary	Solitary_or_pairs	animal_material	swab6
558	474869	CTGTAGCTTGGC	AGTCAGTCAGCCGGACTACHVGGGTWTCTAAT	Buccal	Passeriformes	Cisticolidae	Calamonastes	stierlingi	Miombo Wren Warbler		Female	Closed_cup	Understory	Solitary	Solitary_or_pairs	animal_material	swab6
896	474867	ATCGGGCTTAAC	AGTCAGTCAGCCGGACTACHVGGGTWTCTAAT	Cloaca	Passeriformes	Cisticolidae	Calamonastes	stierlingi	Miombo Wren Warbler		Male	Closed_cup	Understory	Solitary	Solitary_or_pairs	animal_material	swab10
995	474869	ACTCATCTTCCA	AGTCAGTCAGCCGGACTACHVGGGTWTCTAAT	Cloaca	Passeriformes	Cisticolidae	Calamonastes	stierlingi	Miombo Wren Warbler		Female	Closed_cup	Understory	Solitary	Solitary_or_pairs	animal_material	swab11
2012	468262	CGCATTTGGATG	AGTCAGTCAGCCGGACTACHVGGGTWTCTAAT	Blood	Passeriformes	Cisticolidae	Calamonastes	stierlingi	Miombo Wren Warbler		Female	Closed_cup	Understory	Solitary	Solitary_or_pairs	animal_material	MLW3
2060	474867	AGGTGAGTTCTA	AGTCAGTCAGCCGGACTACHVGGGTWTCTAAT	Blood	Passeriformes	Cisticolidae	Calamonastes	stierlingi	Miombo Wren Warbler		Male	Closed_cup	Understory	Solitary	Solitary_or_pairs	animal_material	MLW4
2157	474868	CCTGTCCTATCT	AGTCAGTCAGCCGGACTACHVGGGTWTCTAAT	Blood	Passeriformes	Cisticolidae	Calamonastes	stierlingi	Miombo Wren Warbler		Female	Closed_cup	Understory	Solitary	Solitary_or_pairs	animal_material	MLW5
2159	474869	AGACAGTAGGAG	AGTCAGTCAGCCGGACTACHVGGGTWTCTAAT	Blood	Passeriformes	Cisticolidae	Calamonastes	stierlingi	Miombo Wren Warbler		Female	Closed_cup	Understory	Solitary	Solitary_or_pairs	animal_material	MLW5
2555	474867	ATGATGAGCCTC	AGTCAGTCAGCCGGACTACHVGGGTWTCTAAT	Intestine	Passeriformes	Cisticolidae	Calamonastes	stierlingi	Miombo Wren Warbler		Male	Closed_cup	Understory	Solitary	Solitary_or_pairs	animal_material	GI1
2611	474868	AGTCGAACGAGG	AGTCAGTCAGCCGGACTACHVGGGTWTCTAAT	Intestine	Passeriformes	Cisticolidae	Calamonastes	stierlingi	Miombo Wren Warbler		Female	Closed_cup	Understory	Solitary	Solitary_or_pairs	animal_material	GI2
2613	474869	GAATACCAAGTC	AGTCAGTCAGCCGGACTACHVGGGTWTCTAAT	Intestine	Passeriformes	Cisticolidae	Calamonastes	stierlingi	Miombo Wren Warbler		Female	Closed_cup	Understory	Solitary	Solitary_or_pairs	animal_material	GI2
608	474874	CAGCCGCATATC	AGTCAGTCAGCCGGACTACHVGGGTWTCTAAT	Buccal	Passeriformes	Cisticolidae	Camaroptera	brachyura	Green backed Camaroptera	11.123	Male	Closed_cup	Understory	Solitary	Solitary_or_pairs	animal_material	swab7
629	474875	GGTTACGGTTAC	AGTCAGTCAGCCGGACTACHVGGGTWTCTAAT	Buccal	Passeriformes	Cisticolidae	Camaroptera	brachyura	Green backed Camaroptera	11.123	Female	Closed_cup	Understory	Solitary	Solitary_or_pairs	animal_material	swab7
658	474876	CAGTCAGGCCTT	AGTCAGTCAGCCGGACTACHVGGGTWTCTAAT	Buccal	Passeriformes	Cisticolidae	Camaroptera	brachyura	Green backed Camaroptera	11.123	Female	Closed_cup	Understory	Solitary	Solitary_or_pairs	animal_material	swab7
666	474877	TAAGACTACTGG	AGTCAGTCAGCCGGACTACHVGGGTWTCTAAT	Buccal	Passeriformes	Cisticolidae	Camaroptera	brachyura	Green backed Camaroptera	11.123	Male	Closed_cup	Understory	Solitary	Solitary_or_pairs	animal_material	swab7
744	474879	GCTAAAGTCGTA	AGTCAGTCAGCCGGACTACHVGGGTWTCTAAT	Buccal	Passeriformes	Cisticolidae	Camaroptera	brachyura	Green backed Camaroptera	11.123	Female	Closed_cup	Understory	Solitary	Solitary_or_pairs	animal_material	swab8
754	474880	CAGTCAGGCCTT	AGTCAGTCAGCCGGACTACHVGGGTWTCTAAT	Buccal	Passeriformes	Cisticolidae	Camaroptera	brachyura	Green backed Camaroptera	11.123	Male	Closed_cup	Understory	Solitary	Solitary_or_pairs	animal_material	swab8
773	474882	TGTCCGTGGATC	AGTCAGTCAGCCGGACTACHVGGGTWTCTAAT	Buccal	Passeriformes	Cisticolidae	Camaroptera	brachyura	Green backed Camaroptera	11.123	Male	Closed_cup	Understory	Solitary	Solitary_or_pairs	animal_material	swab9
783	474883	GGAAGAAGTAGC	AGTCAGTCAGCCGGACTACHVGGGTWTCTAAT	Buccal	Passeriformes	Cisticolidae	Camaroptera	brachyura	Green backed Camaroptera	11.123	NA	Closed_cup	Understory	Solitary	Solitary_or_pairs	animal_material	swab9
1057	474874	CGTACCAGATCC	AGTCAGTCAGCCGGACTACHVGGGTWTCTAAT	Cloaca	Passeriformes	Cisticolidae	Camaroptera	brachyura	Green backed Camaroptera	11.123	Male	Closed_cup	Understory	Solitary	Solitary_or_pairs	animal_material	swab12
1078	474875	AGACGTTGCTAC	AGTCAGTCAGCCGGACTACHVGGGTWTCTAAT	Cloaca	Passeriformes	Cisticolidae	Camaroptera	brachyura	Green backed Camaroptera	11.123	Female	Closed_cup	Understory	Solitary	Solitary_or_pairs	animal_material	swab12
1107	474876	CGGATTGCTGTA	AGTCAGTCAGCCGGACTACHVGGGTWTCTAAT	Cloaca	Passeriformes	Cisticolidae	Camaroptera	brachyura	Green backed Camaroptera	11.123	Female	Closed_cup	Understory	Solitary	Solitary_or_pairs	animal_material	swab12
1115	474877	CTCGTTTCAGTT	AGTCAGTCAGCCGGACTACHVGGGTWTCTAAT	Cloaca	Passeriformes	Cisticolidae	Camaroptera	brachyura	Green backed Camaroptera	11.123	Male	Closed_cup	Understory	Solitary	Solitary_or_pairs	animal_material	swab12
1193	474879	GGTCTAGGTCTA	AGTCAGTCAGCCGGACTACHVGGGTWTCTAAT	Cloaca	Passeriformes	Cisticolidae	Camaroptera	brachyura	Green backed Camaroptera	11.123	Female	Closed_cup	Understory	Solitary	Solitary_or_pairs	animal_material	swab13
1203	474880	CGGATTGCTGTA	AGTCAGTCAGCCGGACTACHVGGGTWTCTAAT	Cloaca	Passeriformes	Cisticolidae	Camaroptera	brachyura	Green backed Camaroptera	11.123	Male	Closed_cup	Understory	Solitary	Solitary_or_pairs	animal_material	swab13
1216	474881	AGTACCTAAGTG	AGTCAGTCAGCCGGACTACHVGGGTWTCTAAT	Cloaca	Passeriformes	Cisticolidae	Camaroptera	brachyura	Green backed Camaroptera	11.123	Male	Closed_cup	Understory	Solitary	Solitary_or_pairs	animal_material	swab13
1223	474882	CACTGAGTACGT	AGTCAGTCAGCCGGACTACHVGGGTWTCTAAT	Cloaca	Passeriformes	Cisticolidae	Camaroptera	brachyura	Green backed Camaroptera	11.123	Male	Closed_cup	Understory	Solitary	Solitary_or_pairs	animal_material	swab13
1233	474883	AATGTCACCAGA	AGTCAGTCAGCCGGACTACHVGGGTWTCTAAT	Cloaca	Passeriformes	Cisticolidae	Camaroptera	brachyura	Green backed Camaroptera	11.123	NA	Closed_cup	Understory	Solitary	Solitary_or_pairs	animal_material	swab13
2210	474874	GATCATTCTCTC	AGTCAGTCAGCCGGACTACHVGGGTWTCTAAT	Blood	Passeriformes	Cisticolidae	Camaroptera	brachyura	Green backed Camaroptera	11.123	Male	Closed_cup	Understory	Solitary	Solitary_or_pairs	animal_material	MLW6
2259	474876	AAGGGCGCTGAA	AGTCAGTCAGCCGGACTACHVGGGTWTCTAAT	Blood	Passeriformes	Cisticolidae	Camaroptera	brachyura	Green backed Camaroptera	11.123	Female	Closed_cup	Understory	Solitary	Solitary_or_pairs	animal_material	MLW6
2267	474877	GCTGTGATTCGA	AGTCAGTCAGCCGGACTACHVGGGTWTCTAAT	Blood	Passeriformes	Cisticolidae	Camaroptera	brachyura	Green backed Camaroptera	11.123	Male	Closed_cup	Understory	Solitary	Solitary_or_pairs	animal_material	MLW6
2276	474878	GCTAGTTATGGA	AGTCAGTCAGCCGGACTACHVGGGTWTCTAAT	Blood	Passeriformes	Cisticolidae	Camaroptera	brachyura	Green backed Camaroptera	11.123	Male	Closed_cup	Understory	Solitary	Solitary_or_pairs	animal_material	MLW6
2349	474879	AATAGCATGTCG	AGTCAGTCAGCCGGACTACHVGGGTWTCTAAT	Blood	Passeriformes	Cisticolidae	Camaroptera	brachyura	Green backed Camaroptera	11.123	Female	Closed_cup	Understory	Solitary	Solitary_or_pairs	animal_material	MLW7
2359	474880	TATGAACGTCCG	AGTCAGTCAGCCGGACTACHVGGGTWTCTAAT	Blood	Passeriformes	Cisticolidae	Camaroptera	brachyura	Green backed Camaroptera	11.123	Male	Closed_cup	Understory	Solitary	Solitary_or_pairs	animal_material	MLW7
2376	474881	AAGTGGCTATCC	AGTCAGTCAGCCGGACTACHVGGGTWTCTAAT	Blood	Passeriformes	Cisticolidae	Camaroptera	brachyura	Green backed Camaroptera	11.123	Male	Closed_cup	Understory	Solitary	Solitary_or_pairs	animal_material	MLW7
2385	474882	CATGTGCTTAGG	AGTCAGTCAGCCGGACTACHVGGGTWTCTAAT	Blood	Passeriformes	Cisticolidae	Camaroptera	brachyura	Green backed Camaroptera	11.123	Male	Closed_cup	Understory	Solitary	Solitary_or_pairs	animal_material	MLW7
2630	474874	GCATATGCACTG	AGTCAGTCAGCCGGACTACHVGGGTWTCTAAT	Intestine	Passeriformes	Cisticolidae	Camaroptera	brachyura	Green backed Camaroptera	11.123	Male	Closed_cup	Understory	Solitary	Solitary_or_pairs	animal_material	GI2
2776	474879	ATGGCTGTCAGT	AGTCAGTCAGCCGGACTACHVGGGTWTCTAAT	Intestine	Passeriformes	Cisticolidae	Camaroptera	brachyura	Green backed Camaroptera	11.123	Female	Closed_cup	Understory	Solitary	Solitary_or_pairs	animal_material	GI3
803	474884	ACTCATCTTCCA	AGTCAGTCAGCCGGACTACHVGGGTWTCTAAT	Buccal	Passeriformes	Cisticolidae	Camaroptera	brevicaudata	Green backed Camaroptera		Male	Closed_cup	Understory	Solitary	Solitary_or_pairs	animal_material	swab9
845	474885	CTTAGCTACTCT	AGTCAGTCAGCCGGACTACHVGGGTWTCTAAT	Buccal	Passeriformes	Cisticolidae	Camaroptera	brevicaudata	Green backed Camaroptera		Male	Closed_cup	Understory	Solitary	Solitary_or_pairs	animal_material	swab9
866	474886	GTCGGAAATTGT	AGTCAGTCAGCCGGACTACHVGGGTWTCTAAT	Buccal	Passeriformes	Cisticolidae	Camaroptera	brevicaudata	Green backed Camaroptera		Male	Closed_cup	Understory	Solitary	Solitary_or_pairs	animal_material	swab10
1253	474884	CTGGTCTTACGG	AGTCAGTCAGCCGGACTACHVGGGTWTCTAAT	Cloaca	Passeriformes	Cisticolidae	Camaroptera	brevicaudata	Green backed Camaroptera		Male	Closed_cup	Understory	Solitary	Solitary_or_pairs	animal_material	swab14
1293	474885	GTCGCTTGCACA	AGTCAGTCAGCCGGACTACHVGGGTWTCTAAT	Cloaca	Passeriformes	Cisticolidae	Camaroptera	brevicaudata	Green backed Camaroptera		Male	Closed_cup	Understory	Solitary	Solitary_or_pairs	animal_material	swab14
1313	474886	GGATGCAGGATG	AGTCAGTCAGCCGGACTACHVGGGTWTCTAAT	Cloaca	Passeriformes	Cisticolidae	Camaroptera	brevicaudata	Green backed Camaroptera		Male	Closed_cup	Understory	Solitary	Solitary_or_pairs	animal_material	swab14
2417	474884	TCGTGGATAGCT	AGTCAGTCAGCCGGACTACHVGGGTWTCTAAT	Blood	Passeriformes	Cisticolidae	Camaroptera	brevicaudata	Green backed Camaroptera		Male	Closed_cup	Understory	Solitary	Solitary_or_pairs	animal_material	MLW8
2457	474885	TCAGTCAGATGA	AGTCAGTCAGCCGGACTACHVGGGTWTCTAAT	Blood	Passeriformes	Cisticolidae	Camaroptera	brevicaudata	Green backed Camaroptera		Male	Closed_cup	Understory	Solitary	Solitary_or_pairs	animal_material	MLW8
2478	474886	GCCAAGGATAGG	AGTCAGTCAGCCGGACTACHVGGGTWTCTAAT	Blood	Passeriformes	Cisticolidae	Camaroptera	brevicaudata	Green backed Camaroptera		Male	Closed_cup	Understory	Solitary	Solitary_or_pairs	animal_material	MLW8
2479	474886	CGCCACGTGTAT	AGTCAGTCAGCCGGACTACHVGGGTWTCTAAT	Blood	Passeriformes	Cisticolidae	Camaroptera	brevicaudata	Green backed Camaroptera		Male	Closed_cup	Understory	Solitary	Solitary_or_pairs	animal_material	MLW8
560	474845	ACCTATGGTGAA	AGTCAGTCAGCCGGACTACHVGGGTWTCTAAT	Buccal	Passeriformes	Campephagidae	Campephaga	phoenicea	Black Cuckooshrike	28.7	NA	Open_cup	Canopy_subcanopy	Solitary	NA	animal_material	swab6
2160	474845	GCCACGACTTAC	AGTCAGTCAGCCGGACTACHVGGGTWTCTAAT	Blood	Passeriformes	Campephagidae	Campephaga	phoenicea	Black Cuckooshrike	28.7	NA	Open_cup	Canopy_subcanopy	Solitary	NA	animal_material	MLW5
511	474772	TGTCTCGCAAGC	AGTCAGTCAGCCGGACTACHVGGGTWTCTAAT	Buccal	Piciformes	Picidae	Campethera	cailliautii	Green backed Woodpecker	42.65	Male	Cavity	NA	Solitary	Solitary_or_pairs	animal_material	swab6
946	474772	CGTCGTCTAAGA	AGTCAGTCAGCCGGACTACHVGGGTWTCTAAT	Cloaca	Piciformes	Picidae	Campethera	cailliautii	Green backed Woodpecker	42.65	Male	Cavity	NA	Solitary	Solitary_or_pairs	animal_material	swab10
2023	467940	CGAGCTGTTACC	AGTCAGTCAGCCGGACTACHVGGGTWTCTAAT	Blood	Piciformes	Picidae	Campethera	cailliautii	Green backed Woodpecker	42.65	Male	Cavity	NA	Solitary	Solitary_or_pairs	animal_material	MLW4
2111	474772	CTACACAGCACA	AGTCAGTCAGCCGGACTACHVGGGTWTCTAAT	Blood	Piciformes	Picidae	Campethera	cailliautii	Green backed Woodpecker	42.65	Male	Cavity	NA	Solitary	Solitary_or_pairs	animal_material	MLW4
2586	474772	CGTAAGATGCCT	AGTCAGTCAGCCGGACTACHVGGGTWTCTAAT	Intestine	Piciformes	Picidae	Campethera	cailliautii	Green backed Woodpecker	42.65	Male	Cavity	NA	Solitary	Solitary_or_pairs	animal_material	GI1
459	474727	ACACCTGCGATC	AGTCAGTCAGCCGGACTACHVGGGTWTCTAAT	Buccal	Caprimulgiformes	Caprimulgidae	Caprimulgus	pectoralis	Fiery necked Nightjar	45.8	Male	Open_cup	Ground	Solitary	Solitary_or_pairs	animal_material	swab5
597	474728	GTTGCTGAGTCC	AGTCAGTCAGCCGGACTACHVGGGTWTCTAAT	Buccal	Caprimulgiformes	Caprimulgidae	Caprimulgus	pectoralis	Fiery necked Nightjar	45.8	Male	Open_cup	Ground	Solitary	Solitary_or_pairs	animal_material	swab7
892	474727	TTGGACGTCCAC	AGTCAGTCAGCCGGACTACHVGGGTWTCTAAT	Cloaca	Caprimulgiformes	Caprimulgidae	Caprimulgus	pectoralis	Fiery necked Nightjar	45.8	Male	Open_cup	Ground	Solitary	Solitary_or_pairs	animal_material	swab10
1046	474728	GAGTCTTGGTAA	AGTCAGTCAGCCGGACTACHVGGGTWTCTAAT	Cloaca	Caprimulgiformes	Caprimulgidae	Caprimulgus	pectoralis	Fiery necked Nightjar	45.8	Male	Open_cup	Ground	Solitary	Solitary_or_pairs	animal_material	swab11
2056	474727	GTGTTCCCAGAA	AGTCAGTCAGCCGGACTACHVGGGTWTCTAAT	Blood	Caprimulgiformes	Caprimulgidae	Caprimulgus	pectoralis	Fiery necked Nightjar	45.8	Male	Open_cup	Ground	Solitary	Solitary_or_pairs	animal_material	MLW4
2199	474728	GACTACCCGTTG	AGTCAGTCAGCCGGACTACHVGGGTWTCTAAT	Blood	Caprimulgiformes	Caprimulgidae	Caprimulgus	pectoralis	Fiery necked Nightjar	45.8	Male	Open_cup	Ground	Solitary	Solitary_or_pairs	animal_material	MLW5
2553	474727	CTATCTCCTGTC	AGTCAGTCAGCCGGACTACHVGGGTWTCTAAT	Intestine	Caprimulgiformes	Caprimulgidae	Caprimulgus	pectoralis	Fiery necked Nightjar	45.8	Male	Open_cup	Ground	Solitary	Solitary_or_pairs	animal_material	GI1
2624	474728	AGTCGTGCACAT	AGTCAGTCAGCCGGACTACHVGGGTWTCTAAT	Intestine	Caprimulgiformes	Caprimulgidae	Caprimulgus	pectoralis	Fiery necked Nightjar	45.8	Male	Open_cup	Ground	Solitary	Solitary_or_pairs	animal_material	GI2
1773	467888	ACTTACGCCACG	AGTCAGTCAGCCGGACTACHVGGGTWTCTAAT	Blood	Caprimulgiformes	Caprimulgidae	Caprimulgus	poliocephalus	Ruwenzori Nightjar	44.167	Female	Open_cup	Ground	Solitary	Solitary_or_pairs	animal_material	MLW1
1827	467890	TCGCGCAACTGT	AGTCAGTCAGCCGGACTACHVGGGTWTCTAAT	Blood	Caprimulgiformes	Caprimulgidae	Caprimulgus	poliocephalus	Ruwenzori Nightjar	44.167	Male	Open_cup	Ground	Solitary	Solitary_or_pairs	animal_material	MLW2
1987	467891	GAGAGTCCACTT	AGTCAGTCAGCCGGACTACHVGGGTWTCTAAT	Blood	Caprimulgiformes	Caprimulgidae	Caprimulgus	poliocephalus	Ruwenzori Nightjar	44.167	NA	Open_cup	Ground	Solitary	Solitary_or_pairs	animal_material	MLW3
2525	467891	GCAACACCATCC	AGTCAGTCAGCCGGACTACHVGGGTWTCTAAT	Intestine	Caprimulgiformes	Caprimulgidae	Caprimulgus	poliocephalus	Ruwenzori Nightjar	44.167	NA	Open_cup	Ground	Solitary	Solitary_or_pairs	animal_material	GI1
2526	467891	GCGATATATCGC	AGTCAGTCAGCCGGACTACHVGGGTWTCTAAT	Gizzard	Caprimulgiformes	Caprimulgidae	Caprimulgus	poliocephalus	Ruwenzori Nightjar	44.167	NA	Open_cup	Ground	Solitary	Solitary_or_pairs	animal_material	GI1
1149	474723	CAAATGGTCGTC	AGTCAGTCAGCCGGACTACHVGGGTWTCTAAT	Cloaca	Cuculiformes	Cuculidae	Centropus	senegalensis	Senegal Coucal		Male	Closed_cup	Understory	Solitary	Solitary_or_pairs	animal_material	swab12
2703	474723	TACAGCGCATAC	AGTCAGTCAGCCGGACTACHVGGGTWTCTAAT	Spleen	Cuculiformes	Cuculidae	Centropus	senegalensis	Senegal Coucal		Male	Closed_cup	Understory	Solitary	Solitary_or_pairs	animal_material	GI3
2704	474723	ACCGGTATGTAC	AGTCAGTCAGCCGGACTACHVGGGTWTCTAAT	Liver	Cuculiformes	Cuculidae	Centropus	senegalensis	Senegal Coucal		Male	Closed_cup	Understory	Solitary	Solitary_or_pairs	animal_material	GI3
2705	474723	AATTGTGTCGGA	AGTCAGTCAGCCGGACTACHVGGGTWTCTAAT	Gizzard	Cuculiformes	Cuculidae	Centropus	senegalensis	Senegal Coucal		Male	Closed_cup	Understory	Solitary	Solitary_or_pairs	animal_material	GI3
701	474722	AGCTTACCGACC	AGTCAGTCAGCCGGACTACHVGGGTWTCTAAT	Buccal	Cuculiformes	Cuculidae	Centropus	superciliosus	White browed Coucal	191	Female	Open_cup	Understory	Solitary	Solitary_or_pairs	animal_material	swab8
1148	474722	AAGTATCCTGCG	AGTCAGTCAGCCGGACTACHVGGGTWTCTAAT	Cloaca	Cuculiformes	Cuculidae	Centropus	superciliosus	White browed Coucal	191	Female	Open_cup	Understory	Solitary	Solitary_or_pairs	animal_material	swab12
2299	474722	ATGCTGCAACAC	AGTCAGTCAGCCGGACTACHVGGGTWTCTAAT	Blood	Cuculiformes	Cuculidae	Centropus	superciliosus	White browed Coucal	191	Female	Open_cup	Understory	Solitary	Solitary_or_pairs	animal_material	MLW6
2700	474722	GTCGTGTAGCCT	AGTCAGTCAGCCGGACTACHVGGGTWTCTAAT	Gizzard	Cuculiformes	Cuculidae	Centropus	superciliosus	White browed Coucal	191	Female	Open_cup	Understory	Solitary	Solitary_or_pairs	animal_material	GI3
2701	474722	AGCGGAGGTTAG	AGTCAGTCAGCCGGACTACHVGGGTWTCTAAT	Spleen	Cuculiformes	Cuculidae	Centropus	superciliosus	White browed Coucal	191	Female	Open_cup	Understory	Solitary	Solitary_or_pairs	animal_material	GI3
2702	474722	ATCCTTTGGTTC	AGTCAGTCAGCCGGACTACHVGGGTWTCTAAT	Liver	Cuculiformes	Cuculidae	Centropus	superciliosus	White browed Coucal	191	Female	Open_cup	Understory	Solitary	Solitary_or_pairs	animal_material	GI3
808	474846	GGAAATCCCATC	AGTCAGTCAGCCGGACTACHVGGGTWTCTAAT	Buccal	Passeriformes	Muscicapidae	Cercomela	familiaris	Familiar Chat	17.389	Male	Open_cup	Cliff_or_bank	Solitary	Solitary_or_pairs	animal_material	swab9
809	474847	GACCGTCAATAC	AGTCAGTCAGCCGGACTACHVGGGTWTCTAAT	Buccal	Passeriformes	Muscicapidae	Cercomela	familiaris	Familiar Chat	17.389	Female	Open_cup	Cliff_or_bank	Solitary	Solitary_or_pairs	animal_material	swab9
810	474848	TTGGAACGGCTT	AGTCAGTCAGCCGGACTACHVGGGTWTCTAAT	Buccal	Passeriformes	Muscicapidae	Cercomela	familiaris	Familiar Chat	17.389	Male	Open_cup	Cliff_or_bank	Solitary	Solitary_or_pairs	animal_material	swab9
813	474850	GCCTGCAGTACT	AGTCAGTCAGCCGGACTACHVGGGTWTCTAAT	Buccal	Passeriformes	Muscicapidae	Cercomela	familiaris	Familiar Chat	17.389	Female	Open_cup	Cliff_or_bank	Solitary	Solitary_or_pairs	animal_material	swab9
814	474851	GCCCAAGTTCAC	AGTCAGTCAGCCGGACTACHVGGGTWTCTAAT	Buccal	Passeriformes	Muscicapidae	Cercomela	familiaris	Familiar Chat	17.389	Male	Open_cup	Cliff_or_bank	Solitary	Solitary_or_pairs	animal_material	swab9
815	474852	ATAAAGAGGAGG	AGTCAGTCAGCCGGACTACHVGGGTWTCTAAT	Buccal	Passeriformes	Muscicapidae	Cercomela	familiaris	Familiar Chat	17.389	Male	Open_cup	Cliff_or_bank	Solitary	Solitary_or_pairs	animal_material	swab9
816	474853	GCGCCGAATCTT	AGTCAGTCAGCCGGACTACHVGGGTWTCTAAT	Buccal	Passeriformes	Muscicapidae	Cercomela	familiaris	Familiar Chat	17.389	NA	Open_cup	Cliff_or_bank	Solitary	Solitary_or_pairs	animal_material	swab9
817	474854	ATCCCAGCATGC	AGTCAGTCAGCCGGACTACHVGGGTWTCTAAT	Buccal	Passeriformes	Muscicapidae	Cercomela	familiaris	Familiar Chat	17.389	Male	Open_cup	Cliff_or_bank	Solitary	Solitary_or_pairs	animal_material	swab9
1258	474846	TCCGTTCGTTTA	AGTCAGTCAGCCGGACTACHVGGGTWTCTAAT	Cloaca	Passeriformes	Muscicapidae	Cercomela	familiaris	Familiar Chat	17.389	Male	Open_cup	Cliff_or_bank	Solitary	Solitary_or_pairs	animal_material	swab14
1259	474847	ACCACCGTAACC	AGTCAGTCAGCCGGACTACHVGGGTWTCTAAT	Cloaca	Passeriformes	Muscicapidae	Cercomela	familiaris	Familiar Chat	17.389	Female	Open_cup	Cliff_or_bank	Solitary	Solitary_or_pairs	animal_material	swab14
1260	474848	CATTTCGCACTT	AGTCAGTCAGCCGGACTACHVGGGTWTCTAAT	Cloaca	Passeriformes	Muscicapidae	Cercomela	familiaris	Familiar Chat	17.389	Male	Open_cup	Cliff_or_bank	Solitary	Solitary_or_pairs	animal_material	swab14
1261	474849	TTAAGCGCCTGA	AGTCAGTCAGCCGGACTACHVGGGTWTCTAAT	Cloaca	Passeriformes	Muscicapidae	Cercomela	familiaris	Familiar Chat	17.389	Male	Open_cup	Cliff_or_bank	Solitary	Solitary_or_pairs	animal_material	swab14
1263	474850	CAAACTGCGTTG	AGTCAGTCAGCCGGACTACHVGGGTWTCTAAT	Cloaca	Passeriformes	Muscicapidae	Cercomela	familiaris	Familiar Chat	17.389	Female	Open_cup	Cliff_or_bank	Solitary	Solitary_or_pairs	animal_material	swab14
1264	474851	TTAGACTCGGAA	AGTCAGTCAGCCGGACTACHVGGGTWTCTAAT	Cloaca	Passeriformes	Muscicapidae	Cercomela	familiaris	Familiar Chat	17.389	Male	Open_cup	Cliff_or_bank	Solitary	Solitary_or_pairs	animal_material	swab14
1265	474852	GACCGATAGGGA	AGTCAGTCAGCCGGACTACHVGGGTWTCTAAT	Cloaca	Passeriformes	Muscicapidae	Cercomela	familiaris	Familiar Chat	17.389	Male	Open_cup	Cliff_or_bank	Solitary	Solitary_or_pairs	animal_material	swab14
1266	474853	GGCGAACTGAAG	AGTCAGTCAGCCGGACTACHVGGGTWTCTAAT	Cloaca	Passeriformes	Muscicapidae	Cercomela	familiaris	Familiar Chat	17.389	NA	Open_cup	Cliff_or_bank	Solitary	Solitary_or_pairs	animal_material	swab14
1267	474854	CGGCACTATCAC	AGTCAGTCAGCCGGACTACHVGGGTWTCTAAT	Cloaca	Passeriformes	Muscicapidae	Cercomela	familiaris	Familiar Chat	17.389	Male	Open_cup	Cliff_or_bank	Solitary	Solitary_or_pairs	animal_material	swab14
2423	474846	CAGTCGTTAAGA	AGTCAGTCAGCCGGACTACHVGGGTWTCTAAT	Blood	Passeriformes	Muscicapidae	Cercomela	familiaris	Familiar Chat	17.389	Male	Open_cup	Cliff_or_bank	Solitary	Solitary_or_pairs	animal_material	MLW8
2424	474847	CTACGAAAGCCT	AGTCAGTCAGCCGGACTACHVGGGTWTCTAAT	Blood	Passeriformes	Muscicapidae	Cercomela	familiaris	Familiar Chat	17.389	Female	Open_cup	Cliff_or_bank	Solitary	Solitary_or_pairs	animal_material	MLW8
2425	474848	ATAATTGCCGAG	AGTCAGTCAGCCGGACTACHVGGGTWTCTAAT	Blood	Passeriformes	Muscicapidae	Cercomela	familiaris	Familiar Chat	17.389	Male	Open_cup	Cliff_or_bank	Solitary	Solitary_or_pairs	animal_material	MLW8
2426	474849	GGCATGTTATCG	AGTCAGTCAGCCGGACTACHVGGGTWTCTAAT	Blood	Passeriformes	Muscicapidae	Cercomela	familiaris	Familiar Chat	17.389	Male	Open_cup	Cliff_or_bank	Solitary	Solitary_or_pairs	animal_material	MLW8
2428	474850	CTACTTACATCC	AGTCAGTCAGCCGGACTACHVGGGTWTCTAAT	Blood	Passeriformes	Muscicapidae	Cercomela	familiaris	Familiar Chat	17.389	Female	Open_cup	Cliff_or_bank	Solitary	Solitary_or_pairs	animal_material	MLW8
2429	474851	CTCTTCTGATCA	AGTCAGTCAGCCGGACTACHVGGGTWTCTAAT	Blood	Passeriformes	Muscicapidae	Cercomela	familiaris	Familiar Chat	17.389	Male	Open_cup	Cliff_or_bank	Solitary	Solitary_or_pairs	animal_material	MLW8
2430	474852	ATGCTAACCACG	AGTCAGTCAGCCGGACTACHVGGGTWTCTAAT	Blood	Passeriformes	Muscicapidae	Cercomela	familiaris	Familiar Chat	17.389	Male	Open_cup	Cliff_or_bank	Solitary	Solitary_or_pairs	animal_material	MLW8
2431	474853	ACCAATCTCGGC	AGTCAGTCAGCCGGACTACHVGGGTWTCTAAT	Blood	Passeriformes	Muscicapidae	Cercomela	familiaris	Familiar Chat	17.389	NA	Open_cup	Cliff_or_bank	Solitary	Solitary_or_pairs	animal_material	MLW8
2432	474854	TATCCAAGCGCA	AGTCAGTCAGCCGGACTACHVGGGTWTCTAAT	Blood	Passeriformes	Muscicapidae	Cercomela	familiaris	Familiar Chat	17.389	Male	Open_cup	Cliff_or_bank	Solitary	Solitary_or_pairs	animal_material	MLW8
2814	474846	ACGTCTCAGTGC	AGTCAGTCAGCCGGACTACHVGGGTWTCTAAT	Intestine	Passeriformes	Muscicapidae	Cercomela	familiaris	Familiar Chat	17.389	Male	Open_cup	Cliff_or_bank	Solitary	Solitary_or_pairs	animal_material	GI4
2815	474847	TAGTAGCACCTG	AGTCAGTCAGCCGGACTACHVGGGTWTCTAAT	Intestine	Passeriformes	Muscicapidae	Cercomela	familiaris	Familiar Chat	17.389	Female	Open_cup	Cliff_or_bank	Solitary	Solitary_or_pairs	animal_material	GI4
2817	474852	TGCTGTGACCAC	AGTCAGTCAGCCGGACTACHVGGGTWTCTAAT	Intestine	Passeriformes	Muscicapidae	Cercomela	familiaris	Familiar Chat	17.389	Male	Open_cup	Cliff_or_bank	Solitary	Solitary_or_pairs	animal_material	GI4
2039	467855	ATTGACCGGTCA	AGTCAGTCAGCCGGACTACHVGGGTWTCTAAT	Blood	Charadriiformes	Charadriidae	Charadrius	pecuarius	Kittlitz s Plover	33	Male	Open_cup	Ground	Solitary	Solitary_or_pairs	animal_material	MLW4
2036	467854	TGCACGTGATAA	AGTCAGTCAGCCGGACTACHVGGGTWTCTAAT	Blood	Charadriiformes	Charadriidae	Charadrius	tricollaris	Three banded Plover		Male	Open_cup	Ground	Solitary	Solitary_or_pairs	animal_material	MLW4
2470	474818	GGCTGCATACTC	AGTCAGTCAGCCGGACTACHVGGGTWTCTAAT	Blood	Passeriformes	Pycnonotidae	Chlorocichla	flaviventris	Yellow bellied Greenbul	34.3	Male	Open_cup	Understory	Solitary	NA	plant_material	MLW8
1757	468248	ACACTTCGGCAA	AGTCAGTCAGCCGGACTACHVGGGTWTCTAAT	Blood	Passeriformes	Sylviidae	Chloropeta	natalensis	Dark capped Yellow Warbler	13.3	Male	Open_cup	Understory	Solitary	Solitary_or_pairs	animal_material	MLW1
1729	468242	GGCACACCCTTA	AGTCAGTCAGCCGGACTACHVGGGTWTCTAAT	Blood	Passeriformes	Sylviidae	Chloropeta	similis	Mountain Yellow Warbler	11.05	Female	Open_cup	Understory	Solitary	Solitary_or_pairs	animal_material	MLW1
1793	468243	ATCAGCCAGCTC	AGTCAGTCAGCCGGACTACHVGGGTWTCTAAT	Blood	Passeriformes	Sylviidae	Chloropeta	similis	Mountain Yellow Warbler	11.05	NA	Open_cup	Understory	Solitary	Solitary_or_pairs	animal_material	MLW1
1802	468244	TGACGCCTCCAA	AGTCAGTCAGCCGGACTACHVGGGTWTCTAAT	Blood	Passeriformes	Sylviidae	Chloropeta	similis	Mountain Yellow Warbler	11.05	Male	Open_cup	Understory	Solitary	Solitary_or_pairs	animal_material	MLW1
1808	468245	GGTATGGCTACT	AGTCAGTCAGCCGGACTACHVGGGTWTCTAAT	Blood	Passeriformes	Sylviidae	Chloropeta	similis	Mountain Yellow Warbler	11.05	Male	Open_cup	Understory	Solitary	Solitary_or_pairs	animal_material	MLW1
710	474719	CTCACGCAATGC	AGTCAGTCAGCCGGACTACHVGGGTWTCTAAT	Buccal	Cuculiformes	Cuculidae	Chrysococcyx	caprius	Diederick Cuckoo	28.1	Male	Closed_cup_parasite	NA	Parasitic	Solitary_or_pairs	animal_material	swab8
1158	474719	CAAGTCGAATAC	AGTCAGTCAGCCGGACTACHVGGGTWTCTAAT	Cloaca	Cuculiformes	Cuculidae	Chrysococcyx	caprius	Diederick Cuckoo	28.1	Male	Closed_cup_parasite	NA	Parasitic	Solitary_or_pairs	animal_material	swab13
2311	474719	AGCTCTAGAAAC	AGTCAGTCAGCCGGACTACHVGGGTWTCTAAT	Blood	Cuculiformes	Cuculidae	Chrysococcyx	caprius	Diederick Cuckoo	28.1	Male	Closed_cup_parasite	NA	Parasitic	Solitary_or_pairs	animal_material	MLW7
2718	474719	GCGATATATCGC	AGTCAGTCAGCCGGACTACHVGGGTWTCTAAT	Intestine	Cuculiformes	Cuculidae	Chrysococcyx	caprius	Diederick Cuckoo	28.1	Male	Closed_cup_parasite	NA	Parasitic	Solitary_or_pairs	animal_material	GI3
1850	467882	TAGTAGCACCTG	AGTCAGTCAGCCGGACTACHVGGGTWTCTAAT	Blood	Cuculiformes	Cuculidae	Chrysococcyx	klaas	Klaas Cuckoo	31	Male	Open_cup_parasite	Variable	Parasitic	Solitary_or_pairs	animal_material	MLW2
698	474842	AACTGGAACCCT	AGTCAGTCAGCCGGACTACHVGGGTWTCTAAT	Buccal	Passeriformes	Muscicapidae	Cichladusa	arquata	Collared Palm Chat		Male	Open_cup	NA	Solitary	Solitary_or_pairs	animal_material	swab8
1145	474842	TTGCCCTTTGAT	AGTCAGTCAGCCGGACTACHVGGGTWTCTAAT	Cloaca	Passeriformes	Muscicapidae	Cichladusa	arquata	Collared Palm Chat		Male	Open_cup	NA	Solitary	Solitary_or_pairs	animal_material	swab12
2296	474842	CCTACATGAGAC	AGTCAGTCAGCCGGACTACHVGGGTWTCTAAT	Blood	Passeriformes	Muscicapidae	Cichladusa	arquata	Collared Palm Chat		Male	Open_cup	NA	Solitary	Solitary_or_pairs	animal_material	MLW6
2695	474842	ACGAGACTGATT	AGTCAGTCAGCCGGACTACHVGGGTWTCTAAT	Intestine	Passeriformes	Muscicapidae	Cichladusa	arquata	Collared Palm Chat		Male	Open_cup	NA	Solitary	Solitary_or_pairs	animal_material	GI3
479	474897	TGCATGACAGTC	AGTCAGTCAGCCGGACTACHVGGGTWTCTAAT	Buccal	Passeriformes	Cisticolidae	Cisticola	erythrops	Red faced Cisticola	13.9733	Female	Closed_cup	Understory	Solitary	Solitary_or_pairs	animal_material	swab5
488	474898	GCTAAGTGATGT	AGTCAGTCAGCCGGACTACHVGGGTWTCTAAT	Buccal	Passeriformes	Cisticolidae	Cisticola	erythrops	Red faced Cisticola	13.9733	Male	Closed_cup	Understory	Solitary	Solitary_or_pairs	animal_material	swab6
513	474899	GATACGTTCGCA	AGTCAGTCAGCCGGACTACHVGGGTWTCTAAT	Buccal	Passeriformes	Cisticolidae	Cisticola	erythrops	Red faced Cisticola	13.9733	Male	Closed_cup	Understory	Solitary	Solitary_or_pairs	animal_material	swab6
521	474900	ACACGACTATAG	AGTCAGTCAGCCGGACTACHVGGGTWTCTAAT	Buccal	Passeriformes	Cisticolidae	Cisticola	erythrops	Red faced Cisticola	13.9733	Male	Closed_cup	Understory	Solitary	Solitary_or_pairs	animal_material	swab6
565	474904	ACCGTCTTTCTC	AGTCAGTCAGCCGGACTACHVGGGTWTCTAAT	Buccal	Passeriformes	Cisticolidae	Cisticola	erythrops	Red faced Cisticola	13.9733	Female	Closed_cup	Understory	Solitary	Solitary_or_pairs	animal_material	swab6
569	474902	TTAGGCAGGTTC	AGTCAGTCAGCCGGACTACHVGGGTWTCTAAT	Buccal	Passeriformes	Cisticolidae	Cisticola	erythrops	Red faced Cisticola	13.9733	Female	Closed_cup	Understory	Solitary	Solitary_or_pairs	animal_material	swab6
576	474903	ATATAAGGCCCA	AGTCAGTCAGCCGGACTACHVGGGTWTCTAAT	Buccal	Passeriformes	Cisticolidae	Cisticola	erythrops	Red faced Cisticola	13.9733	Female	Closed_cup	Understory	Solitary	Solitary_or_pairs	animal_material	swab6
596	474906	GCATTGAGTTCG	AGTCAGTCAGCCGGACTACHVGGGTWTCTAAT	Buccal	Passeriformes	Cisticolidae	Cisticola	erythrops	Red faced Cisticola	13.9733	Male	Closed_cup	Understory	Solitary	Solitary_or_pairs	animal_material	swab7
600	474907	GTATTGGTCAGA	AGTCAGTCAGCCGGACTACHVGGGTWTCTAAT	Buccal	Passeriformes	Cisticolidae	Cisticola	erythrops	Red faced Cisticola	13.9733	Male	Closed_cup	Understory	Solitary	Solitary_or_pairs	animal_material	swab7
821	474909	ATTCAGATGGCA	AGTCAGTCAGCCGGACTACHVGGGTWTCTAAT	Buccal	Passeriformes	Cisticolidae	Cisticola	erythrops	Red faced Cisticola	13.9733	Female	Closed_cup	Understory	Solitary	Solitary_or_pairs	animal_material	swab9
825	474910	CTCCAGGTCATG	AGTCAGTCAGCCGGACTACHVGGGTWTCTAAT	Buccal	Passeriformes	Cisticolidae	Cisticola	erythrops	Red faced Cisticola	13.9733	NA	Closed_cup	Understory	Solitary	Solitary_or_pairs	animal_material	swab9
914	474897	GCTTCCAGACAA	AGTCAGTCAGCCGGACTACHVGGGTWTCTAAT	Cloaca	Passeriformes	Cisticolidae	Cisticola	erythrops	Red faced Cisticola	13.9733	Female	Closed_cup	Understory	Solitary	Solitary_or_pairs	animal_material	swab10
924	474898	GCCTCGTACTGA	AGTCAGTCAGCCGGACTACHVGGGTWTCTAAT	Cloaca	Passeriformes	Cisticolidae	Cisticola	erythrops	Red faced Cisticola	13.9733	Male	Closed_cup	Understory	Solitary	Solitary_or_pairs	animal_material	swab10
956	474900	CAATGCCTCACG	AGTCAGTCAGCCGGACTACHVGGGTWTCTAAT	Cloaca	Passeriformes	Cisticolidae	Cisticola	erythrops	Red faced Cisticola	13.9733	Male	Closed_cup	Understory	Solitary	Solitary_or_pairs	animal_material	swab10
958	474901	AATCAACTAGGC	AGTCAGTCAGCCGGACTACHVGGGTWTCTAAT	Cloaca	Passeriformes	Cisticolidae	Cisticola	erythrops	Red faced Cisticola	13.9733	Male	Closed_cup	Understory	Solitary	Solitary_or_pairs	animal_material	swab10
1017	474905	CTCCAGGTCATG	AGTCAGTCAGCCGGACTACHVGGGTWTCTAAT	Cloaca	Passeriformes	Cisticolidae	Cisticola	erythrops	Red faced Cisticola	13.9733	Male	Closed_cup	Understory	Solitary	Solitary_or_pairs	animal_material	swab11
1024	474903	CATTTGACGACG	AGTCAGTCAGCCGGACTACHVGGGTWTCTAAT	Cloaca	Passeriformes	Cisticolidae	Cisticola	erythrops	Red faced Cisticola	13.9733	Female	Closed_cup	Understory	Solitary	Solitary_or_pairs	animal_material	swab11
1044	474906	GACTTATGCCCG	AGTCAGTCAGCCGGACTACHVGGGTWTCTAAT	Cloaca	Passeriformes	Cisticolidae	Cisticola	erythrops	Red faced Cisticola	13.9733	Male	Closed_cup	Understory	Solitary	Solitary_or_pairs	animal_material	swab11
1049	474907	GTCTGTTGAGTG	AGTCAGTCAGCCGGACTACHVGGGTWTCTAAT	Cloaca	Passeriformes	Cisticolidae	Cisticola	erythrops	Red faced Cisticola	13.9733	Male	Closed_cup	Understory	Solitary	Solitary_or_pairs	animal_material	swab11
1214	474908	CCAGTATCGCGT	AGTCAGTCAGCCGGACTACHVGGGTWTCTAAT	Cloaca	Passeriformes	Cisticolidae	Cisticola	erythrops	Red faced Cisticola	13.9733	Male	Closed_cup	Understory	Solitary	Solitary_or_pairs	animal_material	swab13
1271	474909	AGAATAGCGCTT	AGTCAGTCAGCCGGACTACHVGGGTWTCTAAT	Cloaca	Passeriformes	Cisticolidae	Cisticola	erythrops	Red faced Cisticola	13.9733	Female	Closed_cup	Understory	Solitary	Solitary_or_pairs	animal_material	swab14
1274	474910	AGCCTCATGATG	AGTCAGTCAGCCGGACTACHVGGGTWTCTAAT	Cloaca	Passeriformes	Cisticolidae	Cisticola	erythrops	Red faced Cisticola	13.9733	NA	Closed_cup	Understory	Solitary	Solitary_or_pairs	animal_material	swab14
2009	468236	AACCGCATAAGT	AGTCAGTCAGCCGGACTACHVGGGTWTCTAAT	Blood	Passeriformes	Cisticolidae	Cisticola	erythrops	Red faced Cisticola	13.9733	Female	Closed_cup	Understory	Solitary	Solitary_or_pairs	animal_material	MLW3
2088	474898	GATGCTGCCGTT	AGTCAGTCAGCCGGACTACHVGGGTWTCTAAT	Blood	Passeriformes	Cisticolidae	Cisticola	erythrops	Red faced Cisticola	13.9733	Male	Closed_cup	Understory	Solitary	Solitary_or_pairs	animal_material	MLW4
2113	474899	GTCGAATTTGCG	AGTCAGTCAGCCGGACTACHVGGGTWTCTAAT	Blood	Passeriformes	Cisticolidae	Cisticola	erythrops	Red faced Cisticola	13.9733	Male	Closed_cup	Understory	Solitary	Solitary_or_pairs	animal_material	MLW5
2121	474900	ATTCTCTCACGT	AGTCAGTCAGCCGGACTACHVGGGTWTCTAAT	Blood	Passeriformes	Cisticolidae	Cisticola	erythrops	Red faced Cisticola	13.9733	Male	Closed_cup	Understory	Solitary	Solitary_or_pairs	animal_material	MLW5
2123	474901	GTCTTCAGCAAG	AGTCAGTCAGCCGGACTACHVGGGTWTCTAAT	Blood	Passeriformes	Cisticolidae	Cisticola	erythrops	Red faced Cisticola	13.9733	Male	Closed_cup	Understory	Solitary	Solitary_or_pairs	animal_material	MLW5
2167	474904	TATGCCAGAGAT	AGTCAGTCAGCCGGACTACHVGGGTWTCTAAT	Blood	Passeriformes	Cisticolidae	Cisticola	erythrops	Red faced Cisticola	13.9733	Female	Closed_cup	Understory	Solitary	Solitary_or_pairs	animal_material	MLW5
2170	474905	CTCCCTTTGTGT	AGTCAGTCAGCCGGACTACHVGGGTWTCTAAT	Blood	Passeriformes	Cisticolidae	Cisticola	erythrops	Red faced Cisticola	13.9733	Male	Closed_cup	Understory	Solitary	Solitary_or_pairs	animal_material	MLW5
2171	474902	AGCTGCACCTAA	AGTCAGTCAGCCGGACTACHVGGGTWTCTAAT	Blood	Passeriformes	Cisticolidae	Cisticola	erythrops	Red faced Cisticola	13.9733	Female	Closed_cup	Understory	Solitary	Solitary_or_pairs	animal_material	MLW5
2178	474903	CCAGATATAGCA	AGTCAGTCAGCCGGACTACHVGGGTWTCTAAT	Blood	Passeriformes	Cisticolidae	Cisticola	erythrops	Red faced Cisticola	13.9733	Female	Closed_cup	Understory	Solitary	Solitary_or_pairs	animal_material	MLW5
2197	474906	GCCGTCTCGTAA	AGTCAGTCAGCCGGACTACHVGGGTWTCTAAT	Blood	Passeriformes	Cisticolidae	Cisticola	erythrops	Red faced Cisticola	13.9733	Male	Closed_cup	Understory	Solitary	Solitary_or_pairs	animal_material	MLW5
2202	474907	ACCTTACACCTT	AGTCAGTCAGCCGGACTACHVGGGTWTCTAAT	Blood	Passeriformes	Cisticolidae	Cisticola	erythrops	Red faced Cisticola	13.9733	Male	Closed_cup	Understory	Solitary	Solitary_or_pairs	animal_material	MLW5
2374	474908	GGCTGCATACTC	AGTCAGTCAGCCGGACTACHVGGGTWTCTAAT	Blood	Passeriformes	Cisticolidae	Cisticola	erythrops	Red faced Cisticola	13.9733	Male	Closed_cup	Understory	Solitary	Solitary_or_pairs	animal_material	MLW7
2436	474909	CTTCCAACTCAT	AGTCAGTCAGCCGGACTACHVGGGTWTCTAAT	Blood	Passeriformes	Cisticolidae	Cisticola	erythrops	Red faced Cisticola	13.9733	Female	Closed_cup	Understory	Solitary	Solitary_or_pairs	animal_material	MLW8
2438	474910	TGTACATCGCCG	AGTCAGTCAGCCGGACTACHVGGGTWTCTAAT	Blood	Passeriformes	Cisticolidae	Cisticola	erythrops	Red faced Cisticola	13.9733	NA	Closed_cup	Understory	Solitary	Solitary_or_pairs	animal_material	MLW8
2571	474898	TATCGACACAAG	AGTCAGTCAGCCGGACTACHVGGGTWTCTAAT	Intestine	Passeriformes	Cisticolidae	Cisticola	erythrops	Red faced Cisticola	13.9733	Male	Closed_cup	Understory	Solitary	Solitary_or_pairs	animal_material	GI1
2823	474910	AGTCCGAGTTGT	AGTCAGTCAGCCGGACTACHVGGGTWTCTAAT	Intestine	Passeriformes	Cisticolidae	Cisticola	erythrops	Red faced Cisticola	13.9733	NA	Closed_cup	Understory	Solitary	Solitary_or_pairs	animal_material	GI4
463	474914	TGCGAGTATATG	AGTCAGTCAGCCGGACTACHVGGGTWTCTAAT	Buccal	Passeriformes	Cisticolidae	Cisticola	fulvicapilla	Neddicky	7	Male	Closed_cup	Understory	Solitary	Solitary_or_pairs	animal_material	swab5
897	474914	TACGCCCATCAG	AGTCAGTCAGCCGGACTACHVGGGTWTCTAAT	Cloaca	Passeriformes	Cisticolidae	Cisticola	fulvicapilla	Neddicky	7	Male	Closed_cup	Understory	Solitary	Solitary_or_pairs	animal_material	swab10
2061	474914	CCTGTCCTATCT	AGTCAGTCAGCCGGACTACHVGGGTWTCTAAT	Blood	Passeriformes	Cisticolidae	Cisticola	fulvicapilla	Neddicky	7	Male	Closed_cup	Understory	Solitary	Solitary_or_pairs	animal_material	MLW4
2556	474914	GTCGACAGAGGA	AGTCAGTCAGCCGGACTACHVGGGTWTCTAAT	Intestine	Passeriformes	Cisticolidae	Cisticola	fulvicapilla	Neddicky	7	Male	Closed_cup	Understory	Solitary	Solitary_or_pairs	animal_material	GI1
515	474913	GAGGCTGATTTA	AGTCAGTCAGCCGGACTACHVGGGTWTCTAAT	Buccal	Passeriformes	Cisticolidae	Cisticola	galactotes	Rufous winged Cisticola	15.8	Male	Closed_cup	Understory	Solitary	Solitary_or_pairs	animal_material	swab6
709	474911	TGTAGTATAGGC	AGTCAGTCAGCCGGACTACHVGGGTWTCTAAT	Buccal	Passeriformes	Cisticolidae	Cisticola	galactotes	Rufous winged Cisticola	15.8	Female	Closed_cup	Understory	Solitary	Solitary_or_pairs	animal_material	swab8
795	474912	TTATGTACGGCG	AGTCAGTCAGCCGGACTACHVGGGTWTCTAAT	Buccal	Passeriformes	Cisticolidae	Cisticola	galactotes	Rufous winged Cisticola	15.8	Male	Closed_cup	Understory	Solitary	Solitary_or_pairs	animal_material	swab9
1157	474911	CTGGTCTTACGG	AGTCAGTCAGCCGGACTACHVGGGTWTCTAAT	Cloaca	Passeriformes	Cisticolidae	Cisticola	galactotes	Rufous winged Cisticola	15.8	Female	Closed_cup	Understory	Solitary	Solitary_or_pairs	animal_material	swab13
1245	474912	CAAATGGTCGTC	AGTCAGTCAGCCGGACTACHVGGGTWTCTAAT	Cloaca	Passeriformes	Cisticolidae	Cisticola	galactotes	Rufous winged Cisticola	15.8	Male	Closed_cup	Understory	Solitary	Solitary_or_pairs	animal_material	swab13
2115	474913	GTGGTCATCGTA	AGTCAGTCAGCCGGACTACHVGGGTWTCTAAT	Blood	Passeriformes	Cisticolidae	Cisticola	galactotes	Rufous winged Cisticola	15.8	Male	Closed_cup	Understory	Solitary	Solitary_or_pairs	animal_material	MLW5
2309	474911	ATTATCGTCCCT	AGTCAGTCAGCCGGACTACHVGGGTWTCTAAT	Blood	Passeriformes	Cisticolidae	Cisticola	galactotes	Rufous winged Cisticola	15.8	Female	Closed_cup	Understory	Solitary	Solitary_or_pairs	animal_material	MLW7
2410	474912	GCGAAGTTGGGA	AGTCAGTCAGCCGGACTACHVGGGTWTCTAAT	Blood	Passeriformes	Cisticolidae	Cisticola	galactotes	Rufous winged Cisticola	15.8	Male	Closed_cup	Understory	Solitary	Solitary_or_pairs	animal_material	MLW8
2587	474913	GCGTTCTAGCTG	AGTCAGTCAGCCGGACTACHVGGGTWTCTAAT	Intestine	Passeriformes	Cisticolidae	Cisticola	galactotes	Rufous winged Cisticola	15.8	Male	Closed_cup	Understory	Solitary	Solitary_or_pairs	animal_material	GI1
2717	474911	GCAACACCATCC	AGTCAGTCAGCCGGACTACHVGGGTWTCTAAT	Intestine	Passeriformes	Cisticolidae	Cisticola	galactotes	Rufous winged Cisticola	15.8	Female	Closed_cup	Understory	Solitary	Solitary_or_pairs	animal_material	GI3
1732	468191	ATTCCTCTCCAC	AGTCAGTCAGCCGGACTACHVGGGTWTCTAAT	Blood	Passeriformes	Cisticolidae	Cisticola	nigriloris	Black lored Cisticola	19.8333	Female	Closed_cup	Understory	Solitary	Single_spec_flock	animal_material	MLW1
1733	468298	TGGTTCATCCTT	AGTCAGTCAGCCGGACTACHVGGGTWTCTAAT	Blood	Passeriformes	Cisticolidae	Cisticola	nigriloris	Black lored Cisticola	19.8333	Male	Closed_cup	Understory	Solitary	Single_spec_flock	animal_material	MLW1
1734	468192	AGCACTTTGAGA	AGTCAGTCAGCCGGACTACHVGGGTWTCTAAT	Blood	Passeriformes	Cisticolidae	Cisticola	nigriloris	Black lored Cisticola	19.8333	NA	Closed_cup	Understory	Solitary	Single_spec_flock	animal_material	MLW1
1736	468193	ACTAGTTGGACC	AGTCAGTCAGCCGGACTACHVGGGTWTCTAAT	Blood	Passeriformes	Cisticolidae	Cisticola	nigriloris	Black lored Cisticola	19.8333	Male	Closed_cup	Understory	Solitary	Single_spec_flock	animal_material	MLW1
1737	468194	GATCAACCCACA	AGTCAGTCAGCCGGACTACHVGGGTWTCTAAT	Blood	Passeriformes	Cisticolidae	Cisticola	nigriloris	Black lored Cisticola	19.8333	Male	Closed_cup	Understory	Solitary	Single_spec_flock	animal_material	MLW1
1740	468195	ATGAATGCGTCC	AGTCAGTCAGCCGGACTACHVGGGTWTCTAAT	Blood	Passeriformes	Cisticolidae	Cisticola	nigriloris	Black lored Cisticola	19.8333	Female	Closed_cup	Understory	Solitary	Single_spec_flock	animal_material	MLW1
1814	468201	TGCTTCCAATTC	AGTCAGTCAGCCGGACTACHVGGGTWTCTAAT	Blood	Passeriformes	Cisticolidae	Cisticola	njombe	Churring Cisticola	11.05	Male	Closed_cup	Understory	Solitary	Solitary_or_pairs	animal_material	MLW1
1821	468299	GAACGATCATGT	AGTCAGTCAGCCGGACTACHVGGGTWTCTAAT	Blood	Passeriformes	Cisticolidae	Cisticola	njombe	Churring Cisticola	11.05	Female	Closed_cup	Understory	Solitary	Solitary_or_pairs	animal_material	MLW1
1842	468202	GGCTCAGATTCC	AGTCAGTCAGCCGGACTACHVGGGTWTCTAAT	Blood	Passeriformes	Cisticolidae	Cisticola	njombe	Churring Cisticola	11.05	Male	Closed_cup	Understory	Solitary	Solitary_or_pairs	animal_material	MLW2
1853	468203	ACACTTCGGCAA	AGTCAGTCAGCCGGACTACHVGGGTWTCTAAT	Blood	Passeriformes	Cisticolidae	Cisticola	njombe	Churring Cisticola	11.05	Female	Closed_cup	Understory	Solitary	Solitary_or_pairs	animal_material	MLW2
1989	468211	ACGTGTAGGCTT	AGTCAGTCAGCCGGACTACHVGGGTWTCTAAT	Blood	Passeriformes	Cisticolidae	Cisticola	woosnami	Trilling Cisticola	17.675	Male	Closed_cup	Understory	Solitary	Solitary_or_pairs	animal_material	MLW3
1995	468212	TGGCTTTCTATC	AGTCAGTCAGCCGGACTACHVGGGTWTCTAAT	Blood	Passeriformes	Cisticolidae	Cisticola	woosnami	Trilling Cisticola	17.675	Female	Closed_cup	Understory	Solitary	Solitary_or_pairs	animal_material	MLW3
1999	468213	GATCTCTGGGTA	AGTCAGTCAGCCGGACTACHVGGGTWTCTAAT	Blood	Passeriformes	Cisticolidae	Cisticola	woosnami	Trilling Cisticola	17.675	Male	Closed_cup	Understory	Solitary	Solitary_or_pairs	animal_material	MLW3
2000	468214	CATCATACGGGT	AGTCAGTCAGCCGGACTACHVGGGTWTCTAAT	Blood	Passeriformes	Cisticolidae	Cisticola	woosnami	Trilling Cisticola	17.675	Male	Closed_cup	Understory	Solitary	Solitary_or_pairs	animal_material	MLW3
796	474721	TTGGACGTCCAC	AGTCAGTCAGCCGGACTACHVGGGTWTCTAAT	Buccal	Cuculiformes	Cuculidae	Clamator	cafer	Levaillant s Cuckoo		Male	Open_cup_parasite	Understory	Parasitic	Solitary_or_pairs	animal_material	swab9
1246	474721	ACACATAAGTCG	AGTCAGTCAGCCGGACTACHVGGGTWTCTAAT	Cloaca	Cuculiformes	Cuculidae	Clamator	cafer	Levaillant s Cuckoo		Male	Open_cup_parasite	Understory	Parasitic	Solitary_or_pairs	animal_material	swab13
2411	474721	GCATTCGGCGTT	AGTCAGTCAGCCGGACTACHVGGGTWTCTAAT	Blood	Cuculiformes	Cuculidae	Clamator	cafer	Levaillant s Cuckoo		Male	Open_cup_parasite	Understory	Parasitic	Solitary_or_pairs	animal_material	MLW8
2806	474721	CTAAGACGTCGT	AGTCAGTCAGCCGGACTACHVGGGTWTCTAAT	Gizzard	Cuculiformes	Cuculidae	Clamator	cafer	Levaillant s Cuckoo		Male	Open_cup_parasite	Understory	Parasitic	Solitary_or_pairs	animal_material	GI4
2807	474721	GGCTCAGATTCC	AGTCAGTCAGCCGGACTACHVGGGTWTCTAAT	Intestine	Cuculiformes	Cuculidae	Clamator	cafer	Levaillant s Cuckoo		Male	Open_cup_parasite	Understory	Parasitic	Solitary_or_pairs	animal_material	GI4
580	474720	TAACGGCGCTCT	AGTCAGTCAGCCGGACTACHVGGGTWTCTAAT	Buccal	Cuculiformes	Cuculidae	Clamator	jacobinus	Jacobin Cuckoo	52.5	Female	Open_cup_parasite	NA	Parasitic	Solitary_or_pairs	animal_material	swab7
1029	474720	CAACTAGACTCG	AGTCAGTCAGCCGGACTACHVGGGTWTCTAAT	Cloaca	Cuculiformes	Cuculidae	Clamator	jacobinus	Jacobin Cuckoo	52.5	Female	Open_cup_parasite	NA	Parasitic	Solitary_or_pairs	animal_material	swab11
2182	474720	GGTCTCCTACAG	AGTCAGTCAGCCGGACTACHVGGGTWTCTAAT	Blood	Cuculiformes	Cuculidae	Clamator	jacobinus	Jacobin Cuckoo	52.5	Female	Open_cup_parasite	NA	Parasitic	Solitary_or_pairs	animal_material	MLW5
703	474732	TGTCTCGCAAGC	AGTCAGTCAGCCGGACTACHVGGGTWTCTAAT	Buccal	Coliiformes	Coliidae	Colius	indicus	Red faced Mousebird		Female	Open_cup	NA	Solitary	Single_spec_flock	plant_material	swab8
1151	474732	TACTGCCAGTGA	AGTCAGTCAGCCGGACTACHVGGGTWTCTAAT	Cloaca	Coliiformes	Coliidae	Colius	indicus	Red faced Mousebird		Female	Open_cup	NA	Solitary	Single_spec_flock	plant_material	swab12
2302	474732	GCTATCAAGACA	AGTCAGTCAGCCGGACTACHVGGGTWTCTAAT	Blood	Coliiformes	Coliidae	Colius	indicus	Red faced Mousebird		Female	Open_cup	NA	Solitary	Single_spec_flock	plant_material	MLW6
2707	474732	AGTCGAACGAGG	AGTCAGTCAGCCGGACTACHVGGGTWTCTAAT	Intestine	Coliiformes	Coliidae	Colius	indicus	Red faced Mousebird		Female	Open_cup	NA	Solitary	Single_spec_flock	plant_material	GI3
1767	467865	CACCGTGACACT	AGTCAGTCAGCCGGACTACHVGGGTWTCTAAT	Blood	Columbiformes	Columbidae	Columba	arquatrix	African Olive Pigeon	363.333	Female	Open_cup	Canopy_subcanopy	Solitary	Single_spec_flock	plant_material	MLW1
1848	467866	CGATTAGGAATC	AGTCAGTCAGCCGGACTACHVGGGTWTCTAAT	Blood	Columbiformes	Columbidae	Columba	arquatrix	African Olive Pigeon	363.333	Male	Open_cup	Canopy_subcanopy	Solitary	Single_spec_flock	plant_material	MLW2
1849	467867	ACGTCTCAGTGC	AGTCAGTCAGCCGGACTACHVGGGTWTCTAAT	Blood	Columbiformes	Columbidae	Columba	arquatrix	African Olive Pigeon	363.333	Male	Open_cup	Canopy_subcanopy	Solitary	Single_spec_flock	plant_material	MLW2
884	474713	CACCTGTAGTAG	AGTCAGTCAGCCGGACTACHVGGGTWTCTAAT	Buccal	Columbiformes	Columbidae	Columba	livia	Feral Pigeon		NA	NA	NA	NA	NA	NA	swab10
885	474714	CACGAGCTACTC	AGTCAGTCAGCCGGACTACHVGGGTWTCTAAT	Buccal	Columbiformes	Columbidae	Columba	livia	Feral Pigeon		NA	NA	NA	NA	NA	NA	swab10
1330	474712	CAGCCTGCAAAT	AGTCAGTCAGCCGGACTACHVGGGTWTCTAAT	Cloaca	Columbiformes	Columbidae	Columba	livia	Feral Pigeon		Female	NA	NA	NA	NA	NA	swab14
1331	474713	TTGCAAGTACCG	AGTCAGTCAGCCGGACTACHVGGGTWTCTAAT	Cloaca	Columbiformes	Columbidae	Columba	livia	Feral Pigeon		NA	NA	NA	NA	NA	NA	swab14
1332	474714	GCTTCTCTCACT	AGTCAGTCAGCCGGACTACHVGGGTWTCTAAT	Cloaca	Columbiformes	Columbidae	Columba	livia	Feral Pigeon		NA	NA	NA	NA	NA	NA	swab14
2872	474713	GGTCCCGAAATT	AGTCAGTCAGCCGGACTACHVGGGTWTCTAAT	Gizzard	Columbiformes	Columbidae	Columba	livia	Feral Pigeon		NA	NA	NA	NA	NA	NA	GI4
2873	474713	TCTGCGAGTCTG	AGTCAGTCAGCCGGACTACHVGGGTWTCTAAT	Liver	Columbiformes	Columbidae	Columba	livia	Feral Pigeon		NA	NA	NA	NA	NA	NA	GI4
2874	474714	ATGTAGGCTTAG	AGTCAGTCAGCCGGACTACHVGGGTWTCTAAT	Gizzard	Columbiformes	Columbidae	Columba	livia	Feral Pigeon		NA	NA	NA	NA	NA	NA	GI4
2875	474714	TGCTTCCAATTC	AGTCAGTCAGCCGGACTACHVGGGTWTCTAAT	Spleen	Columbiformes	Columbidae	Columba	livia	Feral Pigeon		NA	NA	NA	NA	NA	NA	GI4
2876	474714	GCCGAGATAATT	AGTCAGTCAGCCGGACTACHVGGGTWTCTAAT	Liver	Columbiformes	Columbidae	Columba	livia	Feral Pigeon		NA	NA	NA	NA	NA	NA	GI4
2877	474715	TCGAGTATCGAA	AGTCAGTCAGCCGGACTACHVGGGTWTCTAAT	Gizzard	Columbiformes	Columbidae	Columba	livia	Feral Pigeon		NA	NA	NA	NA	NA	NA	GI4
720	474749	ACGGCTAGTTCC	AGTCAGTCAGCCGGACTACHVGGGTWTCTAAT	Buccal	Coraciiformes	Coraciidae	Coracias	garrulus	European Roller	143.5	Male	Cavity	Cliff_or_bank	Solitary	Solitary_or_pairs	animal_material	swab8
1168	474749	TTAGACTCGGAA	AGTCAGTCAGCCGGACTACHVGGGTWTCTAAT	Cloaca	Coraciiformes	Coraciidae	Coracias	garrulus	European Roller	143.5	Male	Cavity	Cliff_or_bank	Solitary	Solitary_or_pairs	animal_material	swab13
2322	474749	GACGCACTAACT	AGTCAGTCAGCCGGACTACHVGGGTWTCTAAT	Blood	Coraciiformes	Coraciidae	Coracias	garrulus	European Roller	143.5	Male	Cavity	Cliff_or_bank	Solitary	Solitary_or_pairs	animal_material	MLW7
2732	474749	ACCATAGCTCCG	AGTCAGTCAGCCGGACTACHVGGGTWTCTAAT	Intestine	Coraciiformes	Coraciidae	Coracias	garrulus	European Roller	143.5	Male	Cavity	Cliff_or_bank	Solitary	Solitary_or_pairs	animal_material	GI3
2733	474749	TCGACATCTCTT	AGTCAGTCAGCCGGACTACHVGGGTWTCTAAT	Gizzard	Coraciiformes	Coraciidae	Coracias	garrulus	European Roller	143.5	Male	Cavity	Cliff_or_bank	Solitary	Solitary_or_pairs	animal_material	GI3
618	474819	GTGTAGGTGCTT	AGTCAGTCAGCCGGACTACHVGGGTWTCTAAT	Buccal	Passeriformes	Campephagidae	Coracina	pectoralis	White breasted Cuckooshrike	53.2	NA	Open_cup	Canopy_subcanopy	Solitary	Solitary_or_pairs	animal_material	swab7
622	474820	TCCACCCTCTAT	AGTCAGTCAGCCGGACTACHVGGGTWTCTAAT	Buccal	Passeriformes	Campephagidae	Coracina	pectoralis	White breasted Cuckooshrike	53.2	Female	Open_cup	Canopy_subcanopy	Solitary	Solitary_or_pairs	animal_material	swab7
1071	474820	CAAACTGCGTTG	AGTCAGTCAGCCGGACTACHVGGGTWTCTAAT	Cloaca	Passeriformes	Campephagidae	Coracina	pectoralis	White breasted Cuckooshrike	53.2	Female	Open_cup	Canopy_subcanopy	Solitary	Solitary_or_pairs	animal_material	swab12
2220	474819	CGCCATTGTGCA	AGTCAGTCAGCCGGACTACHVGGGTWTCTAAT	Blood	Passeriformes	Campephagidae	Coracina	pectoralis	White breasted Cuckooshrike	53.2	NA	Open_cup	Canopy_subcanopy	Solitary	Solitary_or_pairs	animal_material	MLW6
2224	474820	GACTGACTCGTC	AGTCAGTCAGCCGGACTACHVGGGTWTCTAAT	Blood	Passeriformes	Campephagidae	Coracina	pectoralis	White breasted Cuckooshrike	53.2	Female	Open_cup	Canopy_subcanopy	Solitary	Solitary_or_pairs	animal_material	MLW6
2637	474819	TCGACATCTCTT	AGTCAGTCAGCCGGACTACHVGGGTWTCTAAT	Intestine	Passeriformes	Campephagidae	Coracina	pectoralis	White breasted Cuckooshrike	53.2	NA	Open_cup	Canopy_subcanopy	Solitary	Solitary_or_pairs	animal_material	GI2
1754	468625	TAGTAGCACCTG	AGTCAGTCAGCCGGACTACHVGGGTWTCTAAT	Blood	Passeriformes	Corvidae	Corvus	albicollis	White necked Raven	1035	Female	Open_cup	Cliff_or_bank	Solitary	Solitary_or_pairs	animal_material	MLW1
1755	468626	AGGTCATCTTGG	AGTCAGTCAGCCGGACTACHVGGGTWTCTAAT	Blood	Passeriformes	Corvidae	Corvus	albicollis	White necked Raven	1035	NA	Open_cup	Cliff_or_bank	Solitary	Solitary_or_pairs	animal_material	MLW1
1898	468627	TGACGCCTCCAA	AGTCAGTCAGCCGGACTACHVGGGTWTCTAAT	Blood	Passeriformes	Corvidae	Corvus	albicollis	White necked Raven	1035	Female	Open_cup	Cliff_or_bank	Solitary	Solitary_or_pairs	animal_material	MLW2
2502	468626	TCCCTTGTCTCC	AGTCAGTCAGCCGGACTACHVGGGTWTCTAAT	Gizzard	Passeriformes	Corvidae	Corvus	albicollis	White necked Raven	1035	NA	Open_cup	Cliff_or_bank	Solitary	Solitary_or_pairs	animal_material	GI1
2504	468626	GCTGTACGGATT	AGTCAGTCAGCCGGACTACHVGGGTWTCTAAT	Spleen	Passeriformes	Corvidae	Corvus	albicollis	White necked Raven	1035	NA	Open_cup	Cliff_or_bank	Solitary	Solitary_or_pairs	animal_material	GI1
2049	468629	GTAATGCGTAAC	AGTCAGTCAGCCGGACTACHVGGGTWTCTAAT	Blood	Passeriformes	Corvidae	Corvus	albus	Pied Crow	625	Female	Open_cup	Canopy_subcanopy	Solitary	NA	plant_material	MLW4
2483	475138	ACCTGTCCTTTC	AGTCAGTCAGCCGGACTACHVGGGTWTCTAAT	Blood	Passeriformes	Corvidae	Corvus	albus	Pied Crow	625	Male	Open_cup	Canopy_subcanopy	Solitary	NA	plant_material	MLW8
2484	475139	GTTCACGCCCAA	AGTCAGTCAGCCGGACTACHVGGGTWTCTAAT	Blood	Passeriformes	Corvidae	Corvus	albus	Pied Crow	625	Male	Open_cup	Canopy_subcanopy	Solitary	NA	plant_material	MLW8
2548	468629	TGTGAATTCGGA	AGTCAGTCAGCCGGACTACHVGGGTWTCTAAT	Intestine	Passeriformes	Corvidae	Corvus	albus	Pied Crow	625	Female	Open_cup	Canopy_subcanopy	Solitary	NA	plant_material	GI1
2849	475138	ACCTAGCTAGTG	AGTCAGTCAGCCGGACTACHVGGGTWTCTAAT	Liver	Passeriformes	Corvidae	Corvus	albus	Pied Crow	625	Male	Open_cup	Canopy_subcanopy	Solitary	NA	plant_material	GI4
2850	475138	GTCCTGACACTG	AGTCAGTCAGCCGGACTACHVGGGTWTCTAAT	Gizzard	Passeriformes	Corvidae	Corvus	albus	Pied Crow	625	Male	Open_cup	Canopy_subcanopy	Solitary	NA	plant_material	GI4
2851	475138	GGACTCAACTAA	AGTCAGTCAGCCGGACTACHVGGGTWTCTAAT	Spleen	Passeriformes	Corvidae	Corvus	albus	Pied Crow	625	Male	Open_cup	Canopy_subcanopy	Solitary	NA	plant_material	GI4
2852	475139	ATACGGGTTCGT	AGTCAGTCAGCCGGACTACHVGGGTWTCTAAT	Spleen	Passeriformes	Corvidae	Corvus	albus	Pied Crow	625	Male	Open_cup	Canopy_subcanopy	Solitary	NA	plant_material	GI4
2853	475139	CCTTTCACCTGT	AGTCAGTCAGCCGGACTACHVGGGTWTCTAAT	Gizzard	Passeriformes	Corvidae	Corvus	albus	Pied Crow	625	Male	Open_cup	Canopy_subcanopy	Solitary	NA	plant_material	GI4
2854	475139	ATCAGCCAGCTC	AGTCAGTCAGCCGGACTACHVGGGTWTCTAAT	Liver	Passeriformes	Corvidae	Corvus	albus	Pied Crow	625	Male	Open_cup	Canopy_subcanopy	Solitary	NA	plant_material	GI4
1859	468097	CCGCGATTTCGA	AGTCAGTCAGCCGGACTACHVGGGTWTCTAAT	Blood	Passeriformes	Muscicapidae	Cossypha	anomala	Olive flanked Robin Chat	21.7	Female	Open_cup	Understory	Solitary	Solitary_or_pairs	animal_material	MLW2
1866	468098	GGACCGCTTTCA	AGTCAGTCAGCCGGACTACHVGGGTWTCTAAT	Blood	Passeriformes	Muscicapidae	Cossypha	anomala	Olive flanked Robin Chat	21.7	Female	Open_cup	Understory	Solitary	Solitary_or_pairs	animal_material	MLW2
1875	468099	CGGACTCGTTAC	AGTCAGTCAGCCGGACTACHVGGGTWTCTAAT	Blood	Passeriformes	Muscicapidae	Cossypha	anomala	Olive flanked Robin Chat	21.7	Male	Open_cup	Understory	Solitary	Solitary_or_pairs	animal_material	MLW2
1876	468100	TCTCGCACTGGA	AGTCAGTCAGCCGGACTACHVGGGTWTCTAAT	Blood	Passeriformes	Muscicapidae	Cossypha	anomala	Olive flanked Robin Chat	21.7	Female	Open_cup	Understory	Solitary	Solitary_or_pairs	animal_material	MLW2
1882	468101	GCAGCCATATTG	AGTCAGTCAGCCGGACTACHVGGGTWTCTAAT	Blood	Passeriformes	Muscicapidae	Cossypha	anomala	Olive flanked Robin Chat	21.7	Female	Open_cup	Understory	Solitary	Solitary_or_pairs	animal_material	MLW2
1892	468102	AGGGAAAGGATC	AGTCAGTCAGCCGGACTACHVGGGTWTCTAAT	Blood	Passeriformes	Muscicapidae	Cossypha	anomala	Olive flanked Robin Chat	21.7	Male	Open_cup	Understory	Solitary	Solitary_or_pairs	animal_material	MLW2
1916	468103	TGGGACATATCC	AGTCAGTCAGCCGGACTACHVGGGTWTCTAAT	Blood	Passeriformes	Muscicapidae	Cossypha	anomala	Olive flanked Robin Chat	21.7	Female	Open_cup	Understory	Solitary	Solitary_or_pairs	animal_material	MLW2
1923	468104	GTGGTCATCGTA	AGTCAGTCAGCCGGACTACHVGGGTWTCTAAT	Blood	Passeriformes	Muscicapidae	Cossypha	anomala	Olive flanked Robin Chat	21.7	Male	Open_cup	Understory	Solitary	Solitary_or_pairs	animal_material	MLW3
1947	468106	GGATAGCCAAGG	AGTCAGTCAGCCGGACTACHVGGGTWTCTAAT	Blood	Passeriformes	Muscicapidae	Cossypha	anomala	Olive flanked Robin Chat	21.7	Female	Open_cup	Understory	Solitary	Solitary_or_pairs	animal_material	MLW3
1951	468107	TACACAAGTCGC	AGTCAGTCAGCCGGACTACHVGGGTWTCTAAT	Blood	Passeriformes	Muscicapidae	Cossypha	anomala	Olive flanked Robin Chat	21.7	Male	Open_cup	Understory	Solitary	Solitary_or_pairs	animal_material	MLW3
1730	468089	GTCCAGCTATGA	AGTCAGTCAGCCGGACTACHVGGGTWTCTAAT	Blood	Passeriformes	Muscicapidae	Cossypha	caffra	Cape Robin Chat	25.825	Male	Open_cup	Understory	Solitary	Solitary_or_pairs	Omnivore	MLW1
1743	468090	CAGAGCTAATTG	AGTCAGTCAGCCGGACTACHVGGGTWTCTAAT	Blood	Passeriformes	Muscicapidae	Cossypha	caffra	Cape Robin Chat	25.825	Female	Open_cup	Understory	Solitary	Solitary_or_pairs	Omnivore	MLW1
1744	468091	TTATCCAGTCCT	AGTCAGTCAGCCGGACTACHVGGGTWTCTAAT	Blood	Passeriformes	Muscicapidae	Cossypha	caffra	Cape Robin Chat	25.825	Male	Open_cup	Understory	Solitary	Solitary_or_pairs	Omnivore	MLW1
1787	468092	ATAGGTGTGCTA	AGTCAGTCAGCCGGACTACHVGGGTWTCTAAT	Blood	Passeriformes	Muscicapidae	Cossypha	caffra	Cape Robin Chat	25.825	Male	Open_cup	Understory	Solitary	Solitary_or_pairs	Omnivore	MLW1
1792	468093	CCTTTCACCTGT	AGTCAGTCAGCCGGACTACHVGGGTWTCTAAT	Blood	Passeriformes	Muscicapidae	Cossypha	caffra	Cape Robin Chat	25.825	Male	Open_cup	Understory	Solitary	Solitary_or_pairs	Omnivore	MLW1
1798	468094	CGTCACTCCAAG	AGTCAGTCAGCCGGACTACHVGGGTWTCTAAT	Blood	Passeriformes	Muscicapidae	Cossypha	caffra	Cape Robin Chat	25.825	Female	Open_cup	Understory	Solitary	Solitary_or_pairs	Omnivore	MLW1
1824	468095	CAGTAGCGATAT	AGTCAGTCAGCCGGACTACHVGGGTWTCTAAT	Blood	Passeriformes	Muscicapidae	Cossypha	caffra	Cape Robin Chat	25.825	Female	Open_cup	Understory	Solitary	Solitary_or_pairs	Omnivore	MLW1
1836	468096	ATGAATGCGTCC	AGTCAGTCAGCCGGACTACHVGGGTWTCTAAT	Blood	Passeriformes	Muscicapidae	Cossypha	caffra	Cape Robin Chat	25.825	Male	Open_cup	Understory	Solitary	Solitary_or_pairs	Omnivore	MLW2
649	474824	TCTCAGCGCGTA	AGTCAGTCAGCCGGACTACHVGGGTWTCTAAT	Buccal	Passeriformes	Muscicapidae	Cossypha	heuglini	White browed Robin Chat	34.943	Female	Open_cup	Understory	Solitary	Solitary_or_pairs	animal_material	swab7
652	474823	GTTCCGGATTAG	AGTCAGTCAGCCGGACTACHVGGGTWTCTAAT	Buccal	Passeriformes	Muscicapidae	Cossypha	heuglini	White browed Robin Chat	34.943	Male	Open_cup	Understory	Solitary	Solitary_or_pairs	animal_material	swab7
865	474825	ACGTAACCACGT	AGTCAGTCAGCCGGACTACHVGGGTWTCTAAT	Buccal	Passeriformes	Muscicapidae	Cossypha	heuglini	White browed Robin Chat	34.943	Male	Open_cup	Understory	Solitary	Solitary_or_pairs	animal_material	swab10
1098	474824	TCAGGACGTATC	AGTCAGTCAGCCGGACTACHVGGGTWTCTAAT	Cloaca	Passeriformes	Muscicapidae	Cossypha	heuglini	White browed Robin Chat	34.943	Female	Open_cup	Understory	Solitary	Solitary_or_pairs	animal_material	swab12
1101	474823	GTCGCTTGCACA	AGTCAGTCAGCCGGACTACHVGGGTWTCTAAT	Cloaca	Passeriformes	Muscicapidae	Cossypha	heuglini	White browed Robin Chat	34.943	Male	Open_cup	Understory	Solitary	Solitary_or_pairs	animal_material	swab12
1312	474825	AGTACCTAAGTG	AGTCAGTCAGCCGGACTACHVGGGTWTCTAAT	Cloaca	Passeriformes	Muscicapidae	Cossypha	heuglini	White browed Robin Chat	34.943	Male	Open_cup	Understory	Solitary	Solitary_or_pairs	animal_material	swab14
2007	468081	GACTACCCGTTG	AGTCAGTCAGCCGGACTACHVGGGTWTCTAAT	Blood	Passeriformes	Muscicapidae	Cossypha	heuglini	White browed Robin Chat	34.943	Female	Open_cup	Understory	Solitary	Solitary_or_pairs	animal_material	MLW3
2008	468082	GCGTTGCAAACT	AGTCAGTCAGCCGGACTACHVGGGTWTCTAAT	Blood	Passeriformes	Muscicapidae	Cossypha	heuglini	White browed Robin Chat	34.943	Male	Open_cup	Understory	Solitary	Solitary_or_pairs	animal_material	MLW3
2017	468083	GTCGAATTTGCG	AGTCAGTCAGCCGGACTACHVGGGTWTCTAAT	Blood	Passeriformes	Muscicapidae	Cossypha	heuglini	White browed Robin Chat	34.943	Female	Open_cup	Understory	Solitary	Solitary_or_pairs	animal_material	MLW4
2019	468084	GTGGTCATCGTA	AGTCAGTCAGCCGGACTACHVGGGTWTCTAAT	Blood	Passeriformes	Muscicapidae	Cossypha	heuglini	White browed Robin Chat	34.943	Female	Open_cup	Understory	Solitary	Solitary_or_pairs	animal_material	MLW4
2250	474824	CAAAGCGGTATT	AGTCAGTCAGCCGGACTACHVGGGTWTCTAAT	Blood	Passeriformes	Muscicapidae	Cossypha	heuglini	White browed Robin Chat	34.943	Female	Open_cup	Understory	Solitary	Solitary_or_pairs	animal_material	MLW6
2253	474823	AATAGCATGTCG	AGTCAGTCAGCCGGACTACHVGGGTWTCTAAT	Blood	Passeriformes	Muscicapidae	Cossypha	heuglini	White browed Robin Chat	34.943	Male	Open_cup	Understory	Solitary	Solitary_or_pairs	animal_material	MLW6
2477	474825	CACACAAAGTCA	AGTCAGTCAGCCGGACTACHVGGGTWTCTAAT	Blood	Passeriformes	Muscicapidae	Cossypha	heuglini	White browed Robin Chat	34.943	Male	Open_cup	Understory	Solitary	Solitary_or_pairs	animal_material	MLW8
2655	474824	TATACCGCTGCG	AGTCAGTCAGCCGGACTACHVGGGTWTCTAAT	Intestine	Passeriformes	Muscicapidae	Cossypha	heuglini	White browed Robin Chat	34.943	Female	Open_cup	Understory	Solitary	Solitary_or_pairs	animal_material	GI2
2656	474823	AGTTGAGGCATT	AGTCAGTCAGCCGGACTACHVGGGTWTCTAAT	Intestine	Passeriformes	Muscicapidae	Cossypha	heuglini	White browed Robin Chat	34.943	Male	Open_cup	Understory	Solitary	Solitary_or_pairs	animal_material	GI2
2846	474825	ACGGTTTCTGGA	AGTCAGTCAGCCGGACTACHVGGGTWTCTAAT	Intestine	Passeriformes	Muscicapidae	Cossypha	heuglini	White browed Robin Chat	34.943	Male	Open_cup	Understory	Solitary	Solitary_or_pairs	animal_material	GI4
859	474827	TTACGTGGCGAT	AGTCAGTCAGCCGGACTACHVGGGTWTCTAAT	Buccal	Passeriformes	Muscicapidae	Cossypha	natalensis	Red capped Robin Chat	29.975	Male	Open_cup	Ground	Solitary	Solitary_or_pairs	plant_material	swab9
860	474828	CAATGCCTCACG	AGTCAGTCAGCCGGACTACHVGGGTWTCTAAT	Buccal	Passeriformes	Muscicapidae	Cossypha	natalensis	Red capped Robin Chat	29.975	NA	Open_cup	Ground	Solitary	Solitary_or_pairs	plant_material	swab9
864	474829	CGTGGGCTCATT	AGTCAGTCAGCCGGACTACHVGGGTWTCTAAT	Buccal	Passeriformes	Muscicapidae	Cossypha	natalensis	Red capped Robin Chat	29.975	Male	Open_cup	Ground	Solitary	Solitary_or_pairs	plant_material	swab9
1292	474826	GAATATACCTGG	AGTCAGTCAGCCGGACTACHVGGGTWTCTAAT	Cloaca	Passeriformes	Muscicapidae	Cossypha	natalensis	Red capped Robin Chat	29.975	Male	Open_cup	Ground	Solitary	Solitary_or_pairs	plant_material	swab14
1306	474827	ACGCTGTCGGTT	AGTCAGTCAGCCGGACTACHVGGGTWTCTAAT	Cloaca	Passeriformes	Muscicapidae	Cossypha	natalensis	Red capped Robin Chat	29.975	Male	Open_cup	Ground	Solitary	Solitary_or_pairs	plant_material	swab14
1307	474828	CTCGTTTCAGTT	AGTCAGTCAGCCGGACTACHVGGGTWTCTAAT	Cloaca	Passeriformes	Muscicapidae	Cossypha	natalensis	Red capped Robin Chat	29.975	NA	Open_cup	Ground	Solitary	Solitary_or_pairs	plant_material	swab14
1311	474829	TCGTTTCTTCAG	AGTCAGTCAGCCGGACTACHVGGGTWTCTAAT	Cloaca	Passeriformes	Muscicapidae	Cossypha	natalensis	Red capped Robin Chat	29.975	Male	Open_cup	Ground	Solitary	Solitary_or_pairs	plant_material	swab14
2456	474826	CCACATTGGGTC	AGTCAGTCAGCCGGACTACHVGGGTWTCTAAT	Blood	Passeriformes	Muscicapidae	Cossypha	natalensis	Red capped Robin Chat	29.975	Male	Open_cup	Ground	Solitary	Solitary_or_pairs	plant_material	MLW8
2471	474827	TTGGTAAAGTGC	AGTCAGTCAGCCGGACTACHVGGGTWTCTAAT	Blood	Passeriformes	Muscicapidae	Cossypha	natalensis	Red capped Robin Chat	29.975	Male	Open_cup	Ground	Solitary	Solitary_or_pairs	plant_material	MLW8
2472	474828	AAGTGGCTATCC	AGTCAGTCAGCCGGACTACHVGGGTWTCTAAT	Blood	Passeriformes	Muscicapidae	Cossypha	natalensis	Red capped Robin Chat	29.975	NA	Open_cup	Ground	Solitary	Solitary_or_pairs	plant_material	MLW8
2476	474829	TTGGGCCACATA	AGTCAGTCAGCCGGACTACHVGGGTWTCTAAT	Blood	Passeriformes	Muscicapidae	Cossypha	natalensis	Red capped Robin Chat	29.975	Male	Open_cup	Ground	Solitary	Solitary_or_pairs	plant_material	MLW8
2835	474826	ACGCCTTTCTTA	AGTCAGTCAGCCGGACTACHVGGGTWTCTAAT	Intestine	Passeriformes	Muscicapidae	Cossypha	natalensis	Red capped Robin Chat	29.975	Male	Open_cup	Ground	Solitary	Solitary_or_pairs	plant_material	GI4
2844	474827	GATTTAGAGGCT	AGTCAGTCAGCCGGACTACHVGGGTWTCTAAT	Intestine	Passeriformes	Muscicapidae	Cossypha	natalensis	Red capped Robin Chat	29.975	Male	Open_cup	Ground	Solitary	Solitary_or_pairs	plant_material	GI4
2845	474828	GTCAGCCGTTAA	AGTCAGTCAGCCGGACTACHVGGGTWTCTAAT	Intestine	Passeriformes	Muscicapidae	Cossypha	natalensis	Red capped Robin Chat	29.975	NA	Open_cup	Ground	Solitary	Solitary_or_pairs	plant_material	GI4
1749	467848	AGTAGGAGGCAC	AGTCAGTCAGCCGGACTACHVGGGTWTCTAAT	Blood	Galliformes	Phasianidae	Coturnix	coturnix	Common Quail	94.3	Female	Open_cup	Ground	Solitary	Solitary_or_pairs	Omnivore	MLW1
1799	467849	TTACACAAAGGC	AGTCAGTCAGCCGGACTACHVGGGTWTCTAAT	Blood	Galliformes	Phasianidae	Coturnix	coturnix	Common Quail	94.3	Female	Open_cup	Ground	Solitary	Solitary_or_pairs	Omnivore	MLW1
1878	468425	GTCCACTTGGAC	AGTCAGTCAGCCGGACTACHVGGGTWTCTAAT	Blood	Passeriformes	Estrildidae	Cryptospiza	reichenovii	Red faced Crimsonwing	12.2929	Female	Closed_cup	Understory	Solitary	Solitary_or_pairs	Omnivore	MLW2
1880	468426	GTCAGCCGTTAA	AGTCAGTCAGCCGGACTACHVGGGTWTCTAAT	Blood	Passeriformes	Estrildidae	Cryptospiza	reichenovii	Red faced Crimsonwing	12.2929	Male	Closed_cup	Understory	Solitary	Solitary_or_pairs	Omnivore	MLW2
1883	468427	ATAGGTGTGCTA	AGTCAGTCAGCCGGACTACHVGGGTWTCTAAT	Blood	Passeriformes	Estrildidae	Cryptospiza	reichenovii	Red faced Crimsonwing	12.2929	Female	Closed_cup	Understory	Solitary	Solitary_or_pairs	Omnivore	MLW2
1884	468428	ACCTAGCTAGTG	AGTCAGTCAGCCGGACTACHVGGGTWTCTAAT	Blood	Passeriformes	Estrildidae	Cryptospiza	reichenovii	Red faced Crimsonwing	12.2929	Male	Closed_cup	Understory	Solitary	Solitary_or_pairs	Omnivore	MLW2
1888	468429	CCTTTCACCTGT	AGTCAGTCAGCCGGACTACHVGGGTWTCTAAT	Blood	Passeriformes	Estrildidae	Cryptospiza	reichenovii	Red faced Crimsonwing	12.2929	Male	Closed_cup	Understory	Solitary	Solitary_or_pairs	Omnivore	MLW2
1894	468430	CGTCACTCCAAG	AGTCAGTCAGCCGGACTACHVGGGTWTCTAAT	Blood	Passeriformes	Estrildidae	Cryptospiza	reichenovii	Red faced Crimsonwing	12.2929	Male	Closed_cup	Understory	Solitary	Solitary_or_pairs	Omnivore	MLW2
1896	468438	GTATAGTCCGTG	AGTCAGTCAGCCGGACTACHVGGGTWTCTAAT	Blood	Passeriformes	Estrildidae	Cryptospiza	reichenovii	Red faced Crimsonwing	12.2929	Female	Closed_cup	Understory	Solitary	Solitary_or_pairs	Omnivore	MLW2
1900	468431	GCTACTGGTATG	AGTCAGTCAGCCGGACTACHVGGGTWTCTAAT	Blood	Passeriformes	Estrildidae	Cryptospiza	reichenovii	Red faced Crimsonwing	12.2929	Male	Closed_cup	Understory	Solitary	Solitary_or_pairs	Omnivore	MLW2
1928	468432	CAACACATGCTG	AGTCAGTCAGCCGGACTACHVGGGTWTCTAAT	Blood	Passeriformes	Estrildidae	Cryptospiza	reichenovii	Red faced Crimsonwing	12.2929	Female	Closed_cup	Understory	Solitary	Solitary_or_pairs	Omnivore	MLW3
1936	468433	ACTGATGGCCTC	AGTCAGTCAGCCGGACTACHVGGGTWTCTAAT	Blood	Passeriformes	Estrildidae	Cryptospiza	reichenovii	Red faced Crimsonwing	12.2929	Male	Closed_cup	Understory	Solitary	Solitary_or_pairs	Omnivore	MLW3
1937	468434	TTCGATGCCGCA	AGTCAGTCAGCCGGACTACHVGGGTWTCTAAT	Blood	Passeriformes	Estrildidae	Cryptospiza	reichenovii	Red faced Crimsonwing	12.2929	Male	Closed_cup	Understory	Solitary	Solitary_or_pairs	Omnivore	MLW3
1953	468436	GTAATGCGTAAC	AGTCAGTCAGCCGGACTACHVGGGTWTCTAAT	Blood	Passeriformes	Estrildidae	Cryptospiza	reichenovii	Red faced Crimsonwing	12.2929	NA	Closed_cup	Understory	Solitary	Solitary_or_pairs	Omnivore	MLW3
1961	468437	CCGAGGTATAAT	AGTCAGTCAGCCGGACTACHVGGGTWTCTAAT	Blood	Passeriformes	Estrildidae	Cryptospiza	reichenovii	Red faced Crimsonwing	12.2929	Male	Closed_cup	Understory	Solitary	Solitary_or_pairs	Omnivore	MLW3
2482	474731	GTTCCTCCATTA	AGTCAGTCAGCCGGACTACHVGGGTWTCTAAT	Blood	Apodiformes	Apodidae	Cypsiurus	parvus	African Palm Swift		Male	Open_cup	Canopy_subcanopy	Colonial	Single_spec_flock	animal_material	MLW8
2848	474731	ATAGGTGTGCTA	AGTCAGTCAGCCGGACTACHVGGGTWTCTAAT	Intestine	Apodiformes	Apodidae	Cypsiurus	parvus	African Palm Swift		Male	Open_cup	Canopy_subcanopy	Colonial	Single_spec_flock	animal_material	GI4
804	474773	GAGATACAGTTC	AGTCAGTCAGCCGGACTACHVGGGTWTCTAAT	Buccal	Piciformes	Picidae	Dendropicos	fuscescens	Cardinal Woodpecker	26.7	Male	Cavity	Understory	Solitary	Mixed_spec_flock	animal_material	swab9
1254	474773	CAAGTCGAATAC	AGTCAGTCAGCCGGACTACHVGGGTWTCTAAT	Cloaca	Piciformes	Picidae	Dendropicos	fuscescens	Cardinal Woodpecker	26.7	Male	Cavity	Understory	Solitary	Mixed_spec_flock	animal_material	swab14
2418	474773	GACGCACTAACT	AGTCAGTCAGCCGGACTACHVGGGTWTCTAAT	Blood	Piciformes	Picidae	Dendropicos	fuscescens	Cardinal Woodpecker	26.7	Male	Cavity	Understory	Solitary	Mixed_spec_flock	animal_material	MLW8
2812	474773	CGTCCGTATGAA	AGTCAGTCAGCCGGACTACHVGGGTWTCTAAT	Intestine	Piciformes	Picidae	Dendropicos	fuscescens	Cardinal Woodpecker	26.7	Male	Cavity	Understory	Solitary	Mixed_spec_flock	animal_material	GI4
616	474997	GGACAGTGTATT	AGTCAGTCAGCCGGACTACHVGGGTWTCTAAT	Buccal	Passeriformes	Dicruridae	Dicrurus	adsimilis	Fork tailed Drongo	54.6	Male	Open_cup	Canopy_subcanopy	Solitary	Mixed_spec_flock	animal_material	swab7
1991	468619	ACTGACTTAAGG	AGTCAGTCAGCCGGACTACHVGGGTWTCTAAT	Blood	Passeriformes	Dicruridae	Dicrurus	adsimilis	Fork tailed Drongo	54.6	Female	Open_cup	Canopy_subcanopy	Solitary	Mixed_spec_flock	animal_material	MLW3
2218	474997	GCGAAGTTGGGA	AGTCAGTCAGCCGGACTACHVGGGTWTCTAAT	Blood	Passeriformes	Dicruridae	Dicrurus	adsimilis	Fork tailed Drongo	54.6	Male	Open_cup	Canopy_subcanopy	Solitary	Mixed_spec_flock	animal_material	MLW6
2528	468619	AGTCGTGCACAT	AGTCAGTCAGCCGGACTACHVGGGTWTCTAAT	Intestine	Passeriformes	Dicruridae	Dicrurus	adsimilis	Fork tailed Drongo	54.6	Female	Open_cup	Canopy_subcanopy	Solitary	Mixed_spec_flock	animal_material	GI1
2529	468619	GTATCTGCGCGT	AGTCAGTCAGCCGGACTACHVGGGTWTCTAAT	Gizzard	Passeriformes	Dicruridae	Dicrurus	adsimilis	Fork tailed Drongo	54.6	Female	Open_cup	Canopy_subcanopy	Solitary	Mixed_spec_flock	animal_material	GI1
2636	474997	ACCATAGCTCCG	AGTCAGTCAGCCGGACTACHVGGGTWTCTAAT	Intestine	Passeriformes	Dicruridae	Dicrurus	adsimilis	Fork tailed Drongo	54.6	Male	Open_cup	Canopy_subcanopy	Solitary	Mixed_spec_flock	animal_material	GI2
494	474970	GATAACTGTACG	AGTCAGTCAGCCGGACTACHVGGGTWTCTAAT	Buccal	Passeriformes	Malaconotidae	Dryoscopus	cubla	Black backed Puffback	27.4333	Male	Open_cup	Canopy_subcanopy	Solitary	Mixed_spec_flock	animal_material	swab6
531	474971	CGGTAGTTGATC	AGTCAGTCAGCCGGACTACHVGGGTWTCTAAT	Buccal	Passeriformes	Malaconotidae	Dryoscopus	cubla	Black backed Puffback	27.4333	Male	Open_cup	Canopy_subcanopy	Solitary	Mixed_spec_flock	animal_material	swab6
612	474972	GAGTTAGCATCA	AGTCAGTCAGCCGGACTACHVGGGTWTCTAAT	Buccal	Passeriformes	Malaconotidae	Dryoscopus	cubla	Black backed Puffback	27.4333	Male	Open_cup	Canopy_subcanopy	Solitary	Mixed_spec_flock	animal_material	swab7
613	474973	TGTAGTATAGGC	AGTCAGTCAGCCGGACTACHVGGGTWTCTAAT	Buccal	Passeriformes	Malaconotidae	Dryoscopus	cubla	Black backed Puffback	27.4333	Female	Open_cup	Canopy_subcanopy	Solitary	Mixed_spec_flock	animal_material	swab7
930	474970	TGCCGCCGTAAT	AGTCAGTCAGCCGGACTACHVGGGTWTCTAAT	Cloaca	Passeriformes	Malaconotidae	Dryoscopus	cubla	Black backed Puffback	27.4333	Male	Open_cup	Canopy_subcanopy	Solitary	Mixed_spec_flock	animal_material	swab10
1047	474975	TCGTCGCCAAAC	AGTCAGTCAGCCGGACTACHVGGGTWTCTAAT	Cloaca	Passeriformes	Malaconotidae	Dryoscopus	cubla	Black backed Puffback	27.4333	Female	Open_cup	Canopy_subcanopy	Solitary	Mixed_spec_flock	animal_material	swab11
1061	474972	CTGGTCTTACGG	AGTCAGTCAGCCGGACTACHVGGGTWTCTAAT	Cloaca	Passeriformes	Malaconotidae	Dryoscopus	cubla	Black backed Puffback	27.4333	Male	Open_cup	Canopy_subcanopy	Solitary	Mixed_spec_flock	animal_material	swab12
1062	474973	CAAGTCGAATAC	AGTCAGTCAGCCGGACTACHVGGGTWTCTAAT	Cloaca	Passeriformes	Malaconotidae	Dryoscopus	cubla	Black backed Puffback	27.4333	Female	Open_cup	Canopy_subcanopy	Solitary	Mixed_spec_flock	animal_material	swab12
1299	474974	CGGATTGCTGTA	AGTCAGTCAGCCGGACTACHVGGGTWTCTAAT	Cloaca	Passeriformes	Malaconotidae	Dryoscopus	cubla	Black backed Puffback	27.4333	Male	Open_cup	Canopy_subcanopy	Solitary	Mixed_spec_flock	animal_material	swab14
2031	468020	GCCTGTCTGCAA	AGTCAGTCAGCCGGACTACHVGGGTWTCTAAT	Blood	Passeriformes	Malaconotidae	Dryoscopus	cubla	Black backed Puffback	27.4333	Male	Open_cup	Canopy_subcanopy	Solitary	Mixed_spec_flock	animal_material	MLW4
2094	474970	ATGGGCGAATGG	AGTCAGTCAGCCGGACTACHVGGGTWTCTAAT	Blood	Passeriformes	Malaconotidae	Dryoscopus	cubla	Black backed Puffback	27.4333	Male	Open_cup	Canopy_subcanopy	Solitary	Mixed_spec_flock	animal_material	MLW4
2132	474971	TGCACGTGATAA	AGTCAGTCAGCCGGACTACHVGGGTWTCTAAT	Blood	Passeriformes	Malaconotidae	Dryoscopus	cubla	Black backed Puffback	27.4333	Male	Open_cup	Canopy_subcanopy	Solitary	Mixed_spec_flock	animal_material	MLW5
2200	474975	GCGTTGCAAACT	AGTCAGTCAGCCGGACTACHVGGGTWTCTAAT	Blood	Passeriformes	Malaconotidae	Dryoscopus	cubla	Black backed Puffback	27.4333	Female	Open_cup	Canopy_subcanopy	Solitary	Mixed_spec_flock	animal_material	MLW5
2214	474972	CCAGACCGCTAT	AGTCAGTCAGCCGGACTACHVGGGTWTCTAAT	Blood	Passeriformes	Malaconotidae	Dryoscopus	cubla	Black backed Puffback	27.4333	Male	Open_cup	Canopy_subcanopy	Solitary	Mixed_spec_flock	animal_material	MLW6
2215	474973	AGCTCTAGAAAC	AGTCAGTCAGCCGGACTACHVGGGTWTCTAAT	Blood	Passeriformes	Malaconotidae	Dryoscopus	cubla	Black backed Puffback	27.4333	Female	Open_cup	Canopy_subcanopy	Solitary	Mixed_spec_flock	animal_material	MLW6
2463	474974	CTCTGCCTAATT	AGTCAGTCAGCCGGACTACHVGGGTWTCTAAT	Blood	Passeriformes	Malaconotidae	Dryoscopus	cubla	Black backed Puffback	27.4333	Male	Open_cup	Canopy_subcanopy	Solitary	Mixed_spec_flock	animal_material	MLW8
2574	474970	GGTGACTAGTTC	AGTCAGTCAGCCGGACTACHVGGGTWTCTAAT	Intestine	Passeriformes	Malaconotidae	Dryoscopus	cubla	Black backed Puffback	27.4333	Male	Open_cup	Canopy_subcanopy	Solitary	Mixed_spec_flock	animal_material	GI1
2625	474975	GTATCTGCGCGT	AGTCAGTCAGCCGGACTACHVGGGTWTCTAAT	Intestine	Passeriformes	Malaconotidae	Dryoscopus	cubla	Black backed Puffback	27.4333	Female	Open_cup	Canopy_subcanopy	Solitary	Mixed_spec_flock	animal_material	GI2
2838	474974	CATGTCTTCCAT	AGTCAGTCAGCCGGACTACHVGGGTWTCTAAT	Gizzard	Passeriformes	Malaconotidae	Dryoscopus	cubla	Black backed Puffback	27.4333	Male	Open_cup	Canopy_subcanopy	Solitary	Mixed_spec_flock	animal_material	GI4
2839	474974	GTTACAGTTGGC	AGTCAGTCAGCCGGACTACHVGGGTWTCTAAT	Intestine	Passeriformes	Malaconotidae	Dryoscopus	cubla	Black backed Puffback	27.4333	Male	Open_cup	Canopy_subcanopy	Solitary	Mixed_spec_flock	animal_material	GI4
1752	468291	CGATTAGGAATC	AGTCAGTCAGCCGGACTACHVGGGTWTCTAAT	Blood	Passeriformes	Stenostiridae	Elminia	albonotata	White tailed Crested Flycatcher	8.4	NA	Open_cup	Understory	Solitary	Mixed_spec_flock	animal_material	MLW1
611	475012	GAGGCTGATTTA	AGTCAGTCAGCCGGACTACHVGGGTWTCTAAT	Buccal	Passeriformes	Emberizidae	Emberiza	cabanisi	Cabanis s Greenbul	25.95	Female	Open_cup	Canopy_subcanopy	Solitary	Solitary_or_pairs	Omnivore	swab7
1060	475012	CTTTAGCGCTGG	AGTCAGTCAGCCGGACTACHVGGGTWTCTAAT	Cloaca	Passeriformes	Emberizidae	Emberiza	cabanisi	Cabanis s Greenbul	25.95	Female	Open_cup	Canopy_subcanopy	Solitary	Solitary_or_pairs	Omnivore	swab12
1210	475013	ACGCTGTCGGTT	AGTCAGTCAGCCGGACTACHVGGGTWTCTAAT	Cloaca	Passeriformes	Emberizidae	Emberiza	cabanisi	Cabanis s Greenbul	25.95	Female	Open_cup	Canopy_subcanopy	Solitary	Solitary_or_pairs	Omnivore	swab13
2213	475012	ATTATCGTCCCT	AGTCAGTCAGCCGGACTACHVGGGTWTCTAAT	Blood	Passeriformes	Emberizidae	Emberiza	cabanisi	Cabanis s Greenbul	25.95	Female	Open_cup	Canopy_subcanopy	Solitary	Solitary_or_pairs	Omnivore	MLW6
2366	475013	ACCTGGGAATAT	AGTCAGTCAGCCGGACTACHVGGGTWTCTAAT	Blood	Passeriformes	Emberizidae	Emberiza	cabanisi	Cabanis s Greenbul	25.95	Female	Open_cup	Canopy_subcanopy	Solitary	Solitary_or_pairs	Omnivore	MLW7
2792	475013	TCGCGCAACTGT	AGTCAGTCAGCCGGACTACHVGGGTWTCTAAT	Intestine	Passeriformes	Emberizidae	Emberiza	cabanisi	Cabanis s Greenbul	25.95	Female	Open_cup	Canopy_subcanopy	Solitary	Solitary_or_pairs	Omnivore	GI4
532	475010	TGAAAGCGGCGA	AGTCAGTCAGCCGGACTACHVGGGTWTCTAAT	Buccal	Passeriformes	Emberizidae	Emberiza	flaviventris	Golden breasted Bunting	15.2	Female	Open_cup	Understory	Solitary	Solitary_or_pairs	Omnivore	swab6
567	475011	CCGCACTCAAGT	AGTCAGTCAGCCGGACTACHVGGGTWTCTAAT	Buccal	Passeriformes	Emberizidae	Emberiza	flaviventris	Golden breasted Bunting	15.2	Female	Open_cup	Understory	Solitary	Solitary_or_pairs	Omnivore	swab6
1016	475011	TTCACCTGTATC	AGTCAGTCAGCCGGACTACHVGGGTWTCTAAT	Cloaca	Passeriformes	Emberizidae	Emberiza	flaviventris	Golden breasted Bunting	15.2	Female	Open_cup	Understory	Solitary	Solitary_or_pairs	Omnivore	swab11
2133	475010	GTTCGGTGTCCA	AGTCAGTCAGCCGGACTACHVGGGTWTCTAAT	Blood	Passeriformes	Emberizidae	Emberiza	flaviventris	Golden breasted Bunting	15.2	Female	Open_cup	Understory	Solitary	Solitary_or_pairs	Omnivore	MLW5
2169	475011	ACCGTGCTCACA	AGTCAGTCAGCCGGACTACHVGGGTWTCTAAT	Blood	Passeriformes	Emberizidae	Emberiza	flaviventris	Golden breasted Bunting	15.2	Female	Open_cup	Understory	Solitary	Solitary_or_pairs	Omnivore	MLW5
2598	475010	TCCCTTGTCTCC	AGTCAGTCAGCCGGACTACHVGGGTWTCTAAT	Intestine	Passeriformes	Emberizidae	Emberiza	flaviventris	Golden breasted Bunting	15.2	Female	Open_cup	Understory	Solitary	Solitary_or_pairs	Omnivore	GI2
507	475009	ATACTCGGCTGC	AGTCAGTCAGCCGGACTACHVGGGTWTCTAAT	Buccal	Passeriformes	Emberizidae	Emberiza	tahapisi	Cinnamon breasted Bunting		Male	Open_cup	Ground	Solitary	Solitary_or_pairs	Omnivore	swab6
942	475009	TCGGTCCATAGC	AGTCAGTCAGCCGGACTACHVGGGTWTCTAAT	Cloaca	Passeriformes	Emberizidae	Emberiza	tahapisi	Cinnamon breasted Bunting		Male	Open_cup	Ground	Solitary	Solitary_or_pairs	Omnivore	swab10
2107	475009	GTAGGTGCTTAC	AGTCAGTCAGCCGGACTACHVGGGTWTCTAAT	Blood	Passeriformes	Emberizidae	Emberiza	tahapisi	Cinnamon breasted Bunting		Male	Open_cup	Ground	Solitary	Solitary_or_pairs	Omnivore	MLW4
624	474893	ACGGCTAGTTCC	AGTCAGTCAGCCGGACTACHVGGGTWTCTAAT	Buccal	Passeriformes	Cisticolidae	Eremomela	scotops	Green capped Eremomela	8.6	NA	Open_cup	Canopy_subcanopy	NA	NA	animal_material	swab7
2226	474893	GACGCACTAACT	AGTCAGTCAGCCGGACTACHVGGGTWTCTAAT	Blood	Passeriformes	Cisticolidae	Eremomela	scotops	Green capped Eremomela	8.6	NA	Open_cup	Canopy_subcanopy	NA	NA	animal_material	MLW6
2642	474893	TAATACGGATCG	AGTCAGTCAGCCGGACTACHVGGGTWTCTAAT	Intestine	Passeriformes	Cisticolidae	Eremomela	scotops	Green capped Eremomela	8.6	NA	Open_cup	Canopy_subcanopy	NA	NA	animal_material	GI2
2420	474895	TAAGGCATCGCT	AGTCAGTCAGCCGGACTACHVGGGTWTCTAAT	Blood	Passeriformes	Cisticolidae	Eremomela	usticollis	Burnt necked Eremomela	8.1	NA	Open_cup	Canopy_subcanopy	Solitary	NA	animal_material	MLW8
2029	467948	AGGGTGACTTTA	AGTCAGTCAGCCGGACTACHVGGGTWTCTAAT	Blood	Passeriformes	Alaudidae	Eremopterix	leucopareia	Fischer s Sparrow lark		Male	Open_cup	Ground	Solitary	Single_spec_flock	NA	MLW4
694	474776	CTATGGTGAACC	AGTCAGTCAGCCGGACTACHVGGGTWTCTAAT	Buccal	Passeriformes	Alaudidae	Eremopterix	leucotis	Chestnut backed Sparrow lark		Female	Open_cup	Ground	NA	Single_spec_flock	plant_material	swab8
1141	474776	CGAGATAGTTTG	AGTCAGTCAGCCGGACTACHVGGGTWTCTAAT	Cloaca	Passeriformes	Alaudidae	Eremopterix	leucotis	Chestnut backed Sparrow lark		Female	Open_cup	Ground	NA	Single_spec_flock	plant_material	swab12
1871	468131	TTGGTGCCTGTG	AGTCAGTCAGCCGGACTACHVGGGTWTCTAAT	Blood	Passeriformes	Muscicapidae	Erithacus	sharpei	Sharpe s Akalat		Male	Open_cup	Understory	Solitary	Solitary_or_pairs	animal_material	MLW2
1885	468132	GTCCTGACACTG	AGTCAGTCAGCCGGACTACHVGGGTWTCTAAT	Blood	Passeriformes	Muscicapidae	Erithacus	sharpei	Sharpe s Akalat		Male	Open_cup	Understory	Solitary	Solitary_or_pairs	animal_material	MLW2
1910	468133	TGCTTCCAATTC	AGTCAGTCAGCCGGACTACHVGGGTWTCTAAT	Blood	Passeriformes	Muscicapidae	Erithacus	sharpei	Sharpe s Akalat		Female	Open_cup	Understory	Solitary	Solitary_or_pairs	animal_material	MLW2
1915	468134	GTCCCTATTATC	AGTCAGTCAGCCGGACTACHVGGGTWTCTAAT	Blood	Passeriformes	Muscicapidae	Erithacus	sharpei	Sharpe s Akalat		Male	Open_cup	Understory	Solitary	Solitary_or_pairs	animal_material	MLW2
1929	468135	ATTCTCTCACGT	AGTCAGTCAGCCGGACTACHVGGGTWTCTAAT	Blood	Passeriformes	Muscicapidae	Erithacus	sharpei	Sharpe s Akalat		NA	Open_cup	Understory	Solitary	Solitary_or_pairs	animal_material	MLW3
1976	468138	AGGTCCAAATCA	AGTCAGTCAGCCGGACTACHVGGGTWTCTAAT	Blood	Passeriformes	Muscicapidae	Erithacus	sharpei	Sharpe s Akalat		Male	Open_cup	Understory	Solitary	Solitary_or_pairs	animal_material	MLW3
2515	468134	AGTCGAACGAGG	AGTCAGTCAGCCGGACTACHVGGGTWTCTAAT	Intestine	Passeriformes	Muscicapidae	Erithacus	sharpei	Sharpe s Akalat		Male	Open_cup	Understory	Solitary	Solitary_or_pairs	animal_material	GI1
606	474841	AGGGCTATAGTT	AGTCAGTCAGCCGGACTACHVGGGTWTCTAAT	Buccal	Passeriformes	Muscicapidae	Erythropygia	leucophrys	White browed Scrub Robin	14.7	Male	Open_cup	Understory	Solitary	Solitary_or_pairs	animal_material	swab7
1055	474841	GTGAGGGCAAGT	AGTCAGTCAGCCGGACTACHVGGGTWTCTAAT	Cloaca	Passeriformes	Muscicapidae	Erythropygia	leucophrys	White browed Scrub Robin	14.7	Male	Open_cup	Understory	Solitary	Solitary_or_pairs	animal_material	swab11
2208	474841	GAAATGCTACGT	AGTCAGTCAGCCGGACTACHVGGGTWTCTAAT	Blood	Passeriformes	Muscicapidae	Erythropygia	leucophrys	White browed Scrub Robin	14.7	Male	Open_cup	Understory	Solitary	Solitary_or_pairs	animal_material	MLW5
2628	474841	AGATTGACCAAC	AGTCAGTCAGCCGGACTACHVGGGTWTCTAAT	Intestine	Passeriformes	Muscicapidae	Erythropygia	leucophrys	White browed Scrub Robin	14.7	Male	Open_cup	Understory	Solitary	Solitary_or_pairs	animal_material	GI2
650	474831	GACCCTAGACCT	AGTCAGTCAGCCGGACTACHVGGGTWTCTAAT	Buccal	Passeriformes	Muscicapidae	Erythropygia	quadrivirgata	Bearded Scrub Robin	25.52	Male	Open_cup	Ground	Solitary	Solitary_or_pairs	animal_material	swab7
745	474832	TCTCAGCGCGTA	AGTCAGTCAGCCGGACTACHVGGGTWTCTAAT	Buccal	Passeriformes	Muscicapidae	Erythropygia	quadrivirgata	Bearded Scrub Robin	25.52	Male	Open_cup	Ground	Solitary	Solitary_or_pairs	animal_material	swab8
746	474833	GACCCTAGACCT	AGTCAGTCAGCCGGACTACHVGGGTWTCTAAT	Buccal	Passeriformes	Muscicapidae	Erythropygia	quadrivirgata	Bearded Scrub Robin	25.52	Male	Open_cup	Ground	Solitary	Solitary_or_pairs	animal_material	swab8
763	474835	CGCGAAGTTTCA	AGTCAGTCAGCCGGACTACHVGGGTWTCTAAT	Buccal	Passeriformes	Muscicapidae	Erythropygia	quadrivirgata	Bearded Scrub Robin	25.52	Male	Open_cup	Ground	Solitary	Solitary_or_pairs	animal_material	swab8
770	474836	GTCGGAAATTGT	AGTCAGTCAGCCGGACTACHVGGGTWTCTAAT	Buccal	Passeriformes	Muscicapidae	Erythropygia	quadrivirgata	Bearded Scrub Robin	25.52	Male	Open_cup	Ground	Solitary	Solitary_or_pairs	animal_material	swab9
844	474837	AGTGATGTGACT	AGTCAGTCAGCCGGACTACHVGGGTWTCTAAT	Buccal	Passeriformes	Muscicapidae	Erythropygia	quadrivirgata	Bearded Scrub Robin	25.52	Female	Open_cup	Ground	Solitary	Solitary_or_pairs	animal_material	swab9
1045	474830	GTGACGTTAGTC	AGTCAGTCAGCCGGACTACHVGGGTWTCTAAT	Cloaca	Passeriformes	Muscicapidae	Erythropygia	quadrivirgata	Bearded Scrub Robin	25.52	Male	Open_cup	Ground	Solitary	Solitary_or_pairs	animal_material	swab11
1099	474831	GAAAGGTGAGAA	AGTCAGTCAGCCGGACTACHVGGGTWTCTAAT	Cloaca	Passeriformes	Muscicapidae	Erythropygia	quadrivirgata	Bearded Scrub Robin	25.52	Male	Open_cup	Ground	Solitary	Solitary_or_pairs	animal_material	swab12
1194	474832	TCAGGACGTATC	AGTCAGTCAGCCGGACTACHVGGGTWTCTAAT	Cloaca	Passeriformes	Muscicapidae	Erythropygia	quadrivirgata	Bearded Scrub Robin	25.52	Male	Open_cup	Ground	Solitary	Solitary_or_pairs	animal_material	swab13
1195	474833	GAAAGGTGAGAA	AGTCAGTCAGCCGGACTACHVGGGTWTCTAAT	Cloaca	Passeriformes	Muscicapidae	Erythropygia	quadrivirgata	Bearded Scrub Robin	25.52	Male	Open_cup	Ground	Solitary	Solitary_or_pairs	animal_material	swab13
1200	474838	TAGTGCATTCGG	AGTCAGTCAGCCGGACTACHVGGGTWTCTAAT	Cloaca	Passeriformes	Muscicapidae	Erythropygia	quadrivirgata	Bearded Scrub Robin	25.52	NA	Open_cup	Ground	Solitary	Solitary_or_pairs	animal_material	swab13
1213	474835	CTCTCATATGCT	AGTCAGTCAGCCGGACTACHVGGGTWTCTAAT	Cloaca	Passeriformes	Muscicapidae	Erythropygia	quadrivirgata	Bearded Scrub Robin	25.52	Male	Open_cup	Ground	Solitary	Solitary_or_pairs	animal_material	swab13
1220	474836	AGAATCCACCAC	AGTCAGTCAGCCGGACTACHVGGGTWTCTAAT	Cloaca	Passeriformes	Muscicapidae	Erythropygia	quadrivirgata	Bearded Scrub Robin	25.52	Male	Open_cup	Ground	Solitary	Solitary_or_pairs	animal_material	swab13
1291	474837	GAAAGGTGAGAA	AGTCAGTCAGCCGGACTACHVGGGTWTCTAAT	Cloaca	Passeriformes	Muscicapidae	Erythropygia	quadrivirgata	Bearded Scrub Robin	25.52	Female	Open_cup	Ground	Solitary	Solitary_or_pairs	animal_material	swab14
2198	474830	CTGGGTATCTCG	AGTCAGTCAGCCGGACTACHVGGGTWTCTAAT	Blood	Passeriformes	Muscicapidae	Erythropygia	quadrivirgata	Bearded Scrub Robin	25.52	Male	Open_cup	Ground	Solitary	Solitary_or_pairs	animal_material	MLW5
2251	474831	CGAAACTACGTA	AGTCAGTCAGCCGGACTACHVGGGTWTCTAAT	Blood	Passeriformes	Muscicapidae	Erythropygia	quadrivirgata	Bearded Scrub Robin	25.52	Male	Open_cup	Ground	Solitary	Solitary_or_pairs	animal_material	MLW6
2350	474832	CGGAGTAATCCT	AGTCAGTCAGCCGGACTACHVGGGTWTCTAAT	Blood	Passeriformes	Muscicapidae	Erythropygia	quadrivirgata	Bearded Scrub Robin	25.52	Male	Open_cup	Ground	Solitary	Solitary_or_pairs	animal_material	MLW7
2351	474833	CTGTGTCCATGG	AGTCAGTCAGCCGGACTACHVGGGTWTCTAAT	Blood	Passeriformes	Muscicapidae	Erythropygia	quadrivirgata	Bearded Scrub Robin	25.52	Male	Open_cup	Ground	Solitary	Solitary_or_pairs	animal_material	MLW7
2356	474838	GTTTCCGTGGTG	AGTCAGTCAGCCGGACTACHVGGGTWTCTAAT	Blood	Passeriformes	Muscicapidae	Erythropygia	quadrivirgata	Bearded Scrub Robin	25.52	NA	Open_cup	Ground	Solitary	Solitary_or_pairs	animal_material	MLW7
2371	474834	TTATGGTACGGA	AGTCAGTCAGCCGGACTACHVGGGTWTCTAAT	Blood	Passeriformes	Muscicapidae	Erythropygia	quadrivirgata	Bearded Scrub Robin	25.52	Male	Open_cup	Ground	Solitary	Solitary_or_pairs	animal_material	MLW7
2373	474835	CAGATTAACCAG	AGTCAGTCAGCCGGACTACHVGGGTWTCTAAT	Blood	Passeriformes	Muscicapidae	Erythropygia	quadrivirgata	Bearded Scrub Robin	25.52	Male	Open_cup	Ground	Solitary	Solitary_or_pairs	animal_material	MLW7
2382	474836	GCCAAGGATAGG	AGTCAGTCAGCCGGACTACHVGGGTWTCTAAT	Blood	Passeriformes	Muscicapidae	Erythropygia	quadrivirgata	Bearded Scrub Robin	25.52	Male	Open_cup	Ground	Solitary	Solitary_or_pairs	animal_material	MLW7
2455	474837	TATGAACGTCCG	AGTCAGTCAGCCGGACTACHVGGGTWTCTAAT	Blood	Passeriformes	Muscicapidae	Erythropygia	quadrivirgata	Bearded Scrub Robin	25.52	Female	Open_cup	Ground	Solitary	Solitary_or_pairs	animal_material	MLW8
2458	474839	AAGTCACACACA	AGTCAGTCAGCCGGACTACHVGGGTWTCTAAT	Blood	Passeriformes	Muscicapidae	Erythropygia	quadrivirgata	Bearded Scrub Robin	25.52	Male	Open_cup	Ground	Solitary	Solitary_or_pairs	animal_material	MLW8
2777	474832	GTTCTCTTCTCG	AGTCAGTCAGCCGGACTACHVGGGTWTCTAAT	Intestine	Passeriformes	Muscicapidae	Erythropygia	quadrivirgata	Bearded Scrub Robin	25.52	Male	Open_cup	Ground	Solitary	Solitary_or_pairs	animal_material	GI3
2778	474833	CGTAAGATGCCT	AGTCAGTCAGCCGGACTACHVGGGTWTCTAAT	Intestine	Passeriformes	Muscicapidae	Erythropygia	quadrivirgata	Bearded Scrub Robin	25.52	Male	Open_cup	Ground	Solitary	Solitary_or_pairs	animal_material	GI3
2784	474838	ATGTCACCGCTG	AGTCAGTCAGCCGGACTACHVGGGTWTCTAAT	Intestine	Passeriformes	Muscicapidae	Erythropygia	quadrivirgata	Bearded Scrub Robin	25.52	NA	Open_cup	Ground	Solitary	Solitary_or_pairs	animal_material	GI3
2796	474834	CCACGGTACTTG	AGTCAGTCAGCCGGACTACHVGGGTWTCTAAT	Intestine	Passeriformes	Muscicapidae	Erythropygia	quadrivirgata	Bearded Scrub Robin	25.52	Male	Open_cup	Ground	Solitary	Solitary_or_pairs	animal_material	GI4
2800	474836	CGCTTGTGTAGC	AGTCAGTCAGCCGGACTACHVGGGTWTCTAAT	Intestine	Passeriformes	Muscicapidae	Erythropygia	quadrivirgata	Bearded Scrub Robin	25.52	Male	Open_cup	Ground	Solitary	Solitary_or_pairs	animal_material	GI4
2836	474839	TTGGTGCCTGTG	AGTCAGTCAGCCGGACTACHVGGGTWTCTAAT	Intestine	Passeriformes	Muscicapidae	Erythropygia	quadrivirgata	Bearded Scrub Robin	25.52	Male	Open_cup	Ground	Solitary	Solitary_or_pairs	animal_material	GI4
473	475124	CCGAAGATTCTG	AGTCAGTCAGCCGGACTACHVGGGTWTCTAAT	Buccal	Passeriformes	Estrildidae	Estrilda	astrild	Common Waxbill	7.4	Female	Closed_cup	Ground	Solitary	Single_spec_flock	plant_material	swab5
573	475125	TTGAAATCCCGG	AGTCAGTCAGCCGGACTACHVGGGTWTCTAAT	Buccal	Passeriformes	Estrildidae	Estrilda	astrild	Common Waxbill	7.4	Female	Closed_cup	Ground	Solitary	Single_spec_flock	plant_material	swab6
908	475124	TCCTCACTATCA	AGTCAGTCAGCCGGACTACHVGGGTWTCTAAT	Cloaca	Passeriformes	Estrildidae	Estrilda	astrild	Common Waxbill	7.4	Female	Closed_cup	Ground	Solitary	Single_spec_flock	plant_material	swab10
1021	475125	ACCAACAGATTG	AGTCAGTCAGCCGGACTACHVGGGTWTCTAAT	Cloaca	Passeriformes	Estrildidae	Estrilda	astrild	Common Waxbill	7.4	Female	Closed_cup	Ground	Solitary	Single_spec_flock	plant_material	swab11
2072	475124	AGGTCCAAATCA	AGTCAGTCAGCCGGACTACHVGGGTWTCTAAT	Blood	Passeriformes	Estrildidae	Estrilda	astrild	Common Waxbill	7.4	Female	Closed_cup	Ground	Solitary	Single_spec_flock	plant_material	MLW4
2175	475125	CGATAGGCCTTA	AGTCAGTCAGCCGGACTACHVGGGTWTCTAAT	Blood	Passeriformes	Estrildidae	Estrilda	astrild	Common Waxbill	7.4	Female	Closed_cup	Ground	Solitary	Single_spec_flock	plant_material	MLW5
2562	475124	CGGTCAATTGAC	AGTCAGTCAGCCGGACTACHVGGGTWTCTAAT	Intestine	Passeriformes	Estrildidae	Estrilda	astrild	Common Waxbill	7.4	Female	Closed_cup	Ground	Solitary	Single_spec_flock	plant_material	GI1
2615	475125	TAACGTGTGTGC	AGTCAGTCAGCCGGACTACHVGGGTWTCTAAT	Intestine	Passeriformes	Estrildidae	Estrilda	astrild	Common Waxbill	7.4	Female	Closed_cup	Ground	Solitary	Single_spec_flock	plant_material	GI2
1810	468462	GCCATAGTGTGT	AGTCAGTCAGCCGGACTACHVGGGTWTCTAAT	Blood	Passeriformes	Estrildidae	Estrilda	melanotis	Yellow bellied Waxbill	6.05	NA	Closed_cup	Understory	Solitary	Single_spec_flock	plant_material	MLW1
1816	468463	TCGAGTATCGAA	AGTCAGTCAGCCGGACTACHVGGGTWTCTAAT	Blood	Passeriformes	Estrildidae	Estrilda	melanotis	Yellow bellied Waxbill	6.05	Male	Closed_cup	Understory	Solitary	Single_spec_flock	plant_material	MLW1
1819	468464	GTCCCTATTATC	AGTCAGTCAGCCGGACTACHVGGGTWTCTAAT	Blood	Passeriformes	Estrildidae	Estrilda	melanotis	Yellow bellied Waxbill	6.05	Female	Closed_cup	Understory	Solitary	Single_spec_flock	plant_material	MLW1
1844	468465	GTGCTGCGCTTA	AGTCAGTCAGCCGGACTACHVGGGTWTCTAAT	Blood	Passeriformes	Estrildidae	Estrilda	melanotis	Yellow bellied Waxbill	6.05	Male	Closed_cup	Understory	Solitary	Single_spec_flock	plant_material	MLW2
468	475050	CTATCCAAGTGG	AGTCAGTCAGCCGGACTACHVGGGTWTCTAAT	Buccal	Passeriformes	Ploceidae	Euplectes	ardens	Red collared Widow	17.3333	Male	Closed_cup	Understory	Solitary	Mixed_spec_flock	plant_material	swab5
470	475052	GTGTCCGGATTC	AGTCAGTCAGCCGGACTACHVGGGTWTCTAAT	Buccal	Passeriformes	Ploceidae	Euplectes	ardens	Red collared Widow	17.3333	Male	Closed_cup	Understory	Solitary	Mixed_spec_flock	plant_material	swab5
471	475053	TGTGGTGATGTA	AGTCAGTCAGCCGGACTACHVGGGTWTCTAAT	Buccal	Passeriformes	Ploceidae	Euplectes	ardens	Red collared Widow	17.3333	Female	Closed_cup	Understory	Solitary	Mixed_spec_flock	plant_material	swab5
475	475054	GAAGTAGCGAGC	AGTCAGTCAGCCGGACTACHVGGGTWTCTAAT	Buccal	Passeriformes	Ploceidae	Euplectes	ardens	Red collared Widow	17.3333	Male	Closed_cup	Understory	Solitary	Mixed_spec_flock	plant_material	swab5
477	475055	GCGGAAACATGG	AGTCAGTCAGCCGGACTACHVGGGTWTCTAAT	Buccal	Passeriformes	Ploceidae	Euplectes	ardens	Red collared Widow	17.3333	Female	Closed_cup	Understory	Solitary	Mixed_spec_flock	plant_material	swab5
478	475056	AACGTTAGTGTG	AGTCAGTCAGCCGGACTACHVGGGTWTCTAAT	Buccal	Passeriformes	Ploceidae	Euplectes	ardens	Red collared Widow	17.3333	Female	Closed_cup	Understory	Solitary	Mixed_spec_flock	plant_material	swab5
481	475057	CTACCGATTGCG	AGTCAGTCAGCCGGACTACHVGGGTWTCTAAT	Buccal	Passeriformes	Ploceidae	Euplectes	ardens	Red collared Widow	17.3333	Male	Closed_cup	Understory	Solitary	Mixed_spec_flock	plant_material	swab6
487	475058	GAACAAAGAGCG	AGTCAGTCAGCCGGACTACHVGGGTWTCTAAT	Buccal	Passeriformes	Ploceidae	Euplectes	ardens	Red collared Widow	17.3333	Female	Closed_cup	Understory	Solitary	Mixed_spec_flock	plant_material	swab6
490	475060	AGTGTCGATTCG	AGTCAGTCAGCCGGACTACHVGGGTWTCTAAT	Buccal	Passeriformes	Ploceidae	Euplectes	ardens	Red collared Widow	17.3333	Male	Closed_cup	Understory	Solitary	Mixed_spec_flock	plant_material	swab6
584	475059	GCTAAGTGATGT	AGTCAGTCAGCCGGACTACHVGGGTWTCTAAT	Buccal	Passeriformes	Ploceidae	Euplectes	ardens	Red collared Widow	17.3333	Female	Closed_cup	Understory	Solitary	Mixed_spec_flock	plant_material	swab7
588	475061	CCTACCATTGTT	AGTCAGTCAGCCGGACTACHVGGGTWTCTAAT	Buccal	Passeriformes	Ploceidae	Euplectes	ardens	Red collared Widow	17.3333	Female	Closed_cup	Understory	Solitary	Mixed_spec_flock	plant_material	swab7
591	475062	TAAACCTGGACA	AGTCAGTCAGCCGGACTACHVGGGTWTCTAAT	Buccal	Passeriformes	Ploceidae	Euplectes	ardens	Red collared Widow	17.3333	Female	Closed_cup	Understory	Solitary	Mixed_spec_flock	plant_material	swab7
903	475050	AATCTTGCGCCG	AGTCAGTCAGCCGGACTACHVGGGTWTCTAAT	Cloaca	Passeriformes	Ploceidae	Euplectes	ardens	Red collared Widow	17.3333	Male	Closed_cup	Understory	Solitary	Mixed_spec_flock	plant_material	swab10
905	475052	GACCGTCAATAC	AGTCAGTCAGCCGGACTACHVGGGTWTCTAAT	Cloaca	Passeriformes	Ploceidae	Euplectes	ardens	Red collared Widow	17.3333	Male	Closed_cup	Understory	Solitary	Mixed_spec_flock	plant_material	swab10
906	475053	TTGGAACGGCTT	AGTCAGTCAGCCGGACTACHVGGGTWTCTAAT	Cloaca	Passeriformes	Ploceidae	Euplectes	ardens	Red collared Widow	17.3333	Female	Closed_cup	Understory	Solitary	Mixed_spec_flock	plant_material	swab10
910	475054	GCCCAAGTTCAC	AGTCAGTCAGCCGGACTACHVGGGTWTCTAAT	Cloaca	Passeriformes	Ploceidae	Euplectes	ardens	Red collared Widow	17.3333	Male	Closed_cup	Understory	Solitary	Mixed_spec_flock	plant_material	swab10
912	475055	GCGCCGAATCTT	AGTCAGTCAGCCGGACTACHVGGGTWTCTAAT	Cloaca	Passeriformes	Ploceidae	Euplectes	ardens	Red collared Widow	17.3333	Female	Closed_cup	Understory	Solitary	Mixed_spec_flock	plant_material	swab10
913	475056	ATCCCAGCATGC	AGTCAGTCAGCCGGACTACHVGGGTWTCTAAT	Cloaca	Passeriformes	Ploceidae	Euplectes	ardens	Red collared Widow	17.3333	Female	Closed_cup	Understory	Solitary	Mixed_spec_flock	plant_material	swab10
916	475057	ATTATACGGCGC	AGTCAGTCAGCCGGACTACHVGGGTWTCTAAT	Cloaca	Passeriformes	Ploceidae	Euplectes	ardens	Red collared Widow	17.3333	Male	Closed_cup	Understory	Solitary	Mixed_spec_flock	plant_material	swab10
926	475060	GTGGCCTACTAC	AGTCAGTCAGCCGGACTACHVGGGTWTCTAAT	Cloaca	Passeriformes	Ploceidae	Euplectes	ardens	Red collared Widow	17.3333	Male	Closed_cup	Understory	Solitary	Mixed_spec_flock	plant_material	swab10
1033	475059	CTGGTGCTGAAT	AGTCAGTCAGCCGGACTACHVGGGTWTCTAAT	Cloaca	Passeriformes	Ploceidae	Euplectes	ardens	Red collared Widow	17.3333	Female	Closed_cup	Understory	Solitary	Mixed_spec_flock	plant_material	swab11
1037	475061	CTTAGCTACTCT	AGTCAGTCAGCCGGACTACHVGGGTWTCTAAT	Cloaca	Passeriformes	Ploceidae	Euplectes	ardens	Red collared Widow	17.3333	Female	Closed_cup	Understory	Solitary	Mixed_spec_flock	plant_material	swab11
2067	475050	GCAGATTTCCAG	AGTCAGTCAGCCGGACTACHVGGGTWTCTAAT	Blood	Passeriformes	Ploceidae	Euplectes	ardens	Red collared Widow	17.3333	Male	Closed_cup	Understory	Solitary	Mixed_spec_flock	plant_material	MLW4
2068	475051	AGATGATCAGTC	AGTCAGTCAGCCGGACTACHVGGGTWTCTAAT	Blood	Passeriformes	Ploceidae	Euplectes	ardens	Red collared Widow	17.3333	Male	Closed_cup	Understory	Solitary	Mixed_spec_flock	plant_material	MLW4
2069	475052	GAGACGTGTTCT	AGTCAGTCAGCCGGACTACHVGGGTWTCTAAT	Blood	Passeriformes	Ploceidae	Euplectes	ardens	Red collared Widow	17.3333	Male	Closed_cup	Understory	Solitary	Mixed_spec_flock	plant_material	MLW4
2070	475053	TATCACCGGCAC	AGTCAGTCAGCCGGACTACHVGGGTWTCTAAT	Blood	Passeriformes	Ploceidae	Euplectes	ardens	Red collared Widow	17.3333	Female	Closed_cup	Understory	Solitary	Mixed_spec_flock	plant_material	MLW4
2074	475054	CTCCCTTTGTGT	AGTCAGTCAGCCGGACTACHVGGGTWTCTAAT	Blood	Passeriformes	Ploceidae	Euplectes	ardens	Red collared Widow	17.3333	Male	Closed_cup	Understory	Solitary	Mixed_spec_flock	plant_material	MLW4
2076	475055	CCTTGACCGATG	AGTCAGTCAGCCGGACTACHVGGGTWTCTAAT	Blood	Passeriformes	Ploceidae	Euplectes	ardens	Red collared Widow	17.3333	Female	Closed_cup	Understory	Solitary	Mixed_spec_flock	plant_material	MLW4
2078	475057	ACTCTAGCCGGT	AGTCAGTCAGCCGGACTACHVGGGTWTCTAAT	Blood	Passeriformes	Ploceidae	Euplectes	ardens	Red collared Widow	17.3333	Male	Closed_cup	Understory	Solitary	Mixed_spec_flock	plant_material	MLW4
2087	475058	ACTGACTTAAGG	AGTCAGTCAGCCGGACTACHVGGGTWTCTAAT	Blood	Passeriformes	Ploceidae	Euplectes	ardens	Red collared Widow	17.3333	Female	Closed_cup	Understory	Solitary	Mixed_spec_flock	plant_material	MLW4
2090	475060	ATTAAGCCTGGA	AGTCAGTCAGCCGGACTACHVGGGTWTCTAAT	Blood	Passeriformes	Ploceidae	Euplectes	ardens	Red collared Widow	17.3333	Male	Closed_cup	Understory	Solitary	Mixed_spec_flock	plant_material	MLW4
2186	475059	ATTAAGCCTGGA	AGTCAGTCAGCCGGACTACHVGGGTWTCTAAT	Blood	Passeriformes	Ploceidae	Euplectes	ardens	Red collared Widow	17.3333	Female	Closed_cup	Understory	Solitary	Mixed_spec_flock	plant_material	MLW5
2190	475061	ATGGGCGAATGG	AGTCAGTCAGCCGGACTACHVGGGTWTCTAAT	Blood	Passeriformes	Ploceidae	Euplectes	ardens	Red collared Widow	17.3333	Female	Closed_cup	Understory	Solitary	Mixed_spec_flock	plant_material	MLW5
2193	475062	TACGGATTATGG	AGTCAGTCAGCCGGACTACHVGGGTWTCTAAT	Blood	Passeriformes	Ploceidae	Euplectes	ardens	Red collared Widow	17.3333	Female	Closed_cup	Understory	Solitary	Mixed_spec_flock	plant_material	MLW5
2565	475057	AGGCTTACGTGT	AGTCAGTCAGCCGGACTACHVGGGTWTCTAAT	Intestine	Passeriformes	Ploceidae	Euplectes	ardens	Red collared Widow	17.3333	Male	Closed_cup	Understory	Solitary	Mixed_spec_flock	plant_material	GI1
725	475064	GGTTACGGTTAC	AGTCAGTCAGCCGGACTACHVGGGTWTCTAAT	Buccal	Passeriformes	Ploceidae	Euplectes	axillaris	Fan tailed Widow		Male	Closed_cup	Understory	Colonial	Single_spec_flock	Omnivore	swab8
1173	475064	ATTCCCAGAACG	AGTCAGTCAGCCGGACTACHVGGGTWTCTAAT	Cloaca	Passeriformes	Ploceidae	Euplectes	axillaris	Fan tailed Widow		Male	Closed_cup	Understory	Colonial	Single_spec_flock	Omnivore	swab13
2738	475064	TAATACGGATCG	AGTCAGTCAGCCGGACTACHVGGGTWTCTAAT	Intestine	Passeriformes	Ploceidae	Euplectes	axillaris	Fan tailed Widow		Male	Closed_cup	Understory	Colonial	Single_spec_flock	Omnivore	GI3
493	475040	GAGTCCGTTGCT	AGTCAGTCAGCCGGACTACHVGGGTWTCTAAT	Buccal	Passeriformes	Ploceidae	Euplectes	capensis	Yellow Bishop	18.6667	Male	Closed_cup	Understory	Solitary	Mixed_spec_flock	plant_material	swab6
517	475041	TGTAGTATAGGC	AGTCAGTCAGCCGGACTACHVGGGTWTCTAAT	Buccal	Passeriformes	Ploceidae	Euplectes	capensis	Yellow Bishop	18.6667	Female	Closed_cup	Understory	Solitary	Mixed_spec_flock	plant_material	swab6
518	475042	CTCACGCAATGC	AGTCAGTCAGCCGGACTACHVGGGTWTCTAAT	Buccal	Passeriformes	Ploceidae	Euplectes	capensis	Yellow Bishop	18.6667	Male	Closed_cup	Understory	Solitary	Mixed_spec_flock	plant_material	swab6
519	475043	GTCCCGTGAAAT	AGTCAGTCAGCCGGACTACHVGGGTWTCTAAT	Buccal	Passeriformes	Ploceidae	Euplectes	capensis	Yellow Bishop	18.6667	Male	Closed_cup	Understory	Solitary	Mixed_spec_flock	plant_material	swab6
561	475045	CTGTTACAGCGA	AGTCAGTCAGCCGGACTACHVGGGTWTCTAAT	Buccal	Passeriformes	Ploceidae	Euplectes	capensis	Yellow Bishop	18.6667	Male	Closed_cup	Understory	Solitary	Mixed_spec_flock	plant_material	swab6
575	475046	TTACTGTGGCCG	AGTCAGTCAGCCGGACTACHVGGGTWTCTAAT	Buccal	Passeriformes	Ploceidae	Euplectes	capensis	Yellow Bishop	18.6667	Male	Closed_cup	Understory	Solitary	Mixed_spec_flock	plant_material	swab6
590	475048	GATAACTGTACG	AGTCAGTCAGCCGGACTACHVGGGTWTCTAAT	Buccal	Passeriformes	Ploceidae	Euplectes	capensis	Yellow Bishop	18.6667	Female	Closed_cup	Understory	Solitary	Mixed_spec_flock	plant_material	swab7
909	475037	GCCTGCAGTACT	AGTCAGTCAGCCGGACTACHVGGGTWTCTAAT	Cloaca	Passeriformes	Ploceidae	Euplectes	capensis	Yellow Bishop	18.6667	Female	Closed_cup	Understory	Solitary	Mixed_spec_flock	plant_material	swab10
928	475039	CATTTGACGACG	AGTCAGTCAGCCGGACTACHVGGGTWTCTAAT	Cloaca	Passeriformes	Ploceidae	Euplectes	capensis	Yellow Bishop	18.6667	Male	Closed_cup	Understory	Solitary	Mixed_spec_flock	plant_material	swab10
929	475040	AAGTGAAGCGAG	AGTCAGTCAGCCGGACTACHVGGGTWTCTAAT	Cloaca	Passeriformes	Ploceidae	Euplectes	capensis	Yellow Bishop	18.6667	Male	Closed_cup	Understory	Solitary	Mixed_spec_flock	plant_material	swab10
953	475041	GTCTGTTGAGTG	AGTCAGTCAGCCGGACTACHVGGGTWTCTAAT	Cloaca	Passeriformes	Ploceidae	Euplectes	capensis	Yellow Bishop	18.6667	Female	Closed_cup	Understory	Solitary	Mixed_spec_flock	plant_material	swab10
982	475044	TCTCGATAAGCG	AGTCAGTCAGCCGGACTACHVGGGTWTCTAAT	Cloaca	Passeriformes	Ploceidae	Euplectes	capensis	Yellow Bishop	18.6667	Male	Closed_cup	Understory	Solitary	Mixed_spec_flock	plant_material	swab11
1010	475045	GCTTCCAGACAA	AGTCAGTCAGCCGGACTACHVGGGTWTCTAAT	Cloaca	Passeriformes	Ploceidae	Euplectes	capensis	Yellow Bishop	18.6667	Male	Closed_cup	Understory	Solitary	Mixed_spec_flock	plant_material	swab11
1023	475046	TTCCCTTCTCCG	AGTCAGTCAGCCGGACTACHVGGGTWTCTAAT	Cloaca	Passeriformes	Ploceidae	Euplectes	capensis	Yellow Bishop	18.6667	Male	Closed_cup	Understory	Solitary	Mixed_spec_flock	plant_material	swab11
1036	475047	AGTGATGTGACT	AGTCAGTCAGCCGGACTACHVGGGTWTCTAAT	Cloaca	Passeriformes	Ploceidae	Euplectes	capensis	Yellow Bishop	18.6667	Female	Closed_cup	Understory	Solitary	Mixed_spec_flock	plant_material	swab11
1038	475048	TCGGTCCATAGC	AGTCAGTCAGCCGGACTACHVGGGTWTCTAAT	Cloaca	Passeriformes	Ploceidae	Euplectes	capensis	Yellow Bishop	18.6667	Female	Closed_cup	Understory	Solitary	Mixed_spec_flock	plant_material	swab11
1201	475049	TCAATGACCGCA	AGTCAGTCAGCCGGACTACHVGGGTWTCTAAT	Cloaca	Passeriformes	Ploceidae	Euplectes	capensis	Yellow Bishop	18.6667	Female	Closed_cup	Understory	Solitary	Mixed_spec_flock	plant_material	swab13
2073	475037	ACCGTGCTCACA	AGTCAGTCAGCCGGACTACHVGGGTWTCTAAT	Blood	Passeriformes	Ploceidae	Euplectes	capensis	Yellow Bishop	18.6667	Female	Closed_cup	Understory	Solitary	Mixed_spec_flock	plant_material	MLW4
2080	475038	AATGACCTCGTG	AGTCAGTCAGCCGGACTACHVGGGTWTCTAAT	Blood	Passeriformes	Ploceidae	Euplectes	capensis	Yellow Bishop	18.6667	Male	Closed_cup	Understory	Solitary	Mixed_spec_flock	plant_material	MLW4
2092	475039	ACAGCTCAAACA	AGTCAGTCAGCCGGACTACHVGGGTWTCTAAT	Blood	Passeriformes	Ploceidae	Euplectes	capensis	Yellow Bishop	18.6667	Male	Closed_cup	Understory	Solitary	Mixed_spec_flock	plant_material	MLW4
2093	475040	GAGCGTATCCAT	AGTCAGTCAGCCGGACTACHVGGGTWTCTAAT	Blood	Passeriformes	Ploceidae	Euplectes	capensis	Yellow Bishop	18.6667	Male	Closed_cup	Understory	Solitary	Mixed_spec_flock	plant_material	MLW4
2117	475041	CGCTCACAGAAT	AGTCAGTCAGCCGGACTACHVGGGTWTCTAAT	Blood	Passeriformes	Ploceidae	Euplectes	capensis	Yellow Bishop	18.6667	Female	Closed_cup	Understory	Solitary	Mixed_spec_flock	plant_material	MLW5
2118	475042	ATTCGGTAGTGC	AGTCAGTCAGCCGGACTACHVGGGTWTCTAAT	Blood	Passeriformes	Ploceidae	Euplectes	capensis	Yellow Bishop	18.6667	Male	Closed_cup	Understory	Solitary	Mixed_spec_flock	plant_material	MLW5
2119	475043	CGAGCTGTTACC	AGTCAGTCAGCCGGACTACHVGGGTWTCTAAT	Blood	Passeriformes	Ploceidae	Euplectes	capensis	Yellow Bishop	18.6667	Male	Closed_cup	Understory	Solitary	Mixed_spec_flock	plant_material	MLW5
2146	475044	GTCGCCGTACAT	AGTCAGTCAGCCGGACTACHVGGGTWTCTAAT	Blood	Passeriformes	Ploceidae	Euplectes	capensis	Yellow Bishop	18.6667	Male	Closed_cup	Understory	Solitary	Mixed_spec_flock	plant_material	MLW5
2161	475045	ATTGTTCCTACC	AGTCAGTCAGCCGGACTACHVGGGTWTCTAAT	Blood	Passeriformes	Ploceidae	Euplectes	capensis	Yellow Bishop	18.6667	Male	Closed_cup	Understory	Solitary	Mixed_spec_flock	plant_material	MLW5
2177	475046	CTTAGGCATGTG	AGTCAGTCAGCCGGACTACHVGGGTWTCTAAT	Blood	Passeriformes	Ploceidae	Euplectes	capensis	Yellow Bishop	18.6667	Male	Closed_cup	Understory	Solitary	Mixed_spec_flock	plant_material	MLW5
2189	475047	GAGCGTATCCAT	AGTCAGTCAGCCGGACTACHVGGGTWTCTAAT	Blood	Passeriformes	Ploceidae	Euplectes	capensis	Yellow Bishop	18.6667	Female	Closed_cup	Understory	Solitary	Mixed_spec_flock	plant_material	MLW5
2192	475048	CATCATACGGGT	AGTCAGTCAGCCGGACTACHVGGGTWTCTAAT	Blood	Passeriformes	Ploceidae	Euplectes	capensis	Yellow Bishop	18.6667	Female	Closed_cup	Understory	Solitary	Mixed_spec_flock	plant_material	MLW5
2357	475049	AGGAACCAGACG	AGTCAGTCAGCCGGACTACHVGGGTWTCTAAT	Blood	Passeriformes	Ploceidae	Euplectes	capensis	Yellow Bishop	18.6667	Female	Closed_cup	Understory	Solitary	Mixed_spec_flock	plant_material	MLW7
2785	475049	TGTAACGCCGAT	AGTCAGTCAGCCGGACTACHVGGGTWTCTAAT	Intestine	Passeriformes	Ploceidae	Euplectes	capensis	Yellow Bishop	18.6667	Female	Closed_cup	Understory	Solitary	Mixed_spec_flock	plant_material	GI3
550	475033	ATCACATTCTCC	AGTCAGTCAGCCGGACTACHVGGGTWTCTAAT	Buccal	Passeriformes	Ploceidae	Euplectes	hordeaceus	Black winged Bishop	22.4	Male	Closed_cup	Understory	Colonial	Single_spec_flock	plant_material	swab6
987	475033	TTATGTACGGCG	AGTCAGTCAGCCGGACTACHVGGGTWTCTAAT	Cloaca	Passeriformes	Ploceidae	Euplectes	hordeaceus	Black winged Bishop	22.4	Male	Closed_cup	Understory	Colonial	Single_spec_flock	plant_material	swab11
2151	475033	GGTTCCATTAGG	AGTCAGTCAGCCGGACTACHVGGGTWTCTAAT	Blood	Passeriformes	Ploceidae	Euplectes	hordeaceus	Black winged Bishop	22.4	Male	Closed_cup	Understory	Colonial	Single_spec_flock	plant_material	MLW5
713	475034	ACACGACTATAG	AGTCAGTCAGCCGGACTACHVGGGTWTCTAAT	Buccal	Passeriformes	Ploceidae	Euplectes	orix	Red Bishop	16.75	Male	Closed_cup	Understory	Colonial	Single_spec_flock	Omnivore	swab8
731	475036	CAGAAGGTGTGG	AGTCAGTCAGCCGGACTACHVGGGTWTCTAAT	Buccal	Passeriformes	Ploceidae	Euplectes	orix	Red Bishop	16.75	NA	Closed_cup	Understory	Colonial	Single_spec_flock	Omnivore	swab8
792	475035	AGACAAGCTTCC	AGTCAGTCAGCCGGACTACHVGGGTWTCTAAT	Buccal	Passeriformes	Ploceidae	Euplectes	orix	Red Bishop	16.75	Male	Closed_cup	Understory	Colonial	Single_spec_flock	Omnivore	swab9
1161	475034	ACCCTATTGCGG	AGTCAGTCAGCCGGACTACHVGGGTWTCTAAT	Cloaca	Passeriformes	Ploceidae	Euplectes	orix	Red Bishop	16.75	Male	Closed_cup	Understory	Colonial	Single_spec_flock	Omnivore	swab13
1179	475036	GTGTATCGCCAC	AGTCAGTCAGCCGGACTACHVGGGTWTCTAAT	Cloaca	Passeriformes	Ploceidae	Euplectes	orix	Red Bishop	16.75	NA	Closed_cup	Understory	Colonial	Single_spec_flock	Omnivore	swab13
2314	475034	GCGAAGTTGGGA	AGTCAGTCAGCCGGACTACHVGGGTWTCTAAT	Blood	Passeriformes	Ploceidae	Euplectes	orix	Red Bishop	16.75	Male	Closed_cup	Understory	Colonial	Single_spec_flock	Omnivore	MLW7
2335	475036	ACCAATCTCGGC	AGTCAGTCAGCCGGACTACHVGGGTWTCTAAT	Blood	Passeriformes	Ploceidae	Euplectes	orix	Red Bishop	16.75	NA	Closed_cup	Understory	Colonial	Single_spec_flock	Omnivore	MLW7
2407	475035	AGCTCTAGAAAC	AGTCAGTCAGCCGGACTACHVGGGTWTCTAAT	Blood	Passeriformes	Ploceidae	Euplectes	orix	Red Bishop	16.75	Male	Closed_cup	Understory	Colonial	Single_spec_flock	Omnivore	MLW8
2724	475034	AGATTGACCAAC	AGTCAGTCAGCCGGACTACHVGGGTWTCTAAT	Intestine	Passeriformes	Ploceidae	Euplectes	orix	Red Bishop	16.75	Male	Closed_cup	Understory	Colonial	Single_spec_flock	Omnivore	GI3
2753	475036	ACAATAGACACC	AGTCAGTCAGCCGGACTACHVGGGTWTCTAAT	Intestine	Passeriformes	Ploceidae	Euplectes	orix	Red Bishop	16.75	NA	Closed_cup	Understory	Colonial	Single_spec_flock	Omnivore	GI3
737	474750	AATCCTCGGAGT	AGTCAGTCAGCCGGACTACHVGGGTWTCTAAT	Buccal	Coraciiformes	Coraciidae	Eurystomus	glaucurus	Broad billed Roller	108.5	Male	Cavity	Canopy_subcanopy	Solitary	Solitary_or_pairs	animal_material	swab8
1186	474750	CTTCCGCAGACA	AGTCAGTCAGCCGGACTACHVGGGTWTCTAAT	Cloaca	Coraciiformes	Coraciidae	Eurystomus	glaucurus	Broad billed Roller	108.5	Male	Cavity	Canopy_subcanopy	Solitary	Solitary_or_pairs	animal_material	swab13
2342	474750	TGTACATCGCCG	AGTCAGTCAGCCGGACTACHVGGGTWTCTAAT	Blood	Coraciiformes	Coraciidae	Eurystomus	glaucurus	Broad billed Roller	108.5	Male	Cavity	Canopy_subcanopy	Solitary	Solitary_or_pairs	animal_material	MLW7
2766	474750	GGTGACTAGTTC	AGTCAGTCAGCCGGACTACHVGGGTWTCTAAT	Gizzard	Coraciiformes	Coraciidae	Eurystomus	glaucurus	Broad billed Roller	108.5	Male	Cavity	Canopy_subcanopy	Solitary	Solitary_or_pairs	animal_material	GI3
2767	474750	ATGGGTTCCGTC	AGTCAGTCAGCCGGACTACHVGGGTWTCTAAT	Intestine	Coraciiformes	Coraciidae	Eurystomus	glaucurus	Broad billed Roller	108.5	Male	Cavity	Canopy_subcanopy	Solitary	Solitary_or_pairs	animal_material	GI3
615	474701	GTCCCGTGAAAT	AGTCAGTCAGCCGGACTACHVGGGTWTCTAAT	Buccal	Falconiformes	Falconidae	Falco	subbuteo	European Hobby	298	Female	Open_cup	Canopy_subcanopy	Solitary	Solitary_or_pairs	animal_material	swab7
1064	474701	CTCGGTCAACCA	AGTCAGTCAGCCGGACTACHVGGGTWTCTAAT	Cloaca	Falconiformes	Falconidae	Falco	subbuteo	European Hobby	298	Female	Open_cup	Canopy_subcanopy	Solitary	Solitary_or_pairs	animal_material	swab12
2217	474701	CGATGTGTGGTT	AGTCAGTCAGCCGGACTACHVGGGTWTCTAAT	Blood	Falconiformes	Falconidae	Falco	subbuteo	European Hobby	298	Female	Open_cup	Canopy_subcanopy	Solitary	Solitary_or_pairs	animal_material	MLW6
2634	474701	CACTACGCTAGA	AGTCAGTCAGCCGGACTACHVGGGTWTCTAAT	Gizzard	Falconiformes	Falconidae	Falco	subbuteo	European Hobby	298	Female	Open_cup	Canopy_subcanopy	Solitary	Solitary_or_pairs	animal_material	GI2
2635	474701	TGCAGTCCTCGA	AGTCAGTCAGCCGGACTACHVGGGTWTCTAAT	Intestine	Falconiformes	Falconidae	Falco	subbuteo	European Hobby	298	Female	Open_cup	Canopy_subcanopy	Solitary	Solitary_or_pairs	animal_material	GI2
2025	468309	ATTCTCTCACGT	AGTCAGTCAGCCGGACTACHVGGGTWTCTAAT	Blood	Passeriformes	Muscicapidae	Ficedula	albicollis	Collared Flycatcher	12.6	Male	Cavity	Canopy_subcanopy	Solitary	Mixed_spec_flock	animal_material	MLW4
733	474689	ACTAGGATCAGT	AGTCAGTCAGCCGGACTACHVGGGTWTCTAAT	Buccal	Galliformes	Phasianidae	Francolinus	afer	Red necked Francolin		Male	Open_cup	Ground	Solitary	Solitary_or_pairs	Omnivore	swab8
1182	474689	TGAATCGAAGCT	AGTCAGTCAGCCGGACTACHVGGGTWTCTAAT	Cloaca	Galliformes	Phasianidae	Francolinus	afer	Red necked Francolin		Male	Open_cup	Ground	Solitary	Solitary_or_pairs	Omnivore	swab13
2338	474689	TCGCCGTGTACA	AGTCAGTCAGCCGGACTACHVGGGTWTCTAAT	Blood	Galliformes	Phasianidae	Francolinus	afer	Red necked Francolin		Male	Open_cup	Ground	Solitary	Solitary_or_pairs	Omnivore	MLW7
2757	474689	AGGCTTACGTGT	AGTCAGTCAGCCGGACTACHVGGGTWTCTAAT	Gizzard	Galliformes	Phasianidae	Francolinus	afer	Red necked Francolin		Male	Open_cup	Ground	Solitary	Solitary_or_pairs	Omnivore	GI3
2759	474689	ACTTCCAACTTC	AGTCAGTCAGCCGGACTACHVGGGTWTCTAAT	Liver	Galliformes	Phasianidae	Francolinus	afer	Red necked Francolin		Male	Open_cup	Ground	Solitary	Solitary_or_pairs	Omnivore	GI3
778	474690	GTAGTGTCAACA	AGTCAGTCAGCCGGACTACHVGGGTWTCTAAT	Buccal	Galliformes	Phasianidae	Francolinus	hildebrandti	Hildebrant s Francolin	420	Female	Open_cup	Ground	Solitary	Solitary_or_pairs	plant_material	swab9
1228	474690	GTCTCTGAAAGA	AGTCAGTCAGCCGGACTACHVGGGTWTCTAAT	Cloaca	Galliformes	Phasianidae	Francolinus	hildebrandti	Hildebrant s Francolin	420	Female	Open_cup	Ground	Solitary	Solitary_or_pairs	plant_material	swab13
2390	474690	CATGCCAACATG	AGTCAGTCAGCCGGACTACHVGGGTWTCTAAT	Blood	Galliformes	Phasianidae	Francolinus	hildebrandti	Hildebrant s Francolin	420	Female	Open_cup	Ground	Solitary	Solitary_or_pairs	plant_material	MLW7
1756	467844	TGCTGTGACCAC	AGTCAGTCAGCCGGACTACHVGGGTWTCTAAT	Blood	Galliformes	Phasianidae	Francolinus	levaillantii	Red winged Francolin	510	Female	Open_cup	Ground	Solitary	Solitary_or_pairs	Omnivore	MLW1
1840	467845	TTATCCAGTCCT	AGTCAGTCAGCCGGACTACHVGGGTWTCTAAT	Blood	Galliformes	Phasianidae	Francolinus	levaillantii	Red winged Francolin	510	Female	Open_cup	Ground	Solitary	Solitary_or_pairs	Omnivore	MLW2
1913	467846	GCCCTATCTTCT	AGTCAGTCAGCCGGACTACHVGGGTWTCTAAT	Blood	Galliformes	Phasianidae	Francolinus	levaillantii	Red winged Francolin	510	Female	Open_cup	Ground	Solitary	Solitary_or_pairs	Omnivore	MLW2
2026	467858	CGACTCTAAACG	AGTCAGTCAGCCGGACTACHVGGGTWTCTAAT	Blood	Charadriiformes	Glareolidae	Glareola	pratincola	Collared Pratincole	86.8333	Male	Open_cup	Ground	Colonial	Single_spec_flock	animal_material	MLW4
2027	467857	GTCTTCAGCAAG	AGTCAGTCAGCCGGACTACHVGGGTWTCTAAT	Blood	Charadriiformes	Glareolidae	Glareola	pratincola	Collared Pratincole	86.8333	Male	Open_cup	Ground	Colonial	Single_spec_flock	animal_material	MLW4
2028	467859	CGGATAACCTCC	AGTCAGTCAGCCGGACTACHVGGGTWTCTAAT	Blood	Charadriiformes	Glareolidae	Glareola	pratincola	Collared Pratincole	86.8333	Female	Open_cup	Ground	Colonial	Single_spec_flock	animal_material	MLW4
706	474725	CCAAGATTCGCC	AGTCAGTCAGCCGGACTACHVGGGTWTCTAAT	Buccal	Strigiformes	Strigidae	Glaucidium	perlatum	Pearl spotted Owlet	79.75	Female	Cavity	NA	Solitary	Solitary_or_pairs	animal_material	swab8
797	474726	TCCAGGGCTATA	AGTCAGTCAGCCGGACTACHVGGGTWTCTAAT	Buccal	Strigiformes	Strigidae	Glaucidium	perlatum	Pearl spotted Owlet	79.75	Male	Cavity	NA	Solitary	Solitary_or_pairs	animal_material	swab9
1155	474725	ACATGTCACGTG	AGTCAGTCAGCCGGACTACHVGGGTWTCTAAT	Cloaca	Strigiformes	Strigidae	Glaucidium	perlatum	Pearl spotted Owlet	79.75	Female	Cavity	NA	Solitary	Solitary_or_pairs	animal_material	swab13
1247	474726	TACTGCCAGTGA	AGTCAGTCAGCCGGACTACHVGGGTWTCTAAT	Cloaca	Strigiformes	Strigidae	Glaucidium	perlatum	Pearl spotted Owlet	79.75	Male	Cavity	NA	Solitary	Solitary_or_pairs	animal_material	swab13
2306	474725	GATCATTCTCTC	AGTCAGTCAGCCGGACTACHVGGGTWTCTAAT	Blood	Strigiformes	Strigidae	Glaucidium	perlatum	Pearl spotted Owlet	79.75	Female	Cavity	NA	Solitary	Solitary_or_pairs	animal_material	MLW7
2713	474725	CCAATACGCCTG	AGTCAGTCAGCCGGACTACHVGGGTWTCTAAT	Intestine	Strigiformes	Strigidae	Glaucidium	perlatum	Pearl spotted Owlet	79.75	Female	Cavity	NA	Solitary	Solitary_or_pairs	animal_material	GI3
2808	474726	CTTGGTAGTGCC	AGTCAGTCAGCCGGACTACHVGGGTWTCTAAT	Intestine	Strigiformes	Strigidae	Glaucidium	perlatum	Pearl spotted Owlet	79.75	Male	Cavity	NA	Solitary	Solitary_or_pairs	animal_material	GI4
542	474733	GCTCCTTAGAAG	AGTCAGTCAGCCGGACTACHVGGGTWTCTAAT	Buccal	Coraciiformes	Alcedinidae	Halcyon	albiventris	Brown hooded Kingfisher	58.54	Female	Cavity	Cliff_or_bank	Solitary	Solitary_or_pairs	animal_material	swab6
668	474734	CGATACACTGCC	AGTCAGTCAGCCGGACTACHVGGGTWTCTAAT	Buccal	Coraciiformes	Alcedinidae	Halcyon	albiventris	Brown hooded Kingfisher	58.54	Female	Cavity	Cliff_or_bank	Solitary	Solitary_or_pairs	animal_material	swab7
826	474735	CAGGATTCGTAC	AGTCAGTCAGCCGGACTACHVGGGTWTCTAAT	Buccal	Coraciiformes	Alcedinidae	Halcyon	albiventris	Brown hooded Kingfisher	58.54	Male	Cavity	Cliff_or_bank	Solitary	Solitary_or_pairs	animal_material	swab9
828	474736	GCCTCGTACTGA	AGTCAGTCAGCCGGACTACHVGGGTWTCTAAT	Buccal	Coraciiformes	Alcedinidae	Halcyon	albiventris	Brown hooded Kingfisher	58.54	Female	Cavity	Cliff_or_bank	Solitary	Solitary_or_pairs	animal_material	swab9
978	474733	GTCTCCTCCCTT	AGTCAGTCAGCCGGACTACHVGGGTWTCTAAT	Cloaca	Coraciiformes	Alcedinidae	Halcyon	albiventris	Brown hooded Kingfisher	58.54	Female	Cavity	Cliff_or_bank	Solitary	Solitary_or_pairs	animal_material	swab11
1117	474734	CTCTCATATGCT	AGTCAGTCAGCCGGACTACHVGGGTWTCTAAT	Cloaca	Coraciiformes	Alcedinidae	Halcyon	albiventris	Brown hooded Kingfisher	58.54	Female	Cavity	Cliff_or_bank	Solitary	Solitary_or_pairs	animal_material	swab12
1275	474735	GTGTATCGCCAC	AGTCAGTCAGCCGGACTACHVGGGTWTCTAAT	Cloaca	Coraciiformes	Alcedinidae	Halcyon	albiventris	Brown hooded Kingfisher	58.54	Male	Cavity	Cliff_or_bank	Solitary	Solitary_or_pairs	animal_material	swab14
1277	474736	ACGTGAGGAACG	AGTCAGTCAGCCGGACTACHVGGGTWTCTAAT	Cloaca	Coraciiformes	Alcedinidae	Halcyon	albiventris	Brown hooded Kingfisher	58.54	Female	Cavity	Cliff_or_bank	Solitary	Solitary_or_pairs	animal_material	swab14
2018	467899	GCATCAGAGTTA	AGTCAGTCAGCCGGACTACHVGGGTWTCTAAT	Blood	Coraciiformes	Alcedinidae	Halcyon	albiventris	Brown hooded Kingfisher	58.54	Female	Cavity	Cliff_or_bank	Solitary	Solitary_or_pairs	animal_material	MLW4
2142	474733	CAACGTGCTCCA	AGTCAGTCAGCCGGACTACHVGGGTWTCTAAT	Blood	Coraciiformes	Alcedinidae	Halcyon	albiventris	Brown hooded Kingfisher	58.54	Female	Cavity	Cliff_or_bank	Solitary	Solitary_or_pairs	animal_material	MLW5
2269	474734	CTTGACGAGGTT	AGTCAGTCAGCCGGACTACHVGGGTWTCTAAT	Blood	Coraciiformes	Alcedinidae	Halcyon	albiventris	Brown hooded Kingfisher	58.54	Female	Cavity	Cliff_or_bank	Solitary	Solitary_or_pairs	animal_material	MLW6
2439	474735	TGTTAAGCAGCA	AGTCAGTCAGCCGGACTACHVGGGTWTCTAAT	Blood	Coraciiformes	Alcedinidae	Halcyon	albiventris	Brown hooded Kingfisher	58.54	Male	Cavity	Cliff_or_bank	Solitary	Solitary_or_pairs	animal_material	MLW8
2441	474736	ACTTTGCTTTGC	AGTCAGTCAGCCGGACTACHVGGGTWTCTAAT	Blood	Coraciiformes	Alcedinidae	Halcyon	albiventris	Brown hooded Kingfisher	58.54	Female	Cavity	Cliff_or_bank	Solitary	Solitary_or_pairs	animal_material	MLW8
2605	474733	AGCGGAGGTTAG	AGTCAGTCAGCCGGACTACHVGGGTWTCTAAT	Intestine	Coraciiformes	Alcedinidae	Halcyon	albiventris	Brown hooded Kingfisher	58.54	Female	Cavity	Cliff_or_bank	Solitary	Solitary_or_pairs	animal_material	GI2
2664	474734	CTCACCTAGGAA	AGTCAGTCAGCCGGACTACHVGGGTWTCTAAT	Intestine	Coraciiformes	Alcedinidae	Halcyon	albiventris	Brown hooded Kingfisher	58.54	Female	Cavity	Cliff_or_bank	Solitary	Solitary_or_pairs	animal_material	GI2
2824	474735	CCGCGATTTCGA	AGTCAGTCAGCCGGACTACHVGGGTWTCTAAT	Intestine	Coraciiformes	Alcedinidae	Halcyon	albiventris	Brown hooded Kingfisher	58.54	Male	Cavity	Cliff_or_bank	Solitary	Solitary_or_pairs	animal_material	GI4
2826	474736	TCACGAGTCACA	AGTCAGTCAGCCGGACTACHVGGGTWTCTAAT	Intestine	Coraciiformes	Alcedinidae	Halcyon	albiventris	Brown hooded Kingfisher	58.54	Female	Cavity	Cliff_or_bank	Solitary	Solitary_or_pairs	animal_material	GI4
829	474740	ACCAACAGATTG	AGTCAGTCAGCCGGACTACHVGGGTWTCTAAT	Buccal	Coraciiformes	Alcedinidae	Halcyon	chelicuti	Striped Kingfisher	35.45	Male	Cavity	NA	Solitary	Solitary_or_pairs	animal_material	swab9
830	474741	GTGGCCTACTAC	AGTCAGTCAGCCGGACTACHVGGGTWTCTAAT	Buccal	Coraciiformes	Alcedinidae	Halcyon	chelicuti	Striped Kingfisher	35.45	Female	Cavity	NA	Solitary	Solitary_or_pairs	animal_material	swab9
1278	474740	TGAATCGAAGCT	AGTCAGTCAGCCGGACTACHVGGGTWTCTAAT	Cloaca	Coraciiformes	Alcedinidae	Halcyon	chelicuti	Striped Kingfisher	35.45	Male	Cavity	NA	Solitary	Solitary_or_pairs	animal_material	swab14
1279	474741	CTGCAGTAAGTA	AGTCAGTCAGCCGGACTACHVGGGTWTCTAAT	Cloaca	Coraciiformes	Alcedinidae	Halcyon	chelicuti	Striped Kingfisher	35.45	Female	Cavity	NA	Solitary	Solitary_or_pairs	animal_material	swab14
2442	474740	CAAAGCGGTATT	AGTCAGTCAGCCGGACTACHVGGGTWTCTAAT	Blood	Coraciiformes	Alcedinidae	Halcyon	chelicuti	Striped Kingfisher	35.45	Male	Cavity	NA	Solitary	Solitary_or_pairs	animal_material	MLW8
2443	474741	CGAAACTACGTA	AGTCAGTCAGCCGGACTACHVGGGTWTCTAAT	Blood	Coraciiformes	Alcedinidae	Halcyon	chelicuti	Striped Kingfisher	35.45	Female	Cavity	NA	Solitary	Solitary_or_pairs	animal_material	MLW8
800	475140	ATCGGGCTTAAC	AGTCAGTCAGCCGGACTACHVGGGTWTCTAAT	Buccal	Coraciiformes	Alcedinidae	Halcyon	leucocephala	Gray headed Kingfisher		Male	Cavity	NA	Solitary	Solitary_or_pairs	animal_material	swab9
1250	475140	ATGTTTAGACGG	AGTCAGTCAGCCGGACTACHVGGGTWTCTAAT	Cloaca	Coraciiformes	Alcedinidae	Halcyon	leucocephala	Gray headed Kingfisher		Male	Cavity	NA	Solitary	Solitary_or_pairs	animal_material	swab14
691	474737	ACTATGGGCTAA	AGTCAGTCAGCCGGACTACHVGGGTWTCTAAT	Buccal	Coraciiformes	Alcedinidae	Halcyon	senegalensis	Woodland Kingfisher	66.45	Female	Cavity	Canopy_subcanopy	Solitary	Solitary_or_pairs	animal_material	swab8
1138	474737	CAGCCTGCAAAT	AGTCAGTCAGCCGGACTACHVGGGTWTCTAAT	Cloaca	Coraciiformes	Alcedinidae	Halcyon	senegalensis	Woodland Kingfisher	66.45	Female	Cavity	Canopy_subcanopy	Solitary	Solitary_or_pairs	animal_material	swab12
1169	474739	GACCGATAGGGA	AGTCAGTCAGCCGGACTACHVGGGTWTCTAAT	Cloaca	Coraciiformes	Alcedinidae	Halcyon	senegalensis	Woodland Kingfisher	66.45	Male	Cavity	Canopy_subcanopy	Solitary	Solitary_or_pairs	animal_material	swab13
2032	467900	ACTGATGGCCTC	AGTCAGTCAGCCGGACTACHVGGGTWTCTAAT	Blood	Coraciiformes	Alcedinidae	Halcyon	senegalensis	Woodland Kingfisher	66.45	Male	Cavity	Canopy_subcanopy	Solitary	Solitary_or_pairs	animal_material	MLW4
2310	474738	CCAGACCGCTAT	AGTCAGTCAGCCGGACTACHVGGGTWTCTAAT	Blood	Coraciiformes	Alcedinidae	Halcyon	senegalensis	Woodland Kingfisher	66.45	NA	Cavity	Canopy_subcanopy	Solitary	Solitary_or_pairs	animal_material	MLW7
2323	474739	GGCGATTTACGT	AGTCAGTCAGCCGGACTACHVGGGTWTCTAAT	Blood	Coraciiformes	Alcedinidae	Halcyon	senegalensis	Woodland Kingfisher	66.45	Male	Cavity	Canopy_subcanopy	Solitary	Solitary_or_pairs	animal_material	MLW7
2672	474737	TAGGCATGCTTG	AGTCAGTCAGCCGGACTACHVGGGTWTCTAAT	Intestine	Coraciiformes	Alcedinidae	Halcyon	senegalensis	Woodland Kingfisher	66.45	Female	Cavity	Canopy_subcanopy	Solitary	Solitary_or_pairs	animal_material	GI2
2734	474739	GAACACTTTGGA	AGTCAGTCAGCCGGACTACHVGGGTWTCTAAT	Intestine	Coraciiformes	Alcedinidae	Halcyon	senegalensis	Woodland Kingfisher	66.45	Male	Cavity	Canopy_subcanopy	Solitary	Solitary_or_pairs	animal_material	GI3
1972	467896	AGATGATCAGTC	AGTCAGTCAGCCGGACTACHVGGGTWTCTAAT	Blood	Trogoniformes	Trogonidae	Heterotrogon	vittatus	Bar tailed Trogon		Female	Cavity	Canopy_subcanopy	Solitary	Solitary_or_pairs	animal_material	MLW3
1973	467897	GAGACGTGTTCT	AGTCAGTCAGCCGGACTACHVGGGTWTCTAAT	Blood	Trogoniformes	Trogonidae	Heterotrogon	vittatus	Bar tailed Trogon		Female	Cavity	Canopy_subcanopy	Solitary	Solitary_or_pairs	animal_material	MLW3
2522	467896	GATCTGCGATCC	AGTCAGTCAGCCGGACTACHVGGGTWTCTAAT	Gizzard	Trogoniformes	Trogonidae	Heterotrogon	vittatus	Bar tailed Trogon		Female	Cavity	Canopy_subcanopy	Solitary	Solitary_or_pairs	animal_material	GI1
693	474934	GTTGCTGAGTCC	AGTCAGTCAGCCGGACTACHVGGGTWTCTAAT	Buccal	Passeriformes	Hirundinidae	Hirundo	rustica	Barn Swallow	18.5	Male	Open_cup	Cliff_or_bank	Solitary	Single_spec_flock	animal_material	swab8
1140	474934	GCTTCTCTCACT	AGTCAGTCAGCCGGACTACHVGGGTWTCTAAT	Cloaca	Passeriformes	Hirundinidae	Hirundo	rustica	Barn Swallow	18.5	Male	Open_cup	Cliff_or_bank	Solitary	Single_spec_flock	animal_material	swab12
2293	474934	CGATCGAACACT	AGTCAGTCAGCCGGACTACHVGGGTWTCTAAT	Blood	Passeriformes	Hirundinidae	Hirundo	rustica	Barn Swallow	18.5	Male	Open_cup	Cliff_or_bank	Solitary	Single_spec_flock	animal_material	MLW6
619	474896	TGAACTAGCGTC	AGTCAGTCAGCCGGACTACHVGGGTWTCTAAT	Buccal	Passeriformes	Hyliotidae	Hyliota	flavigaster	Yellow bellied Hyliota	11.2	Female	Open_cup	NA	Solitary	Mixed_spec_flock	animal_material	swab7
1068	474896	CATTTCGCACTT	AGTCAGTCAGCCGGACTACHVGGGTWTCTAAT	Cloaca	Passeriformes	Hyliotidae	Hyliota	flavigaster	Yellow bellied Hyliota	11.2	Female	Open_cup	NA	Solitary	Mixed_spec_flock	animal_material	swab12
2221	474896	TCCAACTGCAGA	AGTCAGTCAGCCGGACTACHVGGGTWTCTAAT	Blood	Passeriformes	Hyliotidae	Hyliota	flavigaster	Yellow bellied Hyliota	11.2	Female	Open_cup	NA	Solitary	Mixed_spec_flock	animal_material	MLW6
2638	474896	GAACACTTTGGA	AGTCAGTCAGCCGGACTACHVGGGTWTCTAAT	Intestine	Passeriformes	Hyliotidae	Hyliota	flavigaster	Yellow bellied Hyliota	11.2	Female	Open_cup	NA	Solitary	Mixed_spec_flock	animal_material	GI2
484	475105	TAACGGCGCTCT	AGTCAGTCAGCCGGACTACHVGGGTWTCTAAT	Buccal	Passeriformes	Estrildidae	Hypargos	niveoguttatus	Peters s Twinspot	14.5062	NA	Closed_cup	Understory	Solitary	Solitary_or_pairs	Omnivore	swab6
593	475106	CTGGCATCTAGC	AGTCAGTCAGCCGGACTACHVGGGTWTCTAAT	Buccal	Passeriformes	Estrildidae	Hypargos	niveoguttatus	Peters s Twinspot	14.5062	Male	Closed_cup	Understory	Solitary	Solitary_or_pairs	Omnivore	swab7
607	475107	TGTCTCGCAAGC	AGTCAGTCAGCCGGACTACHVGGGTWTCTAAT	Buccal	Passeriformes	Estrildidae	Hypargos	niveoguttatus	Peters s Twinspot	14.5062	Male	Closed_cup	Understory	Solitary	Solitary_or_pairs	Omnivore	swab7
634	475108	ACCCACCACTAG	AGTCAGTCAGCCGGACTACHVGGGTWTCTAAT	Buccal	Passeriformes	Estrildidae	Hypargos	niveoguttatus	Peters s Twinspot	14.5062	Female	Closed_cup	Understory	Solitary	Solitary_or_pairs	Omnivore	swab7
641	475109	AATCCTCGGAGT	AGTCAGTCAGCCGGACTACHVGGGTWTCTAAT	Buccal	Passeriformes	Estrildidae	Hypargos	niveoguttatus	Peters s Twinspot	14.5062	Male	Closed_cup	Understory	Solitary	Solitary_or_pairs	Omnivore	swab7
648	475110	GCTAAAGTCGTA	AGTCAGTCAGCCGGACTACHVGGGTWTCTAAT	Buccal	Passeriformes	Estrildidae	Hypargos	niveoguttatus	Peters s Twinspot	14.5062	Female	Closed_cup	Understory	Solitary	Solitary_or_pairs	Omnivore	swab7
651	475111	TATTCAGCGGAC	AGTCAGTCAGCCGGACTACHVGGGTWTCTAAT	Buccal	Passeriformes	Estrildidae	Hypargos	niveoguttatus	Peters s Twinspot	14.5062	Male	Closed_cup	Understory	Solitary	Solitary_or_pairs	Omnivore	swab7
663	475112	CCGCACTCAAGT	AGTCAGTCAGCCGGACTACHVGGGTWTCTAAT	Buccal	Passeriformes	Estrildidae	Hypargos	niveoguttatus	Peters s Twinspot	14.5062	Male	Closed_cup	Understory	Solitary	Solitary_or_pairs	Omnivore	swab7
749	475114	GCGTGTAATTAG	AGTCAGTCAGCCGGACTACHVGGGTWTCTAAT	Buccal	Passeriformes	Estrildidae	Hypargos	niveoguttatus	Peters s Twinspot	14.5062	Female	Closed_cup	Understory	Solitary	Solitary_or_pairs	Omnivore	swab8
757	475115	ACCGTCTTTCTC	AGTCAGTCAGCCGGACTACHVGGGTWTCTAAT	Buccal	Passeriformes	Estrildidae	Hypargos	niveoguttatus	Peters s Twinspot	14.5062	Male	Closed_cup	Understory	Solitary	Solitary_or_pairs	Omnivore	swab8
758	475116	AGTCTGTCTGCG	AGTCAGTCAGCCGGACTACHVGGGTWTCTAAT	Buccal	Passeriformes	Estrildidae	Hypargos	niveoguttatus	Peters s Twinspot	14.5062	Female	Closed_cup	Understory	Solitary	Solitary_or_pairs	Omnivore	swab8
789	475117	CACGAGCTACTC	AGTCAGTCAGCCGGACTACHVGGGTWTCTAAT	Buccal	Passeriformes	Estrildidae	Hypargos	niveoguttatus	Peters s Twinspot	14.5062	Male	Closed_cup	Understory	Solitary	Solitary_or_pairs	Omnivore	swab9
832	475118	CATTTGACGACG	AGTCAGTCAGCCGGACTACHVGGGTWTCTAAT	Buccal	Passeriformes	Estrildidae	Hypargos	niveoguttatus	Peters s Twinspot	14.5062	Male	Closed_cup	Understory	Solitary	Solitary_or_pairs	Omnivore	swab9
1056	475107	CGTGGGCTCATT	AGTCAGTCAGCCGGACTACHVGGGTWTCTAAT	Cloaca	Passeriformes	Estrildidae	Hypargos	niveoguttatus	Peters s Twinspot	14.5062	Male	Closed_cup	Understory	Solitary	Solitary_or_pairs	Omnivore	swab11
1083	475108	GTGTATCGCCAC	AGTCAGTCAGCCGGACTACHVGGGTWTCTAAT	Cloaca	Passeriformes	Estrildidae	Hypargos	niveoguttatus	Peters s Twinspot	14.5062	Female	Closed_cup	Understory	Solitary	Solitary_or_pairs	Omnivore	swab12
1090	475109	CTTCCGCAGACA	AGTCAGTCAGCCGGACTACHVGGGTWTCTAAT	Cloaca	Passeriformes	Estrildidae	Hypargos	niveoguttatus	Peters s Twinspot	14.5062	Male	Closed_cup	Understory	Solitary	Solitary_or_pairs	Omnivore	swab12
1097	475110	GGTCTAGGTCTA	AGTCAGTCAGCCGGACTACHVGGGTWTCTAAT	Cloaca	Passeriformes	Estrildidae	Hypargos	niveoguttatus	Peters s Twinspot	14.5062	Female	Closed_cup	Understory	Solitary	Solitary_or_pairs	Omnivore	swab12
1100	475111	GAATATACCTGG	AGTCAGTCAGCCGGACTACHVGGGTWTCTAAT	Cloaca	Passeriformes	Estrildidae	Hypargos	niveoguttatus	Peters s Twinspot	14.5062	Male	Closed_cup	Understory	Solitary	Solitary_or_pairs	Omnivore	swab12
1112	475112	GTATGGAGCTAT	AGTCAGTCAGCCGGACTACHVGGGTWTCTAAT	Cloaca	Passeriformes	Estrildidae	Hypargos	niveoguttatus	Peters s Twinspot	14.5062	Male	Closed_cup	Understory	Solitary	Solitary_or_pairs	Omnivore	swab12
1129	475113	CATGTTGGAACA	AGTCAGTCAGCCGGACTACHVGGGTWTCTAAT	Cloaca	Passeriformes	Estrildidae	Hypargos	niveoguttatus	Peters s Twinspot	14.5062	Female	Closed_cup	Understory	Solitary	Solitary_or_pairs	Omnivore	swab12
1198	475114	TCTACCACGAAG	AGTCAGTCAGCCGGACTACHVGGGTWTCTAAT	Cloaca	Passeriformes	Estrildidae	Hypargos	niveoguttatus	Peters s Twinspot	14.5062	Female	Closed_cup	Understory	Solitary	Solitary_or_pairs	Omnivore	swab13
1206	475115	CTAGCAGTATGA	AGTCAGTCAGCCGGACTACHVGGGTWTCTAAT	Cloaca	Passeriformes	Estrildidae	Hypargos	niveoguttatus	Peters s Twinspot	14.5062	Male	Closed_cup	Understory	Solitary	Solitary_or_pairs	Omnivore	swab13
1207	475116	GTTAATGGCAGT	AGTCAGTCAGCCGGACTACHVGGGTWTCTAAT	Cloaca	Passeriformes	Estrildidae	Hypargos	niveoguttatus	Peters s Twinspot	14.5062	Female	Closed_cup	Understory	Solitary	Solitary_or_pairs	Omnivore	swab13
1239	475117	TTGACACACGAC	AGTCAGTCAGCCGGACTACHVGGGTWTCTAAT	Cloaca	Passeriformes	Estrildidae	Hypargos	niveoguttatus	Peters s Twinspot	14.5062	Male	Closed_cup	Understory	Solitary	Solitary_or_pairs	Omnivore	swab13
2003	468439	TAACGCTGTGTG	AGTCAGTCAGCCGGACTACHVGGGTWTCTAAT	Blood	Passeriformes	Estrildidae	Hypargos	niveoguttatus	Peters s Twinspot	14.5062	Female	Closed_cup	Understory	Solitary	Solitary_or_pairs	Omnivore	MLW3
2004	468440	AACCAAACTCGA	AGTCAGTCAGCCGGACTACHVGGGTWTCTAAT	Blood	Passeriformes	Estrildidae	Hypargos	niveoguttatus	Peters s Twinspot	14.5062	Male	Closed_cup	Understory	Solitary	Solitary_or_pairs	Omnivore	MLW3
2006	468441	CTGGGTATCTCG	AGTCAGTCAGCCGGACTACHVGGGTWTCTAAT	Blood	Passeriformes	Estrildidae	Hypargos	niveoguttatus	Peters s Twinspot	14.5062	Female	Closed_cup	Understory	Solitary	Solitary_or_pairs	Omnivore	MLW3
2084	475105	GAACGGGACGTA	AGTCAGTCAGCCGGACTACHVGGGTWTCTAAT	Blood	Passeriformes	Estrildidae	Hypargos	niveoguttatus	Peters s Twinspot	14.5062	NA	Closed_cup	Understory	Solitary	Solitary_or_pairs	Omnivore	MLW4
2195	475106	TAACGCTGTGTG	AGTCAGTCAGCCGGACTACHVGGGTWTCTAAT	Blood	Passeriformes	Estrildidae	Hypargos	niveoguttatus	Peters s Twinspot	14.5062	Male	Closed_cup	Understory	Solitary	Solitary_or_pairs	Omnivore	MLW5
2209	475107	TCTGAGGTTGCC	AGTCAGTCAGCCGGACTACHVGGGTWTCTAAT	Blood	Passeriformes	Estrildidae	Hypargos	niveoguttatus	Peters s Twinspot	14.5062	Male	Closed_cup	Understory	Solitary	Solitary_or_pairs	Omnivore	MLW6
2235	475108	AGGCACAGTAGG	AGTCAGTCAGCCGGACTACHVGGGTWTCTAAT	Blood	Passeriformes	Estrildidae	Hypargos	niveoguttatus	Peters s Twinspot	14.5062	Female	Closed_cup	Understory	Solitary	Solitary_or_pairs	Omnivore	MLW6
2242	475109	TCGCCGTGTACA	AGTCAGTCAGCCGGACTACHVGGGTWTCTAAT	Blood	Passeriformes	Estrildidae	Hypargos	niveoguttatus	Peters s Twinspot	14.5062	Male	Closed_cup	Understory	Solitary	Solitary_or_pairs	Omnivore	MLW6
2249	475110	ACTTTGCTTTGC	AGTCAGTCAGCCGGACTACHVGGGTWTCTAAT	Blood	Passeriformes	Estrildidae	Hypargos	niveoguttatus	Peters s Twinspot	14.5062	Female	Closed_cup	Understory	Solitary	Solitary_or_pairs	Omnivore	MLW6
2252	475111	GAGGACCAGCAA	AGTCAGTCAGCCGGACTACHVGGGTWTCTAAT	Blood	Passeriformes	Estrildidae	Hypargos	niveoguttatus	Peters s Twinspot	14.5062	Male	Closed_cup	Understory	Solitary	Solitary_or_pairs	Omnivore	MLW6
2264	475112	CCACATTGGGTC	AGTCAGTCAGCCGGACTACHVGGGTWTCTAAT	Blood	Passeriformes	Estrildidae	Hypargos	niveoguttatus	Peters s Twinspot	14.5062	Male	Closed_cup	Understory	Solitary	Solitary_or_pairs	Omnivore	MLW6
2283	475113	GCATTACTGGAC	AGTCAGTCAGCCGGACTACHVGGGTWTCTAAT	Blood	Passeriformes	Estrildidae	Hypargos	niveoguttatus	Peters s Twinspot	14.5062	Female	Closed_cup	Understory	Solitary	Solitary_or_pairs	Omnivore	MLW6
2354	475114	TGTGTAGCCATG	AGTCAGTCAGCCGGACTACHVGGGTWTCTAAT	Blood	Passeriformes	Estrildidae	Hypargos	niveoguttatus	Peters s Twinspot	14.5062	Female	Closed_cup	Understory	Solitary	Solitary_or_pairs	Omnivore	MLW7
2362	475115	AAGTCACACACA	AGTCAGTCAGCCGGACTACHVGGGTWTCTAAT	Blood	Passeriformes	Estrildidae	Hypargos	niveoguttatus	Peters s Twinspot	14.5062	Male	Closed_cup	Understory	Solitary	Solitary_or_pairs	Omnivore	MLW7
2363	475116	GCTGTGATTCGA	AGTCAGTCAGCCGGACTACHVGGGTWTCTAAT	Blood	Passeriformes	Estrildidae	Hypargos	niveoguttatus	Peters s Twinspot	14.5062	Female	Closed_cup	Understory	Solitary	Solitary_or_pairs	Omnivore	MLW7
2404	475117	GATCCTCATGCG	AGTCAGTCAGCCGGACTACHVGGGTWTCTAAT	Blood	Passeriformes	Estrildidae	Hypargos	niveoguttatus	Peters s Twinspot	14.5062	Male	Closed_cup	Understory	Solitary	Solitary_or_pairs	Omnivore	MLW8
2445	475118	AATAGCATGTCG	AGTCAGTCAGCCGGACTACHVGGGTWTCTAAT	Blood	Passeriformes	Estrildidae	Hypargos	niveoguttatus	Peters s Twinspot	14.5062	Male	Closed_cup	Understory	Solitary	Solitary_or_pairs	Omnivore	MLW8
2629	475107	AGTTACGAGCTA	AGTCAGTCAGCCGGACTACHVGGGTWTCTAAT	Intestine	Passeriformes	Estrildidae	Hypargos	niveoguttatus	Peters s Twinspot	14.5062	Male	Closed_cup	Understory	Solitary	Solitary_or_pairs	Omnivore	GI2
2781	475114	GGACTTCCAGCT	AGTCAGTCAGCCGGACTACHVGGGTWTCTAAT	Intestine	Passeriformes	Estrildidae	Hypargos	niveoguttatus	Peters s Twinspot	14.5062	Female	Closed_cup	Understory	Solitary	Solitary_or_pairs	Omnivore	GI3
2788	475115	TTGGCTCTATTC	AGTCAGTCAGCCGGACTACHVGGGTWTCTAAT	Intestine	Passeriformes	Estrildidae	Hypargos	niveoguttatus	Peters s Twinspot	14.5062	Male	Closed_cup	Understory	Solitary	Solitary_or_pairs	Omnivore	GI3
2789	475116	GATCCCACGTAC	AGTCAGTCAGCCGGACTACHVGGGTWTCTAAT	Intestine	Passeriformes	Estrildidae	Hypargos	niveoguttatus	Peters s Twinspot	14.5062	Female	Closed_cup	Understory	Solitary	Solitary_or_pairs	Omnivore	GI3
623	474771	TCGTGACGCTAA	AGTCAGTCAGCCGGACTACHVGGGTWTCTAAT	Buccal	Piciformes	Indicatoridae	Indicator	indicator	Greater Honeyguide	50.9	Male	Closed_cup_parasite	Variable	Parasitic	Solitary_or_pairs	animal_material	swab7
1072	474771	TTAGACTCGGAA	AGTCAGTCAGCCGGACTACHVGGGTWTCTAAT	Cloaca	Piciformes	Indicatoridae	Indicator	indicator	Greater Honeyguide	50.9	Male	Closed_cup_parasite	Variable	Parasitic	Solitary_or_pairs	animal_material	swab12
2225	474771	TCGTGGATAGCT	AGTCAGTCAGCCGGACTACHVGGGTWTCTAAT	Blood	Piciformes	Indicatoridae	Indicator	indicator	Greater Honeyguide	50.9	Male	Closed_cup_parasite	Variable	Parasitic	Solitary_or_pairs	animal_material	MLW6
2641	474771	AAGGCGCTCCTT	AGTCAGTCAGCCGGACTACHVGGGTWTCTAAT	Intestine	Piciformes	Indicatoridae	Indicator	indicator	Greater Honeyguide	50.9	Male	Closed_cup_parasite	Variable	Parasitic	Solitary_or_pairs	animal_material	GI2
1741	467927	GACTCTGCTCAG	AGTCAGTCAGCCGGACTACHVGGGTWTCTAAT	Blood	Piciformes	Indicatoridae	Indicator	variegatus	Scaly throated Honeyguide	47.1667	Male	Closed_cup_parasite	Variable	Parasitic	Solitary_or_pairs	animal_material	MLW1
1935	467928	GCCTGTCTGCAA	AGTCAGTCAGCCGGACTACHVGGGTWTCTAAT	Blood	Piciformes	Indicatoridae	Indicator	variegatus	Scaly throated Honeyguide	47.1667	Male	Closed_cup_parasite	Variable	Parasitic	Solitary_or_pairs	animal_material	MLW3
1977	467929	ACCGTGCTCACA	AGTCAGTCAGCCGGACTACHVGGGTWTCTAAT	Blood	Piciformes	Indicatoridae	Indicator	variegatus	Scaly throated Honeyguide	47.1667	Female	Closed_cup_parasite	Variable	Parasitic	Solitary_or_pairs	animal_material	MLW3
534	474742	ACATCAGGTCAC	AGTCAGTCAGCCGGACTACHVGGGTWTCTAAT	Buccal	Coraciiformes	Alcedinidae	Ispidina	picta	African Pygmy Kingfisher		Female	Cavity	Ground	Solitary	Solitary_or_pairs	animal_material	swab6
579	474743	AGCCAGTCATAC	AGTCAGTCAGCCGGACTACHVGGGTWTCTAAT	Buccal	Coraciiformes	Alcedinidae	Ispidina	picta	African Pygmy Kingfisher		Male	Cavity	Ground	Solitary	Solitary_or_pairs	animal_material	swab7
818	474744	GCTTCCAGACAA	AGTCAGTCAGCCGGACTACHVGGGTWTCTAAT	Buccal	Coraciiformes	Alcedinidae	Ispidina	picta	African Pygmy Kingfisher		Male	Cavity	Ground	Solitary	Solitary_or_pairs	animal_material	swab9
863	474745	GTGAGGGCAAGT	AGTCAGTCAGCCGGACTACHVGGGTWTCTAAT	Buccal	Coraciiformes	Alcedinidae	Ispidina	picta	African Pygmy Kingfisher		Female	Cavity	Ground	Solitary	Solitary_or_pairs	animal_material	swab9
970	474742	GTAGTGTCAACA	AGTCAGTCAGCCGGACTACHVGGGTWTCTAAT	Cloaca	Coraciiformes	Alcedinidae	Ispidina	picta	African Pygmy Kingfisher		Female	Cavity	Ground	Solitary	Solitary_or_pairs	animal_material	swab11
1027	474743	AACCTCGGATAA	AGTCAGTCAGCCGGACTACHVGGGTWTCTAAT	Cloaca	Coraciiformes	Alcedinidae	Ispidina	picta	African Pygmy Kingfisher		Male	Cavity	Ground	Solitary	Solitary_or_pairs	animal_material	swab11
1268	474744	AGGTGGTGGAGT	AGTCAGTCAGCCGGACTACHVGGGTWTCTAAT	Cloaca	Coraciiformes	Alcedinidae	Ispidina	picta	African Pygmy Kingfisher		Male	Cavity	Ground	Solitary	Solitary_or_pairs	animal_material	swab14
1310	474745	CCAGTATCGCGT	AGTCAGTCAGCCGGACTACHVGGGTWTCTAAT	Cloaca	Coraciiformes	Alcedinidae	Ispidina	picta	African Pygmy Kingfisher		Female	Cavity	Ground	Solitary	Solitary_or_pairs	animal_material	swab14
2180	474743	GAACGGGACGTA	AGTCAGTCAGCCGGACTACHVGGGTWTCTAAT	Blood	Coraciiformes	Alcedinidae	Ispidina	picta	African Pygmy Kingfisher		Male	Cavity	Ground	Solitary	Solitary_or_pairs	animal_material	MLW5
2433	474744	GTACTGAAGATC	AGTCAGTCAGCCGGACTACHVGGGTWTCTAAT	Blood	Coraciiformes	Alcedinidae	Ispidina	picta	African Pygmy Kingfisher		Male	Cavity	Ground	Solitary	Solitary_or_pairs	animal_material	MLW8
2475	474745	GCATTACTGGAC	AGTCAGTCAGCCGGACTACHVGGGTWTCTAAT	Blood	Coraciiformes	Alcedinidae	Ispidina	picta	African Pygmy Kingfisher		Female	Cavity	Ground	Solitary	Solitary_or_pairs	animal_material	MLW8
2600	474742	GCTGTACGGATT	AGTCAGTCAGCCGGACTACHVGGGTWTCTAAT	Intestine	Coraciiformes	Alcedinidae	Ispidina	picta	African Pygmy Kingfisher		Female	Cavity	Ground	Solitary	Solitary_or_pairs	animal_material	GI2
2818	474744	ACACTTCGGCAA	AGTCAGTCAGCCGGACTACHVGGGTWTCTAAT	Intestine	Coraciiformes	Alcedinidae	Ispidina	picta	African Pygmy Kingfisher		Male	Cavity	Ground	Solitary	Solitary_or_pairs	animal_material	GI4
707	474687	GAGGCTGATTTA	AGTCAGTCAGCCGGACTACHVGGGTWTCTAAT	Buccal	Pelecaniformes	Ardeidae	Ixobrychus	sturmii	Dwarf Bittern	167.1	Male	Open_cup	NA	Solitary	Solitary_or_pairs	animal_material	swab8
723	474688	CGGTAGTTGATC	AGTCAGTCAGCCGGACTACHVGGGTWTCTAAT	Buccal	Pelecaniformes	Ardeidae	Ixobrychus	sturmii	Dwarf Bittern	167.1	Female	Open_cup	NA	Solitary	Solitary_or_pairs	animal_material	swab8
1156	474687	CTTTAGCGCTGG	AGTCAGTCAGCCGGACTACHVGGGTWTCTAAT	Cloaca	Pelecaniformes	Ardeidae	Ixobrychus	sturmii	Dwarf Bittern	167.1	Male	Open_cup	NA	Solitary	Solitary_or_pairs	animal_material	swab13
1171	474688	CGGCACTATCAC	AGTCAGTCAGCCGGACTACHVGGGTWTCTAAT	Cloaca	Pelecaniformes	Ardeidae	Ixobrychus	sturmii	Dwarf Bittern	167.1	Female	Open_cup	NA	Solitary	Solitary_or_pairs	animal_material	swab13
2307	474687	AGACATACCGTA	AGTCAGTCAGCCGGACTACHVGGGTWTCTAAT	Blood	Pelecaniformes	Ardeidae	Ixobrychus	sturmii	Dwarf Bittern	167.1	Male	Open_cup	NA	Solitary	Solitary_or_pairs	animal_material	MLW7
2326	474688	CGCACTACGCAT	AGTCAGTCAGCCGGACTACHVGGGTWTCTAAT	Blood	Pelecaniformes	Ardeidae	Ixobrychus	sturmii	Dwarf Bittern	167.1	Female	Open_cup	NA	Solitary	Solitary_or_pairs	animal_material	MLW7
2714	474687	GATCTGCGATCC	AGTCAGTCAGCCGGACTACHVGGGTWTCTAAT	Intestine	Pelecaniformes	Ardeidae	Ixobrychus	sturmii	Dwarf Bittern	167.1	Male	Open_cup	NA	Solitary	Solitary_or_pairs	animal_material	GI3
2715	474687	CAGCTCATCAGC	AGTCAGTCAGCCGGACTACHVGGGTWTCTAAT	Gizzard	Pelecaniformes	Ardeidae	Ixobrychus	sturmii	Dwarf Bittern	167.1	Male	Open_cup	NA	Solitary	Solitary_or_pairs	animal_material	GI3
2736	474688	TTGGGTACACGT	AGTCAGTCAGCCGGACTACHVGGGTWTCTAAT	Intestine	Pelecaniformes	Ardeidae	Ixobrychus	sturmii	Dwarf Bittern	167.1	Female	Open_cup	NA	Solitary	Solitary_or_pairs	animal_material	GI3
621	474698	TCCTCTTTGGTC	AGTCAGTCAGCCGGACTACHVGGGTWTCTAAT	Buccal	Accipitriformes	Accipitridae	Kaupifalco	monogrammicus	Lizard Buzzard	242	Male	Open_cup	Canopy_subcanopy	Solitary	Solitary_or_pairs	animal_material	swab7
1070	474698	TGCGGGATTCAT	AGTCAGTCAGCCGGACTACHVGGGTWTCTAAT	Cloaca	Accipitriformes	Accipitridae	Kaupifalco	monogrammicus	Lizard Buzzard	242	Male	Open_cup	Canopy_subcanopy	Solitary	Solitary_or_pairs	animal_material	swab12
2223	474698	TGTATCTTCACC	AGTCAGTCAGCCGGACTACHVGGGTWTCTAAT	Blood	Accipitriformes	Accipitridae	Kaupifalco	monogrammicus	Lizard Buzzard	242	Male	Open_cup	Canopy_subcanopy	Solitary	Solitary_or_pairs	animal_material	MLW6
566	475102	AGTCTGTCTGCG	AGTCAGTCAGCCGGACTACHVGGGTWTCTAAT	Buccal	Passeriformes	Estrildidae	Lagonosticta	rhodopareia	Jameson s Firefinch	8.63333	Female	Closed_cup	Understory	Solitary	Solitary_or_pairs	Omnivore	swab6
786	475103	GTCTCCTCCCTT	AGTCAGTCAGCCGGACTACHVGGGTWTCTAAT	Buccal	Passeriformes	Estrildidae	Lagonosticta	rhodopareia	Jameson s Firefinch	8.63333	Male	Closed_cup	Understory	Solitary	Solitary_or_pairs	Omnivore	swab9
812	475104	TCCTCACTATCA	AGTCAGTCAGCCGGACTACHVGGGTWTCTAAT	Buccal	Passeriformes	Estrildidae	Lagonosticta	rhodopareia	Jameson s Firefinch	8.63333	Male	Closed_cup	Understory	Solitary	Solitary_or_pairs	Omnivore	swab9
1236	475103	GCTTCTCTCACT	AGTCAGTCAGCCGGACTACHVGGGTWTCTAAT	Cloaca	Passeriformes	Estrildidae	Lagonosticta	rhodopareia	Jameson s Firefinch	8.63333	Male	Closed_cup	Understory	Solitary	Solitary_or_pairs	Omnivore	swab13
1262	475104	TGCGGGATTCAT	AGTCAGTCAGCCGGACTACHVGGGTWTCTAAT	Cloaca	Passeriformes	Estrildidae	Lagonosticta	rhodopareia	Jameson s Firefinch	8.63333	Male	Closed_cup	Understory	Solitary	Solitary_or_pairs	Omnivore	swab14
2168	475102	AGGTCCAAATCA	AGTCAGTCAGCCGGACTACHVGGGTWTCTAAT	Blood	Passeriformes	Estrildidae	Lagonosticta	rhodopareia	Jameson s Firefinch	8.63333	Female	Closed_cup	Understory	Solitary	Solitary_or_pairs	Omnivore	MLW5
2400	475103	CGTTCCTTGTTA	AGTCAGTCAGCCGGACTACHVGGGTWTCTAAT	Blood	Passeriformes	Estrildidae	Lagonosticta	rhodopareia	Jameson s Firefinch	8.63333	Male	Closed_cup	Understory	Solitary	Solitary_or_pairs	Omnivore	MLW7
2427	475104	AGGCACAGTAGG	AGTCAGTCAGCCGGACTACHVGGGTWTCTAAT	Blood	Passeriformes	Estrildidae	Lagonosticta	rhodopareia	Jameson s Firefinch	8.63333	Male	Closed_cup	Understory	Solitary	Solitary_or_pairs	Omnivore	MLW8
2816	475104	AGGTCATCTTGG	AGTCAGTCAGCCGGACTACHVGGGTWTCTAAT	Intestine	Passeriformes	Estrildidae	Lagonosticta	rhodopareia	Jameson s Firefinch	8.63333	Male	Closed_cup	Understory	Solitary	Solitary_or_pairs	Omnivore	GI4
483	475094	AGCCAGTCATAC	AGTCAGTCAGCCGGACTACHVGGGTWTCTAAT	Buccal	Passeriformes	Estrildidae	Lagonosticta	rubricata	African Firefinch	9.84286	Male	Closed_cup	Understory	Solitary	Solitary_or_pairs	Omnivore	swab6
510	475095	AGGGCTATAGTT	AGTCAGTCAGCCGGACTACHVGGGTWTCTAAT	Buccal	Passeriformes	Estrildidae	Lagonosticta	rubricata	African Firefinch	9.84286	Male	Closed_cup	Understory	Solitary	Solitary_or_pairs	Omnivore	swab6
543	475097	TCCCATTCCCAT	AGTCAGTCAGCCGGACTACHVGGGTWTCTAAT	Buccal	Passeriformes	Estrildidae	Lagonosticta	rubricata	African Firefinch	9.84286	Female	Closed_cup	Understory	Solitary	Solitary_or_pairs	Omnivore	swab6
552	475098	GCTAAAGTCGTA	AGTCAGTCAGCCGGACTACHVGGGTWTCTAAT	Buccal	Passeriformes	Estrildidae	Lagonosticta	rubricata	African Firefinch	9.84286	Male	Closed_cup	Understory	Solitary	Solitary_or_pairs	Omnivore	swab6
553	475099	TCTCAGCGCGTA	AGTCAGTCAGCCGGACTACHVGGGTWTCTAAT	Buccal	Passeriformes	Estrildidae	Lagonosticta	rubricata	African Firefinch	9.84286	Male	Closed_cup	Understory	Solitary	Solitary_or_pairs	Omnivore	swab6
555	475100	TATTCAGCGGAC	AGTCAGTCAGCCGGACTACHVGGGTWTCTAAT	Buccal	Passeriformes	Estrildidae	Lagonosticta	rubricata	African Firefinch	9.84286	Male	Closed_cup	Understory	Solitary	Solitary_or_pairs	Omnivore	swab6
683	475101	CTATTAAGCGGC	AGTCAGTCAGCCGGACTACHVGGGTWTCTAAT	Buccal	Passeriformes	Estrildidae	Lagonosticta	rubricata	African Firefinch	9.84286	Male	Closed_cup	Understory	Solitary	Solitary_or_pairs	Omnivore	swab8
919	475094	CCTCGGGTACTA	AGTCAGTCAGCCGGACTACHVGGGTWTCTAAT	Cloaca	Passeriformes	Estrildidae	Lagonosticta	rubricata	African Firefinch	9.84286	Male	Closed_cup	Understory	Solitary	Solitary_or_pairs	Omnivore	swab10
945	475095	GGTCGTGTCTTG	AGTCAGTCAGCCGGACTACHVGGGTWTCTAAT	Cloaca	Passeriformes	Estrildidae	Lagonosticta	rubricata	African Firefinch	9.84286	Male	Closed_cup	Understory	Solitary	Solitary_or_pairs	Omnivore	swab10
989	475098	TCCAGGGCTATA	AGTCAGTCAGCCGGACTACHVGGGTWTCTAAT	Cloaca	Passeriformes	Estrildidae	Lagonosticta	rubricata	African Firefinch	9.84286	Male	Closed_cup	Understory	Solitary	Solitary_or_pairs	Omnivore	swab11
990	475099	GCGTAGAGAGAC	AGTCAGTCAGCCGGACTACHVGGGTWTCTAAT	Cloaca	Passeriformes	Estrildidae	Lagonosticta	rubricata	African Firefinch	9.84286	Male	Closed_cup	Understory	Solitary	Solitary_or_pairs	Omnivore	swab11
992	475100	ATCGGGCTTAAC	AGTCAGTCAGCCGGACTACHVGGGTWTCTAAT	Cloaca	Passeriformes	Estrildidae	Lagonosticta	rubricata	African Firefinch	9.84286	Male	Closed_cup	Understory	Solitary	Solitary_or_pairs	Omnivore	swab11
1131	475101	GCTATTCCTCAT	AGTCAGTCAGCCGGACTACHVGGGTWTCTAAT	Cloaca	Passeriformes	Estrildidae	Lagonosticta	rubricata	African Firefinch	9.84286	Male	Closed_cup	Understory	Solitary	Solitary_or_pairs	Omnivore	swab12
2082	475094	CCAGATATAGCA	AGTCAGTCAGCCGGACTACHVGGGTWTCTAAT	Blood	Passeriformes	Estrildidae	Lagonosticta	rubricata	African Firefinch	9.84286	Male	Closed_cup	Understory	Solitary	Solitary_or_pairs	Omnivore	MLW4
2110	475095	CTTGAGAAATCG	AGTCAGTCAGCCGGACTACHVGGGTWTCTAAT	Blood	Passeriformes	Estrildidae	Lagonosticta	rubricata	African Firefinch	9.84286	Male	Closed_cup	Understory	Solitary	Solitary_or_pairs	Omnivore	MLW4
2122	475096	CGACTCTAAACG	AGTCAGTCAGCCGGACTACHVGGGTWTCTAAT	Blood	Passeriformes	Estrildidae	Lagonosticta	rubricata	African Firefinch	9.84286	Male	Closed_cup	Understory	Solitary	Solitary_or_pairs	Omnivore	MLW5
2144	475097	GCGTCCATGAAT	AGTCAGTCAGCCGGACTACHVGGGTWTCTAAT	Blood	Passeriformes	Estrildidae	Lagonosticta	rubricata	African Firefinch	9.84286	Female	Closed_cup	Understory	Solitary	Solitary_or_pairs	Omnivore	MLW5
2153	475098	CCGAGGTATAAT	AGTCAGTCAGCCGGACTACHVGGGTWTCTAAT	Blood	Passeriformes	Estrildidae	Lagonosticta	rubricata	African Firefinch	9.84286	Male	Closed_cup	Understory	Solitary	Solitary_or_pairs	Omnivore	MLW5
2154	475099	AGCGTAATTAGC	AGTCAGTCAGCCGGACTACHVGGGTWTCTAAT	Blood	Passeriformes	Estrildidae	Lagonosticta	rubricata	African Firefinch	9.84286	Male	Closed_cup	Understory	Solitary	Solitary_or_pairs	Omnivore	MLW5
2156	475100	AGGTGAGTTCTA	AGTCAGTCAGCCGGACTACHVGGGTWTCTAAT	Blood	Passeriformes	Estrildidae	Lagonosticta	rubricata	African Firefinch	9.84286	Male	Closed_cup	Understory	Solitary	Solitary_or_pairs	Omnivore	MLW5
2285	475101	CACACAAAGTCA	AGTCAGTCAGCCGGACTACHVGGGTWTCTAAT	Blood	Passeriformes	Estrildidae	Lagonosticta	rubricata	African Firefinch	9.84286	Male	Closed_cup	Understory	Solitary	Solitary_or_pairs	Omnivore	MLW6
2607	475097	TACAGCGCATAC	AGTCAGTCAGCCGGACTACHVGGGTWTCTAAT	Intestine	Passeriformes	Estrildidae	Lagonosticta	rubricata	African Firefinch	9.84286	Female	Closed_cup	Understory	Solitary	Solitary_or_pairs	Omnivore	GI2
692	474999	GCATTGAGTTCG	AGTCAGTCAGCCGGACTACHVGGGTWTCTAAT	Buccal	Passeriformes	Sturnidae	Lamprotornis	chalybaeus	Greater Blue eared Starling	68.95	Female	Cavity	Canopy_subcanopy	Solitary	Single_spec_flock	Omnivore	swab8
700	474998	ACGCTTAACGAC	AGTCAGTCAGCCGGACTACHVGGGTWTCTAAT	Buccal	Passeriformes	Sturnidae	Lamprotornis	chalybaeus	Greater Blue eared Starling	68.95	Male	Cavity	Canopy_subcanopy	Solitary	Single_spec_flock	Omnivore	swab8
1139	474999	TTGCAAGTACCG	AGTCAGTCAGCCGGACTACHVGGGTWTCTAAT	Cloaca	Passeriformes	Sturnidae	Lamprotornis	chalybaeus	Greater Blue eared Starling	68.95	Female	Cavity	Canopy_subcanopy	Solitary	Single_spec_flock	Omnivore	swab12
1147	474998	TGAGACCCTACA	AGTCAGTCAGCCGGACTACHVGGGTWTCTAAT	Cloaca	Passeriformes	Sturnidae	Lamprotornis	chalybaeus	Greater Blue eared Starling	68.95	Male	Cavity	Canopy_subcanopy	Solitary	Single_spec_flock	Omnivore	swab12
2292	474999	GTTCACGCCCAA	AGTCAGTCAGCCGGACTACHVGGGTWTCTAAT	Blood	Passeriformes	Sturnidae	Lamprotornis	chalybaeus	Greater Blue eared Starling	68.95	Female	Cavity	Canopy_subcanopy	Solitary	Single_spec_flock	Omnivore	MLW6
2298	474998	TCTACGGCACGT	AGTCAGTCAGCCGGACTACHVGGGTWTCTAAT	Blood	Passeriformes	Sturnidae	Lamprotornis	chalybaeus	Greater Blue eared Starling	68.95	Male	Cavity	Canopy_subcanopy	Solitary	Single_spec_flock	Omnivore	MLW6
2673	474999	AACTAGTTCAGG	AGTCAGTCAGCCGGACTACHVGGGTWTCTAAT	Intestine	Passeriformes	Sturnidae	Lamprotornis	chalybaeus	Greater Blue eared Starling	68.95	Female	Cavity	Canopy_subcanopy	Solitary	Single_spec_flock	Omnivore	GI2
2698	474998	TGGTCAACGATA	AGTCAGTCAGCCGGACTACHVGGGTWTCTAAT	Intestine	Passeriformes	Sturnidae	Lamprotornis	chalybaeus	Greater Blue eared Starling	68.95	Male	Cavity	Canopy_subcanopy	Solitary	Single_spec_flock	Omnivore	GI3
2699	474998	ATCGCACAGTAA	AGTCAGTCAGCCGGACTACHVGGGTWTCTAAT	Gizzard	Passeriformes	Sturnidae	Lamprotornis	chalybaeus	Greater Blue eared Starling	68.95	Male	Cavity	Canopy_subcanopy	Solitary	Single_spec_flock	Omnivore	GI3
485	474983	GTTTGCTCGAGA	AGTCAGTCAGCCGGACTACHVGGGTWTCTAAT	Buccal	Passeriformes	Malaconotidae	Laniarius	ferrugineus	Tropical Boubou	45.15	Male	Open_cup	Variable	Solitary	Solitary_or_pairs	animal_material	swab6
748	474985	GTTCCGGATTAG	AGTCAGTCAGCCGGACTACHVGGGTWTCTAAT	Buccal	Passeriformes	Malaconotidae	Laniarius	ferrugineus	Tropical Boubou	45.15	Female	Open_cup	Variable	Solitary	Solitary_or_pairs	animal_material	swab8
921	474983	CTCCAGGTCATG	AGTCAGTCAGCCGGACTACHVGGGTWTCTAAT	Cloaca	Passeriformes	Malaconotidae	Laniarius	ferrugineus	Tropical Boubou	45.15	Male	Open_cup	Variable	Solitary	Solitary_or_pairs	animal_material	swab10
936	474984	TGTCAGCTGTCG	AGTCAGTCAGCCGGACTACHVGGGTWTCTAAT	Cloaca	Passeriformes	Malaconotidae	Laniarius	ferrugineus	Tropical Boubou	45.15	Female	Open_cup	Variable	Solitary	Solitary_or_pairs	animal_material	swab10
1197	474985	GTCGCTTGCACA	AGTCAGTCAGCCGGACTACHVGGGTWTCTAAT	Cloaca	Passeriformes	Malaconotidae	Laniarius	ferrugineus	Tropical Boubou	45.15	Female	Open_cup	Variable	Solitary	Solitary_or_pairs	animal_material	swab13
2014	468030	CTTGAGAAATCG	AGTCAGTCAGCCGGACTACHVGGGTWTCTAAT	Blood	Passeriformes	Malaconotidae	Laniarius	ferrugineus	Tropical Boubou	45.15	Female	Open_cup	Variable	Solitary	Solitary_or_pairs	animal_material	MLW3
2085	474983	ACGTGTAGGCTT	AGTCAGTCAGCCGGACTACHVGGGTWTCTAAT	Blood	Passeriformes	Malaconotidae	Laniarius	ferrugineus	Tropical Boubou	45.15	Male	Open_cup	Variable	Solitary	Solitary_or_pairs	animal_material	MLW4
2101	474984	GCCGTCTCGTAA	AGTCAGTCAGCCGGACTACHVGGGTWTCTAAT	Blood	Passeriformes	Malaconotidae	Laniarius	ferrugineus	Tropical Boubou	45.15	Female	Open_cup	Variable	Solitary	Solitary_or_pairs	animal_material	MLW4
2353	474985	ATAGGCTGTAGT	AGTCAGTCAGCCGGACTACHVGGGTWTCTAAT	Blood	Passeriformes	Malaconotidae	Laniarius	ferrugineus	Tropical Boubou	45.15	Female	Open_cup	Variable	Solitary	Solitary_or_pairs	animal_material	MLW7
2579	474984	AGCATGTCCCGT	AGTCAGTCAGCCGGACTACHVGGGTWTCTAAT	Intestine	Passeriformes	Malaconotidae	Laniarius	ferrugineus	Tropical Boubou	45.15	Female	Open_cup	Variable	Solitary	Solitary_or_pairs	animal_material	GI1
2780	474985	GTTGTTCTGGGA	AGTCAGTCAGCCGGACTACHVGGGTWTCTAAT	Intestine	Passeriformes	Malaconotidae	Laniarius	ferrugineus	Tropical Boubou	45.15	Female	Open_cup	Variable	Solitary	Solitary_or_pairs	animal_material	GI3
1786	468032	GCAGCCATATTG	AGTCAGTCAGCCGGACTACHVGGGTWTCTAAT	Blood	Passeriformes	Malaconotidae	Laniarius	fulleborni	Fuelleborn s Boubou		Female	Open_cup	Understory	Solitary	Solitary_or_pairs	animal_material	MLW1
1809	468031	ACAATGTCACAG	AGTCAGTCAGCCGGACTACHVGGGTWTCTAAT	Blood	Passeriformes	Malaconotidae	Laniarius	fulleborni	Fuelleborn s Boubou		Male	Open_cup	Understory	Solitary	Solitary_or_pairs	animal_material	MLW1
717	474968	TCCTCTTTGGTC	AGTCAGTCAGCCGGACTACHVGGGTWTCTAAT	Buccal	Passeriformes	Laniidae	Lanius	collurio	Common Fiscal	28.5333	Male	Open_cup	Understory	Solitary	Solitary_or_pairs	animal_material	swab8
718	474969	TCCACCCTCTAT	AGTCAGTCAGCCGGACTACHVGGGTWTCTAAT	Buccal	Passeriformes	Laniidae	Lanius	collurio	Common Fiscal	28.5333	Male	Open_cup	Understory	Solitary	Solitary_or_pairs	animal_material	swab8
1154	474967	ATGTTTAGACGG	AGTCAGTCAGCCGGACTACHVGGGTWTCTAAT	Cloaca	Passeriformes	Laniidae	Lanius	collurio	Common Fiscal	28.5333	Male	Open_cup	Understory	Solitary	Solitary_or_pairs	animal_material	swab13
1165	474968	TTAAGCGCCTGA	AGTCAGTCAGCCGGACTACHVGGGTWTCTAAT	Cloaca	Passeriformes	Laniidae	Lanius	collurio	Common Fiscal	28.5333	Male	Open_cup	Understory	Solitary	Solitary_or_pairs	animal_material	swab13
1166	474969	TGCGGGATTCAT	AGTCAGTCAGCCGGACTACHVGGGTWTCTAAT	Cloaca	Passeriformes	Laniidae	Lanius	collurio	Common Fiscal	28.5333	Male	Open_cup	Understory	Solitary	Solitary_or_pairs	animal_material	swab13
2305	474967	TCTGAGGTTGCC	AGTCAGTCAGCCGGACTACHVGGGTWTCTAAT	Blood	Passeriformes	Laniidae	Lanius	collurio	Common Fiscal	28.5333	Male	Open_cup	Understory	Solitary	Solitary_or_pairs	animal_material	MLW7
2319	474968	TGTATCTTCACC	AGTCAGTCAGCCGGACTACHVGGGTWTCTAAT	Blood	Passeriformes	Laniidae	Lanius	collurio	Common Fiscal	28.5333	Male	Open_cup	Understory	Solitary	Solitary_or_pairs	animal_material	MLW7
2320	474969	GACTGACTCGTC	AGTCAGTCAGCCGGACTACHVGGGTWTCTAAT	Blood	Passeriformes	Laniidae	Lanius	collurio	Common Fiscal	28.5333	Male	Open_cup	Understory	Solitary	Solitary_or_pairs	animal_material	MLW7
2712	474967	CATTATGGCGTG	AGTCAGTCAGCCGGACTACHVGGGTWTCTAAT	Intestine	Passeriformes	Laniidae	Lanius	collurio	Common Fiscal	28.5333	Male	Open_cup	Understory	Solitary	Solitary_or_pairs	animal_material	GI3
2729	474968	TACGAGCCCTAA	AGTCAGTCAGCCGGACTACHVGGGTWTCTAAT	Intestine	Passeriformes	Laniidae	Lanius	collurio	Common Fiscal	28.5333	Male	Open_cup	Understory	Solitary	Solitary_or_pairs	animal_material	GI3
2730	474969	CACTACGCTAGA	AGTCAGTCAGCCGGACTACHVGGGTWTCTAAT	Intestine	Passeriformes	Laniidae	Lanius	collurio	Common Fiscal	28.5333	Male	Open_cup	Understory	Solitary	Solitary_or_pairs	animal_material	GI3
582	475126	CAAACGCACTAA	AGTCAGTCAGCCGGACTACHVGGGTWTCTAAT	Buccal	Passeriformes	Estrildidae	Lonchura	cucullata	Bronze Mannakin	8.3	Female	Closed_cup	Understory	Solitary	Single_spec_flock	plant_material	swab7
585	475127	AAGGGACAAGTG	AGTCAGTCAGCCGGACTACHVGGGTWTCTAAT	Buccal	Passeriformes	Estrildidae	Lonchura	cucullata	Bronze Mannakin	8.3	Male	Closed_cup	Understory	Solitary	Single_spec_flock	plant_material	swab7
1031	475126	GGAACGACGTGA	AGTCAGTCAGCCGGACTACHVGGGTWTCTAAT	Cloaca	Passeriformes	Estrildidae	Lonchura	cucullata	Bronze Mannakin	8.3	Female	Closed_cup	Understory	Solitary	Single_spec_flock	plant_material	swab11
1034	475127	GACAGAGGTGCA	AGTCAGTCAGCCGGACTACHVGGGTWTCTAAT	Cloaca	Passeriformes	Estrildidae	Lonchura	cucullata	Bronze Mannakin	8.3	Male	Closed_cup	Understory	Solitary	Single_spec_flock	plant_material	swab11
2184	475126	GATGCTGCCGTT	AGTCAGTCAGCCGGACTACHVGGGTWTCTAAT	Blood	Passeriformes	Estrildidae	Lonchura	cucullata	Bronze Mannakin	8.3	Female	Closed_cup	Understory	Solitary	Single_spec_flock	plant_material	MLW5
2187	475127	TGGCTTTCTATC	AGTCAGTCAGCCGGACTACHVGGGTWTCTAAT	Blood	Passeriformes	Estrildidae	Lonchura	cucullata	Bronze Mannakin	8.3	Male	Closed_cup	Understory	Solitary	Single_spec_flock	plant_material	MLW5
2618	475127	GATCTGCGATCC	AGTCAGTCAGCCGGACTACHVGGGTWTCTAAT	Intestine	Passeriformes	Estrildidae	Lonchura	cucullata	Bronze Mannakin	8.3	Male	Closed_cup	Understory	Solitary	Single_spec_flock	plant_material	GI2
677	475128	GTTTGCTCGAGA	AGTCAGTCAGCCGGACTACHVGGGTWTCTAAT	Buccal	Passeriformes	Estrildidae	Lonchura	fringilloides	Magpie Mannakin	17.8286	Female	Closed_cup	NA	NA	NA	Omnivore	swab8
785	475133	ACACCGCACAAT	AGTCAGTCAGCCGGACTACHVGGGTWTCTAAT	Buccal	Passeriformes	Estrildidae	Lonchura	fringilloides	Magpie Mannakin	17.8286	Female	Closed_cup	NA	NA	NA	Omnivore	swab9
1235	475133	TTGCAAGTACCG	AGTCAGTCAGCCGGACTACHVGGGTWTCTAAT	Cloaca	Passeriformes	Estrildidae	Lonchura	fringilloides	Magpie Mannakin	17.8286	Female	Closed_cup	NA	NA	NA	Omnivore	swab13
1304	475134	GTATGGAGCTAT	AGTCAGTCAGCCGGACTACHVGGGTWTCTAAT	Cloaca	Passeriformes	Estrildidae	Lonchura	fringilloides	Magpie Mannakin	17.8286	NA	Closed_cup	NA	NA	NA	Omnivore	swab14
2278	475128	GGCTGCATACTC	AGTCAGTCAGCCGGACTACHVGGGTWTCTAAT	Blood	Passeriformes	Estrildidae	Lonchura	fringilloides	Magpie Mannakin	17.8286	Female	Closed_cup	NA	NA	NA	Omnivore	MLW6
2367	475129	CTCTGCCTAATT	AGTCAGTCAGCCGGACTACHVGGGTWTCTAAT	Blood	Passeriformes	Estrildidae	Lonchura	fringilloides	Magpie Mannakin	17.8286	Male	Closed_cup	NA	NA	NA	Omnivore	MLW7
2368	475130	ATATGACCCAGC	AGTCAGTCAGCCGGACTACHVGGGTWTCTAAT	Blood	Passeriformes	Estrildidae	Lonchura	fringilloides	Magpie Mannakin	17.8286	Female	Closed_cup	NA	NA	NA	Omnivore	MLW7
2369	475131	CTCTATTCCACC	AGTCAGTCAGCCGGACTACHVGGGTWTCTAAT	Blood	Passeriformes	Estrildidae	Lonchura	fringilloides	Magpie Mannakin	17.8286	Female	Closed_cup	NA	NA	NA	Omnivore	MLW7
2370	475132	ATTGAGTGAGTC	AGTCAGTCAGCCGGACTACHVGGGTWTCTAAT	Blood	Passeriformes	Estrildidae	Lonchura	fringilloides	Magpie Mannakin	17.8286	Male	Closed_cup	NA	NA	NA	Omnivore	MLW7
2469	475134	CAGATTAACCAG	AGTCAGTCAGCCGGACTACHVGGGTWTCTAAT	Blood	Passeriformes	Estrildidae	Lonchura	fringilloides	Magpie Mannakin	17.8286	NA	Closed_cup	NA	NA	NA	Omnivore	MLW8
2666	475128	CCACAGATCGAT	AGTCAGTCAGCCGGACTACHVGGGTWTCTAAT	Intestine	Passeriformes	Estrildidae	Lonchura	fringilloides	Magpie Mannakin	17.8286	Female	Closed_cup	NA	NA	NA	Omnivore	GI2
2793	475130	ATTCCTCTCCAC	AGTCAGTCAGCCGGACTACHVGGGTWTCTAAT	Intestine	Passeriformes	Estrildidae	Lonchura	fringilloides	Magpie Mannakin	17.8286	Female	Closed_cup	NA	NA	NA	Omnivore	GI4
2794	475131	TGGTTCATCCTT	AGTCAGTCAGCCGGACTACHVGGGTWTCTAAT	Intestine	Passeriformes	Estrildidae	Lonchura	fringilloides	Magpie Mannakin	17.8286	Female	Closed_cup	NA	NA	NA	Omnivore	GI4
2795	475132	AGCACTTTGAGA	AGTCAGTCAGCCGGACTACHVGGGTWTCTAAT	Intestine	Passeriformes	Estrildidae	Lonchura	fringilloides	Magpie Mannakin	17.8286	Male	Closed_cup	NA	NA	NA	Omnivore	GI4
719	474783	TCGTGACGCTAA	AGTCAGTCAGCCGGACTACHVGGGTWTCTAAT	Buccal	Passeriformes	Motacillidae	Macronyx	croceus	Yellow throated Longclaw	45.9667	NA	Open_cup	Ground	Solitary	Solitary_or_pairs	animal_material	swab8
736	474784	TGGCGTCATTCG	AGTCAGTCAGCCGGACTACHVGGGTWTCTAAT	Buccal	Passeriformes	Motacillidae	Macronyx	croceus	Yellow throated Longclaw	45.9667	Male	Open_cup	Ground	Solitary	Solitary_or_pairs	animal_material	swab8
988	474782	TTGGACGTCCAC	AGTCAGTCAGCCGGACTACHVGGGTWTCTAAT	Cloaca	Passeriformes	Motacillidae	Macronyx	croceus	Yellow throated Longclaw	45.9667	Male	Open_cup	Ground	Solitary	Solitary_or_pairs	animal_material	swab11
1167	474783	CAAACTGCGTTG	AGTCAGTCAGCCGGACTACHVGGGTWTCTAAT	Cloaca	Passeriformes	Motacillidae	Macronyx	croceus	Yellow throated Longclaw	45.9667	NA	Open_cup	Ground	Solitary	Solitary_or_pairs	animal_material	swab13
2152	474782	GTGTTCCCAGAA	AGTCAGTCAGCCGGACTACHVGGGTWTCTAAT	Blood	Passeriformes	Motacillidae	Macronyx	croceus	Yellow throated Longclaw	45.9667	Male	Open_cup	Ground	Solitary	Solitary_or_pairs	animal_material	MLW5
2321	474783	TCGTGGATAGCT	AGTCAGTCAGCCGGACTACHVGGGTWTCTAAT	Blood	Passeriformes	Motacillidae	Macronyx	croceus	Yellow throated Longclaw	45.9667	NA	Open_cup	Ground	Solitary	Solitary_or_pairs	animal_material	MLW7
2341	474784	GAGATCGCCTAT	AGTCAGTCAGCCGGACTACHVGGGTWTCTAAT	Blood	Passeriformes	Motacillidae	Macronyx	croceus	Yellow throated Longclaw	45.9667	Male	Open_cup	Ground	Solitary	Solitary_or_pairs	animal_material	MLW7
2731	474783	TGCAGTCCTCGA	AGTCAGTCAGCCGGACTACHVGGGTWTCTAAT	Intestine	Passeriformes	Motacillidae	Macronyx	croceus	Yellow throated Longclaw	45.9667	NA	Open_cup	Ground	Solitary	Solitary_or_pairs	animal_material	GI3
2765	474784	CGTAATTGCCGC	AGTCAGTCAGCCGGACTACHVGGGTWTCTAAT	Intestine	Passeriformes	Motacillidae	Macronyx	croceus	Yellow throated Longclaw	45.9667	Male	Open_cup	Ground	Solitary	Solitary_or_pairs	animal_material	GI3
466	474986	GTACTACCTCGG	AGTCAGTCAGCCGGACTACHVGGGTWTCTAAT	Buccal	Passeriformes	Malaconotidae	Malaconotus	blanchoti	Gray headed Bush shrike		Male	Open_cup	Canopy_subcanopy	Solitary	Solitary_or_pairs	animal_material	swab5
901	474986	GCATGCATCCCA	AGTCAGTCAGCCGGACTACHVGGGTWTCTAAT	Cloaca	Passeriformes	Malaconotidae	Malaconotus	blanchoti	Gray headed Bush shrike		Male	Open_cup	Canopy_subcanopy	Solitary	Solitary_or_pairs	animal_material	swab10
2065	474986	ATTGTTCCTACC	AGTCAGTCAGCCGGACTACHVGGGTWTCTAAT	Blood	Passeriformes	Malaconotidae	Malaconotus	blanchoti	Gray headed Bush shrike		Male	Open_cup	Canopy_subcanopy	Solitary	Solitary_or_pairs	animal_material	MLW4
854	475119	GAGTCTTGGTAA	AGTCAGTCAGCCGGACTACHVGGGTWTCTAAT	Buccal	Passeriformes	Estrildidae	Mandingoa	nitidula	Green Twinspot	9.6	Female	Closed_cup	Canopy_subcanopy	Solitary	Solitary_or_pairs	Omnivore	swab9
1301	475119	ATCGAATCGAGT	AGTCAGTCAGCCGGACTACHVGGGTWTCTAAT	Cloaca	Passeriformes	Estrildidae	Mandingoa	nitidula	Green Twinspot	9.6	Female	Closed_cup	Canopy_subcanopy	Solitary	Solitary_or_pairs	Omnivore	swab14
2465	475119	CTCTATTCCACC	AGTCAGTCAGCCGGACTACHVGGGTWTCTAAT	Blood	Passeriformes	Estrildidae	Mandingoa	nitidula	Green Twinspot	9.6	Female	Closed_cup	Canopy_subcanopy	Solitary	Solitary_or_pairs	Omnivore	MLW8
2841	475119	TCTCGCACTGGA	AGTCAGTCAGCCGGACTACHVGGGTWTCTAAT	Intestine	Passeriformes	Estrildidae	Mandingoa	nitidula	Green Twinspot	9.6	Female	Closed_cup	Canopy_subcanopy	Solitary	Solitary_or_pairs	Omnivore	GI4
456	474915	TACCTGTGTCTT	AGTCAGTCAGCCGGACTACHVGGGTWTCTAAT	Buccal	Passeriformes	Muscicapidae	Melaenornis	pallidus	Pale Flycatcher		Male	Open_cup	Understory	Solitary	Solitary_or_pairs	animal_material	swab5
457	474916	AACGAGGCAACG	AGTCAGTCAGCCGGACTACHVGGGTWTCTAAT	Buccal	Passeriformes	Muscicapidae	Melaenornis	pallidus	Pale Flycatcher		Female	Open_cup	Understory	Solitary	Solitary_or_pairs	animal_material	swab5
458	474917	GAAGACAGCGAC	AGTCAGTCAGCCGGACTACHVGGGTWTCTAAT	Buccal	Passeriformes	Muscicapidae	Melaenornis	pallidus	Pale Flycatcher		Female	Open_cup	Understory	Solitary	Solitary_or_pairs	animal_material	swab5
461	474918	ACTAGCGTTCAG	AGTCAGTCAGCCGGACTACHVGGGTWTCTAAT	Buccal	Passeriformes	Muscicapidae	Melaenornis	pallidus	Pale Flycatcher		Female	Open_cup	Understory	Solitary	Solitary_or_pairs	animal_material	swab5
889	474915	TCCGCAACCTGA	AGTCAGTCAGCCGGACTACHVGGGTWTCTAAT	Cloaca	Passeriformes	Muscicapidae	Melaenornis	pallidus	Pale Flycatcher		Male	Open_cup	Understory	Solitary	Solitary_or_pairs	animal_material	swab10
890	474916	TCACTTGGTGCG	AGTCAGTCAGCCGGACTACHVGGGTWTCTAAT	Cloaca	Passeriformes	Muscicapidae	Melaenornis	pallidus	Pale Flycatcher		Female	Open_cup	Understory	Solitary	Solitary_or_pairs	animal_material	swab10
891	474917	TTATGTACGGCG	AGTCAGTCAGCCGGACTACHVGGGTWTCTAAT	Cloaca	Passeriformes	Muscicapidae	Melaenornis	pallidus	Pale Flycatcher		Female	Open_cup	Understory	Solitary	Solitary_or_pairs	animal_material	swab10
894	474919	GCGTAGAGAGAC	AGTCAGTCAGCCGGACTACHVGGGTWTCTAAT	Cloaca	Passeriformes	Muscicapidae	Melaenornis	pallidus	Pale Flycatcher		Female	Open_cup	Understory	Solitary	Solitary_or_pairs	animal_material	swab10
895	474918	GAAACTCCTAGA	AGTCAGTCAGCCGGACTACHVGGGTWTCTAAT	Cloaca	Passeriformes	Muscicapidae	Melaenornis	pallidus	Pale Flycatcher		Female	Open_cup	Understory	Solitary	Solitary_or_pairs	animal_material	swab10
2053	474915	TTCTGAGAGGTA	AGTCAGTCAGCCGGACTACHVGGGTWTCTAAT	Blood	Passeriformes	Muscicapidae	Melaenornis	pallidus	Pale Flycatcher		Male	Open_cup	Understory	Solitary	Solitary_or_pairs	animal_material	MLW4
2054	474916	ATCCCTACGGAA	AGTCAGTCAGCCGGACTACHVGGGTWTCTAAT	Blood	Passeriformes	Muscicapidae	Melaenornis	pallidus	Pale Flycatcher		Female	Open_cup	Understory	Solitary	Solitary_or_pairs	animal_material	MLW4
2055	474917	GGTTCCATTAGG	AGTCAGTCAGCCGGACTACHVGGGTWTCTAAT	Blood	Passeriformes	Muscicapidae	Melaenornis	pallidus	Pale Flycatcher		Female	Open_cup	Understory	Solitary	Solitary_or_pairs	animal_material	MLW4
2058	474919	AGCGTAATTAGC	AGTCAGTCAGCCGGACTACHVGGGTWTCTAAT	Blood	Passeriformes	Muscicapidae	Melaenornis	pallidus	Pale Flycatcher		Female	Open_cup	Understory	Solitary	Solitary_or_pairs	animal_material	MLW4
2059	474918	CTCGTGAATGAC	AGTCAGTCAGCCGGACTACHVGGGTWTCTAAT	Blood	Passeriformes	Muscicapidae	Melaenornis	pallidus	Pale Flycatcher		Female	Open_cup	Understory	Solitary	Solitary_or_pairs	animal_material	MLW4
2551	474915	GGCCAGTTCCTA	AGTCAGTCAGCCGGACTACHVGGGTWTCTAAT	Intestine	Passeriformes	Muscicapidae	Melaenornis	pallidus	Pale Flycatcher		Male	Open_cup	Understory	Solitary	Solitary_or_pairs	animal_material	GI1
2552	474916	GATGTTCGCTAG	AGTCAGTCAGCCGGACTACHVGGGTWTCTAAT	Intestine	Passeriformes	Muscicapidae	Melaenornis	pallidus	Pale Flycatcher		Female	Open_cup	Understory	Solitary	Solitary_or_pairs	animal_material	GI1
594	474866	GGTGGTCGTTCT	AGTCAGTCAGCCGGACTACHVGGGTWTCTAAT	Buccal	Passeriformes	Macrosphenidae	Melocichla	mentalis	Moustached Grass Warbler	33	NA	Open_cup	Understory	Solitary	Solitary_or_pairs	animal_material	swab7
1042	474866	CGTCGTCTAAGA	AGTCAGTCAGCCGGACTACHVGGGTWTCTAAT	Cloaca	Passeriformes	Macrosphenidae	Melocichla	mentalis	Moustached Grass Warbler	33	NA	Open_cup	Understory	Solitary	Solitary_or_pairs	animal_material	swab11
2196	474866	AACCAAACTCGA	AGTCAGTCAGCCGGACTACHVGGGTWTCTAAT	Blood	Passeriformes	Macrosphenidae	Melocichla	mentalis	Moustached Grass Warbler	33	NA	Open_cup	Understory	Solitary	Solitary_or_pairs	animal_material	MLW5
467	474752	TTCCTGTTAACC	AGTCAGTCAGCCGGACTACHVGGGTWTCTAAT	Buccal	Coraciiformes	Meropidae	Merops	apiaster	European Bee eater	57	NA	Cavity	Ground	Colonial	Single_spec_flock	animal_material	swab5
902	474752	GATCTAATCGAG	AGTCAGTCAGCCGGACTACHVGGGTWTCTAAT	Cloaca	Coraciiformes	Meropidae	Merops	apiaster	European Bee eater	57	NA	Cavity	Ground	Colonial	Single_spec_flock	animal_material	swab10
2041	467915	CGTAGGTAGAGG	AGTCAGTCAGCCGGACTACHVGGGTWTCTAAT	Blood	Coraciiformes	Meropidae	Merops	apiaster	European Bee eater	57	Male	Cavity	Ground	Colonial	Single_spec_flock	animal_material	MLW4
2066	474752	GCCGTAAACTTG	AGTCAGTCAGCCGGACTACHVGGGTWTCTAAT	Blood	Coraciiformes	Meropidae	Merops	apiaster	European Bee eater	57	NA	Cavity	Ground	Colonial	Single_spec_flock	animal_material	MLW4
2539	467915	TGCAGTCCTCGA	AGTCAGTCAGCCGGACTACHVGGGTWTCTAAT	Intestine	Coraciiformes	Meropidae	Merops	apiaster	European Bee eater	57	Male	Cavity	Ground	Colonial	Single_spec_flock	animal_material	GI1
696	474753	GTATTGGTCAGA	AGTCAGTCAGCCGGACTACHVGGGTWTCTAAT	Buccal	Coraciiformes	Meropidae	Merops	boehmi	Boehm s Bee eater	15.9333	NA	Cavity	Cliff_or_bank	Solitary	Solitary_or_pairs	animal_material	swab8
697	474754	AGAACCGTCATA	AGTCAGTCAGCCGGACTACHVGGGTWTCTAAT	Buccal	Coraciiformes	Meropidae	Merops	boehmi	Boehm s Bee eater	15.9333	Male	Cavity	Cliff_or_bank	Solitary	Solitary_or_pairs	animal_material	swab8
702	474755	AGGGCTATAGTT	AGTCAGTCAGCCGGACTACHVGGGTWTCTAAT	Buccal	Coraciiformes	Meropidae	Merops	boehmi	Boehm s Bee eater	15.9333	NA	Cavity	Cliff_or_bank	Solitary	Solitary_or_pairs	animal_material	swab8
1143	474753	TTGACACACGAC	AGTCAGTCAGCCGGACTACHVGGGTWTCTAAT	Cloaca	Coraciiformes	Meropidae	Merops	boehmi	Boehm s Bee eater	15.9333	NA	Cavity	Cliff_or_bank	Solitary	Solitary_or_pairs	animal_material	swab12
1144	474754	ATAAGGTCGCCT	AGTCAGTCAGCCGGACTACHVGGGTWTCTAAT	Cloaca	Coraciiformes	Meropidae	Merops	boehmi	Boehm s Bee eater	15.9333	Male	Cavity	Cliff_or_bank	Solitary	Solitary_or_pairs	animal_material	swab12
2295	474754	GAGTACAGTCTA	AGTCAGTCAGCCGGACTACHVGGGTWTCTAAT	Blood	Coraciiformes	Meropidae	Merops	boehmi	Boehm s Bee eater	15.9333	Male	Cavity	Cliff_or_bank	Solitary	Solitary_or_pairs	animal_material	MLW6
2301	474755	CATAGTGATTGG	AGTCAGTCAGCCGGACTACHVGGGTWTCTAAT	Blood	Coraciiformes	Meropidae	Merops	boehmi	Boehm s Bee eater	15.9333	NA	Cavity	Cliff_or_bank	Solitary	Solitary_or_pairs	animal_material	MLW6
2694	474754	TCCCTTGTCTCC	AGTCAGTCAGCCGGACTACHVGGGTWTCTAAT	Intestine	Coraciiformes	Meropidae	Merops	boehmi	Boehm s Bee eater	15.9333	Male	Cavity	Cliff_or_bank	Solitary	Solitary_or_pairs	animal_material	GI3
2706	474755	TGCATACACTGG	AGTCAGTCAGCCGGACTACHVGGGTWTCTAAT	Intestine	Coraciiformes	Meropidae	Merops	boehmi	Boehm s Bee eater	15.9333	NA	Cavity	Cliff_or_bank	Solitary	Solitary_or_pairs	animal_material	GI3
482	474756	TCACCCAAGGTA	AGTCAGTCAGCCGGACTACHVGGGTWTCTAAT	Buccal	Coraciiformes	Meropidae	Merops	pusillus	Little Bee eater	12.8875	Male	Cavity	Ground	Solitary	Single_spec_flock	animal_material	swab6
486	474757	CAAACGCACTAA	AGTCAGTCAGCCGGACTACHVGGGTWTCTAAT	Buccal	Coraciiformes	Meropidae	Merops	pusillus	Little Bee eater	12.8875	Female	Cavity	Ground	Solitary	Single_spec_flock	animal_material	swab6
496	474758	CCGAATTGACAA	AGTCAGTCAGCCGGACTACHVGGGTWTCTAAT	Buccal	Coraciiformes	Meropidae	Merops	pusillus	Little Bee eater	12.8875	Female	Cavity	Ground	Solitary	Single_spec_flock	animal_material	swab6
498	474759	GGTGGTCGTTCT	AGTCAGTCAGCCGGACTACHVGGGTWTCTAAT	Buccal	Coraciiformes	Meropidae	Merops	pusillus	Little Bee eater	12.8875	NA	Cavity	Ground	Solitary	Single_spec_flock	animal_material	swab6
499	474760	ACTATGGGCTAA	AGTCAGTCAGCCGGACTACHVGGGTWTCTAAT	Buccal	Coraciiformes	Meropidae	Merops	pusillus	Little Bee eater	12.8875	Female	Cavity	Ground	Solitary	Single_spec_flock	animal_material	swab6
520	474761	GGACAGTGTATT	AGTCAGTCAGCCGGACTACHVGGGTWTCTAAT	Buccal	Coraciiformes	Meropidae	Merops	pusillus	Little Bee eater	12.8875	Female	Cavity	Ground	Solitary	Single_spec_flock	animal_material	swab6
546	474762	CTGGACGCATTA	AGTCAGTCAGCCGGACTACHVGGGTWTCTAAT	Buccal	Coraciiformes	Meropidae	Merops	pusillus	Little Bee eater	12.8875	Male	Cavity	Ground	Solitary	Single_spec_flock	animal_material	swab6
548	474763	ATGTGCTGCTCG	AGTCAGTCAGCCGGACTACHVGGGTWTCTAAT	Buccal	Coraciiformes	Meropidae	Merops	pusillus	Little Bee eater	12.8875	Male	Cavity	Ground	Solitary	Single_spec_flock	animal_material	swab6
918	474756	TAAACGCGACTC	AGTCAGTCAGCCGGACTACHVGGGTWTCTAAT	Cloaca	Coraciiformes	Meropidae	Merops	pusillus	Little Bee eater	12.8875	Male	Cavity	Ground	Solitary	Single_spec_flock	animal_material	swab10
922	474757	CAGGATTCGTAC	AGTCAGTCAGCCGGACTACHVGGGTWTCTAAT	Cloaca	Coraciiformes	Meropidae	Merops	pusillus	Little Bee eater	12.8875	Female	Cavity	Ground	Solitary	Single_spec_flock	animal_material	swab10
932	474758	GTGCTTGTGTAG	AGTCAGTCAGCCGGACTACHVGGGTWTCTAAT	Cloaca	Coraciiformes	Meropidae	Merops	pusillus	Little Bee eater	12.8875	Female	Cavity	Ground	Solitary	Single_spec_flock	animal_material	swab10
934	474759	AGTGCCCTTGGT	AGTCAGTCAGCCGGACTACHVGGGTWTCTAAT	Cloaca	Coraciiformes	Meropidae	Merops	pusillus	Little Bee eater	12.8875	NA	Cavity	Ground	Solitary	Single_spec_flock	animal_material	swab10
935	474760	GGAACGACGTGA	AGTCAGTCAGCCGGACTACHVGGGTWTCTAAT	Cloaca	Coraciiformes	Meropidae	Merops	pusillus	Little Bee eater	12.8875	Female	Cavity	Ground	Solitary	Single_spec_flock	animal_material	swab10
955	474761	TTACGTGGCGAT	AGTCAGTCAGCCGGACTACHVGGGTWTCTAAT	Cloaca	Coraciiformes	Meropidae	Merops	pusillus	Little Bee eater	12.8875	Female	Cavity	Ground	Solitary	Single_spec_flock	animal_material	swab10
983	474762	TAGACACCGTGT	AGTCAGTCAGCCGGACTACHVGGGTWTCTAAT	Cloaca	Coraciiformes	Meropidae	Merops	pusillus	Little Bee eater	12.8875	Male	Cavity	Ground	Solitary	Single_spec_flock	animal_material	swab11
985	474763	TCCGCAACCTGA	AGTCAGTCAGCCGGACTACHVGGGTWTCTAAT	Cloaca	Coraciiformes	Meropidae	Merops	pusillus	Little Bee eater	12.8875	Male	Cavity	Ground	Solitary	Single_spec_flock	animal_material	swab11
2081	474756	CTTAGGCATGTG	AGTCAGTCAGCCGGACTACHVGGGTWTCTAAT	Blood	Coraciiformes	Meropidae	Merops	pusillus	Little Bee eater	12.8875	Male	Cavity	Ground	Solitary	Single_spec_flock	animal_material	MLW4
2086	474757	GGTCTCCTACAG	AGTCAGTCAGCCGGACTACHVGGGTWTCTAAT	Blood	Coraciiformes	Meropidae	Merops	pusillus	Little Bee eater	12.8875	Female	Cavity	Ground	Solitary	Single_spec_flock	animal_material	MLW4
2096	474758	CATCATACGGGT	AGTCAGTCAGCCGGACTACHVGGGTWTCTAAT	Blood	Coraciiformes	Meropidae	Merops	pusillus	Little Bee eater	12.8875	Female	Cavity	Ground	Solitary	Single_spec_flock	animal_material	MLW4
2098	474759	ATAGCGAACTCA	AGTCAGTCAGCCGGACTACHVGGGTWTCTAAT	Blood	Coraciiformes	Meropidae	Merops	pusillus	Little Bee eater	12.8875	NA	Cavity	Ground	Solitary	Single_spec_flock	animal_material	MLW4
2099	474760	TAACGCTGTGTG	AGTCAGTCAGCCGGACTACHVGGGTWTCTAAT	Blood	Coraciiformes	Meropidae	Merops	pusillus	Little Bee eater	12.8875	Female	Cavity	Ground	Solitary	Single_spec_flock	animal_material	MLW4
2120	474761	CAACACATGCTG	AGTCAGTCAGCCGGACTACHVGGGTWTCTAAT	Blood	Coraciiformes	Meropidae	Merops	pusillus	Little Bee eater	12.8875	Female	Cavity	Ground	Solitary	Single_spec_flock	animal_material	MLW5
2147	474762	GGAATCCGATTA	AGTCAGTCAGCCGGACTACHVGGGTWTCTAAT	Blood	Coraciiformes	Meropidae	Merops	pusillus	Little Bee eater	12.8875	Male	Cavity	Ground	Solitary	Single_spec_flock	animal_material	MLW5
2149	474763	TTCTGAGAGGTA	AGTCAGTCAGCCGGACTACHVGGGTWTCTAAT	Blood	Coraciiformes	Meropidae	Merops	pusillus	Little Bee eater	12.8875	Male	Cavity	Ground	Solitary	Single_spec_flock	animal_material	MLW5
2570	474757	CCACAGATCGAT	AGTCAGTCAGCCGGACTACHVGGGTWTCTAAT	Intestine	Coraciiformes	Meropidae	Merops	pusillus	Little Bee eater	12.8875	Female	Cavity	Ground	Solitary	Single_spec_flock	animal_material	GI1
2577	474759	AACTAGTTCAGG	AGTCAGTCAGCCGGACTACHVGGGTWTCTAAT	Intestine	Coraciiformes	Meropidae	Merops	pusillus	Little Bee eater	12.8875	NA	Cavity	Ground	Solitary	Single_spec_flock	animal_material	GI1
1241	474751	TTGCCCTTTGAT	AGTCAGTCAGCCGGACTACHVGGGTWTCTAAT	Cloaca	Coraciiformes	Meropidae	Merops	superciliosus	Olive Bee eater	51.8	Male	Cavity	Cliff_or_bank	Colonial	Single_spec_flock	animal_material	swab13
2406	474751	CCAGACCGCTAT	AGTCAGTCAGCCGGACTACHVGGGTWTCTAAT	Blood	Coraciiformes	Meropidae	Merops	superciliosus	Olive Bee eater	51.8	Male	Cavity	Cliff_or_bank	Colonial	Single_spec_flock	animal_material	MLW8
2804	474751	CAGAGCTAATTG	AGTCAGTCAGCCGGACTACHVGGGTWTCTAAT	Gizzard	Coraciiformes	Meropidae	Merops	superciliosus	Olive Bee eater	51.8	Male	Cavity	Cliff_or_bank	Colonial	Single_spec_flock	animal_material	GI4
2805	474751	TTATCCAGTCCT	AGTCAGTCAGCCGGACTACHVGGGTWTCTAAT	Intestine	Coraciiformes	Meropidae	Merops	superciliosus	Olive Bee eater	51.8	Male	Cavity	Cliff_or_bank	Colonial	Single_spec_flock	animal_material	GI4
2051	467955	GGAATCCGATTA	AGTCAGTCAGCCGGACTACHVGGGTWTCTAAT	Blood	Passeriformes	Motacillidae	Motacilla	aguimp	African Pied Wagtail	24.7	NA	Open_cup	NA	Solitary	Solitary_or_pairs	animal_material	MLW4
2549	467955	CATTCGTGGCGT	AGTCAGTCAGCCGGACTACHVGGGTWTCTAAT	Intestine	Passeriformes	Motacillidae	Motacilla	aguimp	African Pied Wagtail	24.7	NA	Open_cup	NA	Solitary	Solitary_or_pairs	animal_material	GI1
617	474921	ACACGACTATAG	AGTCAGTCAGCCGGACTACHVGGGTWTCTAAT	Buccal	Passeriformes	Muscicapidae	Muscicapa	adusta	African Dusky Flycatcher	10.325	Female	Open_cup	Canopy_subcanopy	Solitary	Solitary_or_pairs	animal_material	swab7
625	474922	GCACTGGCATAT	AGTCAGTCAGCCGGACTACHVGGGTWTCTAAT	Buccal	Passeriformes	Muscicapidae	Muscicapa	adusta	African Dusky Flycatcher	10.325	Female	Open_cup	Canopy_subcanopy	Solitary	Solitary_or_pairs	animal_material	swab7
1066	474921	TCCGTTCGTTTA	AGTCAGTCAGCCGGACTACHVGGGTWTCTAAT	Cloaca	Passeriformes	Muscicapidae	Muscicapa	adusta	African Dusky Flycatcher	10.325	Female	Open_cup	Canopy_subcanopy	Solitary	Solitary_or_pairs	animal_material	swab12
1828	468300	ATTCCTCTCCAC	AGTCAGTCAGCCGGACTACHVGGGTWTCTAAT	Blood	Passeriformes	Muscicapidae	Muscicapa	adusta	African Dusky Flycatcher	10.325	Female	Open_cup	Canopy_subcanopy	Solitary	Solitary_or_pairs	animal_material	MLW2
1994	468301	ATTAAGCCTGGA	AGTCAGTCAGCCGGACTACHVGGGTWTCTAAT	Blood	Passeriformes	Muscicapidae	Muscicapa	adusta	African Dusky Flycatcher	10.325	Male	Open_cup	Canopy_subcanopy	Solitary	Solitary_or_pairs	animal_material	MLW3
2024	468302	CAACACATGCTG	AGTCAGTCAGCCGGACTACHVGGGTWTCTAAT	Blood	Passeriformes	Muscicapidae	Muscicapa	adusta	African Dusky Flycatcher	10.325	Female	Open_cup	Canopy_subcanopy	Solitary	Solitary_or_pairs	animal_material	MLW4
2219	474921	GCATTCGGCGTT	AGTCAGTCAGCCGGACTACHVGGGTWTCTAAT	Blood	Passeriformes	Muscicapidae	Muscicapa	adusta	African Dusky Flycatcher	10.325	Female	Open_cup	Canopy_subcanopy	Solitary	Solitary_or_pairs	animal_material	MLW6
2227	474922	GGCGATTTACGT	AGTCAGTCAGCCGGACTACHVGGGTWTCTAAT	Blood	Passeriformes	Muscicapidae	Muscicapa	adusta	African Dusky Flycatcher	10.325	Female	Open_cup	Canopy_subcanopy	Solitary	Solitary_or_pairs	animal_material	MLW6
2643	474922	TCGGAATTAGAC	AGTCAGTCAGCCGGACTACHVGGGTWTCTAAT	Intestine	Passeriformes	Muscicapidae	Muscicapa	adusta	African Dusky Flycatcher	10.325	Female	Open_cup	Canopy_subcanopy	Solitary	Solitary_or_pairs	animal_material	GI2
772	474923	CATCTGGGCAAT	AGTCAGTCAGCCGGACTACHVGGGTWTCTAAT	Buccal	Passeriformes	Muscicapidae	Muscicapa	caerulescens	Blue gray Flycatcher	18.2667	Female	Open_cup	Canopy_subcanopy	Solitary	Solitary_or_pairs	animal_material	swab9
807	474924	AATCTTGCGCCG	AGTCAGTCAGCCGGACTACHVGGGTWTCTAAT	Buccal	Passeriformes	Muscicapidae	Muscicapa	caerulescens	Blue gray Flycatcher	18.2667	NA	Open_cup	Canopy_subcanopy	Solitary	Solitary_or_pairs	animal_material	swab9
862	474925	AATCAACTAGGC	AGTCAGTCAGCCGGACTACHVGGGTWTCTAAT	Buccal	Passeriformes	Muscicapidae	Muscicapa	caerulescens	Blue gray Flycatcher	18.2667	Female	Open_cup	Canopy_subcanopy	Solitary	Solitary_or_pairs	animal_material	swab9
1222	474923	GTACCTAGCCTG	AGTCAGTCAGCCGGACTACHVGGGTWTCTAAT	Cloaca	Passeriformes	Muscicapidae	Muscicapa	caerulescens	Blue gray Flycatcher	18.2667	Female	Open_cup	Canopy_subcanopy	Solitary	Solitary_or_pairs	animal_material	swab13
1257	474924	ACCCTATTGCGG	AGTCAGTCAGCCGGACTACHVGGGTWTCTAAT	Cloaca	Passeriformes	Muscicapidae	Muscicapa	caerulescens	Blue gray Flycatcher	18.2667	NA	Open_cup	Canopy_subcanopy	Solitary	Solitary_or_pairs	animal_material	swab14
1309	474925	CTCTCATATGCT	AGTCAGTCAGCCGGACTACHVGGGTWTCTAAT	Cloaca	Passeriformes	Muscicapidae	Muscicapa	caerulescens	Blue gray Flycatcher	18.2667	Female	Open_cup	Canopy_subcanopy	Solitary	Solitary_or_pairs	animal_material	swab14
2422	474924	CGCACTACGCAT	AGTCAGTCAGCCGGACTACHVGGGTWTCTAAT	Blood	Passeriformes	Muscicapidae	Muscicapa	caerulescens	Blue gray Flycatcher	18.2667	NA	Open_cup	Canopy_subcanopy	Solitary	Solitary_or_pairs	animal_material	MLW8
2474	474925	TCGATTGGCCGT	AGTCAGTCAGCCGGACTACHVGGGTWTCTAAT	Blood	Passeriformes	Muscicapidae	Muscicapa	caerulescens	Blue gray Flycatcher	18.2667	Female	Open_cup	Canopy_subcanopy	Solitary	Solitary_or_pairs	animal_material	MLW8
1142	474920	CGCGTCAAACTA	AGTCAGTCAGCCGGACTACHVGGGTWTCTAAT	Cloaca	Passeriformes	Muscicapidae	Muscicapa	striata	Spotted Flycatcher	15.8	Female	NA	NA	Solitary	Solitary_or_pairs	Omnivore	swab12
2294	474920	CATGCCAACATG	AGTCAGTCAGCCGGACTACHVGGGTWTCTAAT	Blood	Passeriformes	Muscicapidae	Muscicapa	striata	Spotted Flycatcher	15.8	Female	NA	NA	Solitary	Solitary_or_pairs	Omnivore	MLW6
2675	474920	AGCATGTCCCGT	AGTCAGTCAGCCGGACTACHVGGGTWTCTAAT	Intestine	Passeriformes	Muscicapidae	Muscicapa	striata	Spotted Flycatcher	15.8	Female	NA	NA	Solitary	Solitary_or_pairs	Omnivore	GI2
1764	468339	ACACACCCTGAC	AGTCAGTCAGCCGGACTACHVGGGTWTCTAAT	Blood	Passeriformes	Nectariniidae	Nectarinia	afra	Montane Double collared Sunbird	9	Male	Closed_cup	Variable	Solitary	Solitary_or_pairs	Omnivore	MLW1
1796	468340	AGGGAAAGGATC	AGTCAGTCAGCCGGACTACHVGGGTWTCTAAT	Blood	Passeriformes	Nectariniidae	Nectarinia	afra	Montane Double collared Sunbird	9	Male	Closed_cup	Variable	Solitary	Solitary_or_pairs	Omnivore	MLW1
1805	468341	GAATCCTCACCG	AGTCAGTCAGCCGGACTACHVGGGTWTCTAAT	Blood	Passeriformes	Nectariniidae	Nectarinia	afra	Montane Double collared Sunbird	9	Female	Closed_cup	Variable	Solitary	Solitary_or_pairs	Omnivore	MLW1
1815	468342	GCCGAGATAATT	AGTCAGTCAGCCGGACTACHVGGGTWTCTAAT	Blood	Passeriformes	Nectariniidae	Nectarinia	afra	Montane Double collared Sunbird	9	Female	Closed_cup	Variable	Solitary	Solitary_or_pairs	Omnivore	MLW1
1818	468343	AGGTACGCAATT	AGTCAGTCAGCCGGACTACHVGGGTWTCTAAT	Blood	Passeriformes	Nectariniidae	Nectarinia	afra	Montane Double collared Sunbird	9	Male	Closed_cup	Variable	Solitary	Solitary_or_pairs	Omnivore	MLW1
1825	468344	GGCACACCCTTA	AGTCAGTCAGCCGGACTACHVGGGTWTCTAAT	Blood	Passeriformes	Nectariniidae	Nectarinia	afra	Montane Double collared Sunbird	9	Male	Closed_cup	Variable	Solitary	Solitary_or_pairs	Omnivore	MLW2
1834	468345	ATGCGAGACTTC	AGTCAGTCAGCCGGACTACHVGGGTWTCTAAT	Blood	Passeriformes	Nectariniidae	Nectarinia	afra	Montane Double collared Sunbird	9	Female	Closed_cup	Variable	Solitary	Solitary_or_pairs	Omnivore	MLW2
627	474950	CGGTAGTTGATC	AGTCAGTCAGCCGGACTACHVGGGTWTCTAAT	Buccal	Passeriformes	Nectariniidae	Nectarinia	amethystina	Amethyst Sunbird	13.85	Male	Closed_cup	Canopy_subcanopy	Solitary	Mixed_spec_flock	Omnivore	swab7
2229	474950	ACCCATACAGCC	AGTCAGTCAGCCGGACTACHVGGGTWTCTAAT	Blood	Passeriformes	Nectariniidae	Nectarinia	amethystina	Amethyst Sunbird	13.85	Male	Closed_cup	Canopy_subcanopy	Solitary	Mixed_spec_flock	Omnivore	MLW6
2645	474950	CATTCGTGGCGT	AGTCAGTCAGCCGGACTACHVGGGTWTCTAAT	Intestine	Passeriformes	Nectariniidae	Nectarinia	amethystina	Amethyst Sunbird	13.85	Male	Closed_cup	Canopy_subcanopy	Solitary	Mixed_spec_flock	Omnivore	GI2
1985	468327	CTTAGGCATGTG	AGTCAGTCAGCCGGACTACHVGGGTWTCTAAT	Blood	Passeriformes	Nectariniidae	Nectarinia	johnstoni	Scarlet tufted Sunbird		Female	Closed_cup	Understory	Solitary	Single_spec_flock	Omnivore	MLW3
1986	468328	CCAGATATAGCA	AGTCAGTCAGCCGGACTACHVGGGTWTCTAAT	Blood	Passeriformes	Nectariniidae	Nectarinia	johnstoni	Scarlet tufted Sunbird		Male	Closed_cup	Understory	Solitary	Single_spec_flock	Omnivore	MLW3
2524	468328	CAAACAACAGCT	AGTCAGTCAGCCGGACTACHVGGGTWTCTAAT	Intestine	Passeriformes	Nectariniidae	Nectarinia	johnstoni	Scarlet tufted Sunbird		Male	Closed_cup	Understory	Solitary	Single_spec_flock	Omnivore	GI1
1851	468352	AGGTCATCTTGG	AGTCAGTCAGCCGGACTACHVGGGTWTCTAAT	Blood	Passeriformes	Nectariniidae	Nectarinia	kilimensis	Bronze Sunbird	16.1	Male	Closed_cup	Understory	Solitary	Solitary_or_pairs	Omnivore	MLW2
1753	468330	ACGTCTCAGTGC	AGTCAGTCAGCCGGACTACHVGGGTWTCTAAT	Blood	Passeriformes	Nectariniidae	Nectarinia	mediocris	Eastern Double collard Sunbird	7.66667	Male	Closed_cup	Understory	Solitary	Mixed_spec_flock	Omnivore	MLW1
1837	468333	GACTCTGCTCAG	AGTCAGTCAGCCGGACTACHVGGGTWTCTAAT	Blood	Passeriformes	Nectariniidae	Nectarinia	mediocris	Eastern Double collard Sunbird	7.66667	Male	Closed_cup	Understory	Solitary	Mixed_spec_flock	Omnivore	MLW2
1870	468334	ACGCCTTTCTTA	AGTCAGTCAGCCGGACTACHVGGGTWTCTAAT	Blood	Passeriformes	Nectariniidae	Nectarinia	mediocris	Eastern Double collard Sunbird	7.66667	Female	Closed_cup	Understory	Solitary	Mixed_spec_flock	Omnivore	MLW2
1902	468335	CCTGACACACAC	AGTCAGTCAGCCGGACTACHVGGGTWTCTAAT	Blood	Passeriformes	Nectariniidae	Nectarinia	mediocris	Eastern Double collard Sunbird	7.66667	Female	Closed_cup	Understory	Solitary	Mixed_spec_flock	Omnivore	MLW2
1904	468336	GGTATGGCTACT	AGTCAGTCAGCCGGACTACHVGGGTWTCTAAT	Blood	Passeriformes	Nectariniidae	Nectarinia	mediocris	Eastern Double collard Sunbird	7.66667	Male	Closed_cup	Understory	Solitary	Mixed_spec_flock	Omnivore	MLW2
1908	468337	TCTGCGAGTCTG	AGTCAGTCAGCCGGACTACHVGGGTWTCTAAT	Blood	Passeriformes	Nectariniidae	Nectarinia	mediocris	Eastern Double collard Sunbird	7.66667	Male	Closed_cup	Understory	Solitary	Mixed_spec_flock	Omnivore	MLW2
1918	468338	TTCAGACCAGCC	AGTCAGTCAGCCGGACTACHVGGGTWTCTAAT	Blood	Passeriformes	Nectariniidae	Nectarinia	mediocris	Eastern Double collard Sunbird	7.66667	NA	Closed_cup	Understory	Solitary	Mixed_spec_flock	Omnivore	MLW2
667	474940	CGCGAAGTTTCA	AGTCAGTCAGCCGGACTACHVGGGTWTCTAAT	Buccal	Passeriformes	Nectariniidae	Nectarinia	olivacea	Olive Sunbird	9.45294	Female	Closed_cup	Understory	Solitary	Solitary_or_pairs	Omnivore	swab7
670	474941	GTTAGGGAGCGA	AGTCAGTCAGCCGGACTACHVGGGTWTCTAAT	Buccal	Passeriformes	Nectariniidae	Nectarinia	olivacea	Olive Sunbird	9.45294	Female	Closed_cup	Understory	Solitary	Solitary_or_pairs	Omnivore	swab7
680	474942	GCTAAGTGATGT	AGTCAGTCAGCCGGACTACHVGGGTWTCTAAT	Buccal	Passeriformes	Nectariniidae	Nectarinia	olivacea	Olive Sunbird	9.45294	Male	Closed_cup	Understory	Solitary	Solitary_or_pairs	Omnivore	swab8
768	474943	ATATAAGGCCCA	AGTCAGTCAGCCGGACTACHVGGGTWTCTAAT	Buccal	Passeriformes	Nectariniidae	Nectarinia	olivacea	Olive Sunbird	9.45294	Female	Closed_cup	Understory	Solitary	Solitary_or_pairs	Omnivore	swab8
769	474944	ACGTAACCACGT	AGTCAGTCAGCCGGACTACHVGGGTWTCTAAT	Buccal	Passeriformes	Nectariniidae	Nectarinia	olivacea	Olive Sunbird	9.45294	Female	Closed_cup	Understory	Solitary	Solitary_or_pairs	Omnivore	swab9
774	474945	ACTCGGCCAACT	AGTCAGTCAGCCGGACTACHVGGGTWTCTAAT	Buccal	Passeriformes	Nectariniidae	Nectarinia	olivacea	Olive Sunbird	9.45294	Female	Closed_cup	Understory	Solitary	Solitary_or_pairs	Omnivore	swab9
776	474946	TTCCACACGTGG	AGTCAGTCAGCCGGACTACHVGGGTWTCTAAT	Buccal	Passeriformes	Nectariniidae	Nectarinia	olivacea	Olive Sunbird	9.45294	Male	Closed_cup	Understory	Solitary	Solitary_or_pairs	Omnivore	swab9
782	474947	GACTCAACCAGT	AGTCAGTCAGCCGGACTACHVGGGTWTCTAAT	Buccal	Passeriformes	Nectariniidae	Nectarinia	olivacea	Olive Sunbird	9.45294	Male	Closed_cup	Understory	Solitary	Solitary_or_pairs	Omnivore	swab9
787	474948	GTAGCACTCATG	AGTCAGTCAGCCGGACTACHVGGGTWTCTAAT	Buccal	Passeriformes	Nectariniidae	Nectarinia	olivacea	Olive Sunbird	9.45294	Female	Closed_cup	Understory	Solitary	Solitary_or_pairs	Omnivore	swab9
820	474949	ATTATACGGCGC	AGTCAGTCAGCCGGACTACHVGGGTWTCTAAT	Buccal	Passeriformes	Nectariniidae	Nectarinia	olivacea	Olive Sunbird	9.45294	Male	Closed_cup	Understory	Solitary	Solitary_or_pairs	Omnivore	swab9
1048	474939	AACATGCATGCC	AGTCAGTCAGCCGGACTACHVGGGTWTCTAAT	Cloaca	Passeriformes	Nectariniidae	Nectarinia	olivacea	Olive Sunbird	9.45294	Female	Closed_cup	Understory	Solitary	Solitary_or_pairs	Omnivore	swab11
1116	474940	GCGAACCTATAC	AGTCAGTCAGCCGGACTACHVGGGTWTCTAAT	Cloaca	Passeriformes	Nectariniidae	Nectarinia	olivacea	Olive Sunbird	9.45294	Female	Closed_cup	Understory	Solitary	Solitary_or_pairs	Omnivore	swab12
1119	474941	TCGTTTCTTCAG	AGTCAGTCAGCCGGACTACHVGGGTWTCTAAT	Cloaca	Passeriformes	Nectariniidae	Nectarinia	olivacea	Olive Sunbird	9.45294	Female	Closed_cup	Understory	Solitary	Solitary_or_pairs	Omnivore	swab12
1128	474942	TCAAGCAATACG	AGTCAGTCAGCCGGACTACHVGGGTWTCTAAT	Cloaca	Passeriformes	Nectariniidae	Nectarinia	olivacea	Olive Sunbird	9.45294	Male	Closed_cup	Understory	Solitary	Solitary_or_pairs	Omnivore	swab12
1218	474943	CCACTTGAGAGT	AGTCAGTCAGCCGGACTACHVGGGTWTCTAAT	Cloaca	Passeriformes	Nectariniidae	Nectarinia	olivacea	Olive Sunbird	9.45294	Female	Closed_cup	Understory	Solitary	Solitary_or_pairs	Omnivore	swab13
1224	474945	TCAAGCAATACG	AGTCAGTCAGCCGGACTACHVGGGTWTCTAAT	Cloaca	Passeriformes	Nectariniidae	Nectarinia	olivacea	Olive Sunbird	9.45294	Female	Closed_cup	Understory	Solitary	Solitary_or_pairs	Omnivore	swab13
1226	474946	ATGGGACCTTCA	AGTCAGTCAGCCGGACTACHVGGGTWTCTAAT	Cloaca	Passeriformes	Nectariniidae	Nectarinia	olivacea	Olive Sunbird	9.45294	Male	Closed_cup	Understory	Solitary	Solitary_or_pairs	Omnivore	swab13
1232	474947	CAGTTCGAGATA	AGTCAGTCAGCCGGACTACHVGGGTWTCTAAT	Cloaca	Passeriformes	Nectariniidae	Nectarinia	olivacea	Olive Sunbird	9.45294	Male	Closed_cup	Understory	Solitary	Solitary_or_pairs	Omnivore	swab13
1237	474948	CGAGATAGTTTG	AGTCAGTCAGCCGGACTACHVGGGTWTCTAAT	Cloaca	Passeriformes	Nectariniidae	Nectarinia	olivacea	Olive Sunbird	9.45294	Female	Closed_cup	Understory	Solitary	Solitary_or_pairs	Omnivore	swab13
1270	474949	AGACGTTGCTAC	AGTCAGTCAGCCGGACTACHVGGGTWTCTAAT	Cloaca	Passeriformes	Nectariniidae	Nectarinia	olivacea	Olive Sunbird	9.45294	Male	Closed_cup	Understory	Solitary	Solitary_or_pairs	Omnivore	swab14
1775	468318	TTGGTGCCTGTG	AGTCAGTCAGCCGGACTACHVGGGTWTCTAAT	Blood	Passeriformes	Nectariniidae	Nectarinia	olivacea	Olive Sunbird	9.45294	Female	Closed_cup	Understory	Solitary	Solitary_or_pairs	Omnivore	MLW1
1993	468319	TTCCTAGGCCAG	AGTCAGTCAGCCGGACTACHVGGGTWTCTAAT	Blood	Passeriformes	Nectariniidae	Nectarinia	olivacea	Olive Sunbird	9.45294	Male	Closed_cup	Understory	Solitary	Solitary_or_pairs	Omnivore	MLW3
1998	468320	ATGGGCGAATGG	AGTCAGTCAGCCGGACTACHVGGGTWTCTAAT	Blood	Passeriformes	Nectariniidae	Nectarinia	olivacea	Olive Sunbird	9.45294	Female	Closed_cup	Understory	Solitary	Solitary_or_pairs	Omnivore	MLW3
2002	468321	ATAGCGAACTCA	AGTCAGTCAGCCGGACTACHVGGGTWTCTAAT	Blood	Passeriformes	Nectariniidae	Nectarinia	olivacea	Olive Sunbird	9.45294	Female	Closed_cup	Understory	Solitary	Solitary_or_pairs	Omnivore	MLW3
2013	468322	ATAACATGTGCG	AGTCAGTCAGCCGGACTACHVGGGTWTCTAAT	Blood	Passeriformes	Nectariniidae	Nectarinia	olivacea	Olive Sunbird	9.45294	Female	Closed_cup	Understory	Solitary	Solitary_or_pairs	Omnivore	MLW3
2201	474939	AACCGCATAAGT	AGTCAGTCAGCCGGACTACHVGGGTWTCTAAT	Blood	Passeriformes	Nectariniidae	Nectarinia	olivacea	Olive Sunbird	9.45294	Female	Closed_cup	Understory	Solitary	Solitary_or_pairs	Omnivore	MLW5
2268	474940	CTAGCTATGGAC	AGTCAGTCAGCCGGACTACHVGGGTWTCTAAT	Blood	Passeriformes	Nectariniidae	Nectarinia	olivacea	Olive Sunbird	9.45294	Female	Closed_cup	Understory	Solitary	Solitary_or_pairs	Omnivore	MLW6
2271	474941	CTCTGCCTAATT	AGTCAGTCAGCCGGACTACHVGGGTWTCTAAT	Blood	Passeriformes	Nectariniidae	Nectarinia	olivacea	Olive Sunbird	9.45294	Female	Closed_cup	Understory	Solitary	Solitary_or_pairs	Omnivore	MLW6
2379	474943	GCATTACTGGAC	AGTCAGTCAGCCGGACTACHVGGGTWTCTAAT	Blood	Passeriformes	Nectariniidae	Nectarinia	olivacea	Olive Sunbird	9.45294	Female	Closed_cup	Understory	Solitary	Solitary_or_pairs	Omnivore	MLW7
2380	474944	TTGGGCCACATA	AGTCAGTCAGCCGGACTACHVGGGTWTCTAAT	Blood	Passeriformes	Nectariniidae	Nectarinia	olivacea	Olive Sunbird	9.45294	Female	Closed_cup	Understory	Solitary	Solitary_or_pairs	Omnivore	MLW7
2386	474945	GTTCCTCCATTA	AGTCAGTCAGCCGGACTACHVGGGTWTCTAAT	Blood	Passeriformes	Nectariniidae	Nectarinia	olivacea	Olive Sunbird	9.45294	Female	Closed_cup	Understory	Solitary	Solitary_or_pairs	Omnivore	MLW7
2388	474946	GTTCACGCCCAA	AGTCAGTCAGCCGGACTACHVGGGTWTCTAAT	Blood	Passeriformes	Nectariniidae	Nectarinia	olivacea	Olive Sunbird	9.45294	Male	Closed_cup	Understory	Solitary	Solitary_or_pairs	Omnivore	MLW7
2435	474949	AACTGCGATATG	AGTCAGTCAGCCGGACTACHVGGGTWTCTAAT	Blood	Passeriformes	Nectariniidae	Nectarinia	olivacea	Olive Sunbird	9.45294	Male	Closed_cup	Understory	Solitary	Solitary_or_pairs	Omnivore	MLW8
2626	474939	CGAGGGAAAGTC	AGTCAGTCAGCCGGACTACHVGGGTWTCTAAT	Intestine	Passeriformes	Nectariniidae	Nectarinia	olivacea	Olive Sunbird	9.45294	Female	Closed_cup	Understory	Solitary	Solitary_or_pairs	Omnivore	GI2
2799	474943	ATGCGAGACTTC	AGTCAGTCAGCCGGACTACHVGGGTWTCTAAT	Intestine	Passeriformes	Nectariniidae	Nectarinia	olivacea	Olive Sunbird	9.45294	Female	Closed_cup	Understory	Solitary	Solitary_or_pairs	Omnivore	GI4
2803	474947	CACGTACACGTA	AGTCAGTCAGCCGGACTACHVGGGTWTCTAAT	Intestine	Passeriformes	Nectariniidae	Nectarinia	olivacea	Olive Sunbird	9.45294	Male	Closed_cup	Understory	Solitary	Solitary_or_pairs	Omnivore	GI4
2819	474949	ACCTCCCGGATA	AGTCAGTCAGCCGGACTACHVGGGTWTCTAAT	Intestine	Passeriformes	Nectariniidae	Nectarinia	olivacea	Olive Sunbird	9.45294	Male	Closed_cup	Understory	Solitary	Solitary_or_pairs	Omnivore	GI4
643	474951	ACCGATTAGGTA	AGTCAGTCAGCCGGACTACHVGGGTWTCTAAT	Buccal	Passeriformes	Nectariniidae	Nectarinia	senegalensis	Scarlet chested Sunbird	12.2	Male	Closed_cup	Canopy_subcanopy	Solitary	Mixed_spec_flock	Omnivore	swab7
1092	474951	TCTGGGCATTGA	AGTCAGTCAGCCGGACTACHVGGGTWTCTAAT	Cloaca	Passeriformes	Nectariniidae	Nectarinia	senegalensis	Scarlet chested Sunbird	12.2	Male	Closed_cup	Canopy_subcanopy	Solitary	Mixed_spec_flock	Omnivore	swab12
2244	474951	CTTCCAACTCAT	AGTCAGTCAGCCGGACTACHVGGGTWTCTAAT	Blood	Passeriformes	Nectariniidae	Nectarinia	senegalensis	Scarlet chested Sunbird	12.2	Male	Closed_cup	Canopy_subcanopy	Solitary	Mixed_spec_flock	Omnivore	MLW6
2651	474951	ATGATGAGCCTC	AGTCAGTCAGCCGGACTACHVGGGTWTCTAAT	Intestine	Passeriformes	Nectariniidae	Nectarinia	senegalensis	Scarlet chested Sunbird	12.2	Male	Closed_cup	Canopy_subcanopy	Solitary	Mixed_spec_flock	Omnivore	GI2
516	474952	GAGTTAGCATCA	AGTCAGTCAGCCGGACTACHVGGGTWTCTAAT	Buccal	Passeriformes	Nectariniidae	Nectarinia	venusta	Variable Sunbird	5.97143	Female	Closed_cup	Understory	Solitary	Solitary_or_pairs	Omnivore	swab6
554	474953	GACCCTAGACCT	AGTCAGTCAGCCGGACTACHVGGGTWTCTAAT	Buccal	Passeriformes	Nectariniidae	Nectarinia	venusta	Variable Sunbird	5.97143	Male	Closed_cup	Understory	Solitary	Solitary_or_pairs	Omnivore	swab6
609	474954	GATACGTTCGCA	AGTCAGTCAGCCGGACTACHVGGGTWTCTAAT	Buccal	Passeriformes	Nectariniidae	Nectarinia	venusta	Variable Sunbird	5.97143	Male	Closed_cup	Understory	Solitary	Solitary_or_pairs	Omnivore	swab7
674	474955	TCACCCAAGGTA	AGTCAGTCAGCCGGACTACHVGGGTWTCTAAT	Buccal	Passeriformes	Nectariniidae	Nectarinia	venusta	Variable Sunbird	5.97143	Male	Closed_cup	Understory	Solitary	Solitary_or_pairs	Omnivore	swab8
676	474956	TAACGGCGCTCT	AGTCAGTCAGCCGGACTACHVGGGTWTCTAAT	Buccal	Passeriformes	Nectariniidae	Nectarinia	venusta	Variable Sunbird	5.97143	Female	Closed_cup	Understory	Solitary	Solitary_or_pairs	Omnivore	swab8
682	474958	AGTGTCGATTCG	AGTCAGTCAGCCGGACTACHVGGGTWTCTAAT	Buccal	Passeriformes	Nectariniidae	Nectarinia	venusta	Variable Sunbird	5.97143	Female	Closed_cup	Understory	Solitary	Solitary_or_pairs	Omnivore	swab8
952	474952	AACATGCATGCC	AGTCAGTCAGCCGGACTACHVGGGTWTCTAAT	Cloaca	Passeriformes	Nectariniidae	Nectarinia	venusta	Variable Sunbird	5.97143	Female	Closed_cup	Understory	Solitary	Solitary_or_pairs	Omnivore	swab10
1058	474954	ATGTTTAGACGG	AGTCAGTCAGCCGGACTACHVGGGTWTCTAAT	Cloaca	Passeriformes	Nectariniidae	Nectarinia	venusta	Variable Sunbird	5.97143	Male	Closed_cup	Understory	Solitary	Solitary_or_pairs	Omnivore	swab12
1123	474955	GCACTTCATTTC	AGTCAGTCAGCCGGACTACHVGGGTWTCTAAT	Cloaca	Passeriformes	Nectariniidae	Nectarinia	venusta	Variable Sunbird	5.97143	Male	Closed_cup	Understory	Solitary	Solitary_or_pairs	Omnivore	swab12
1125	474956	CTCAAGTCAAAG	AGTCAGTCAGCCGGACTACHVGGGTWTCTAAT	Cloaca	Passeriformes	Nectariniidae	Nectarinia	venusta	Variable Sunbird	5.97143	Female	Closed_cup	Understory	Solitary	Solitary_or_pairs	Omnivore	swab12
1130	474958	ATGGGACCTTCA	AGTCAGTCAGCCGGACTACHVGGGTWTCTAAT	Cloaca	Passeriformes	Nectariniidae	Nectarinia	venusta	Variable Sunbird	5.97143	Female	Closed_cup	Understory	Solitary	Solitary_or_pairs	Omnivore	swab12
2116	474952	CTGAAGGGCGAA	AGTCAGTCAGCCGGACTACHVGGGTWTCTAAT	Blood	Passeriformes	Nectariniidae	Nectarinia	venusta	Variable Sunbird	5.97143	Female	Closed_cup	Understory	Solitary	Solitary_or_pairs	Omnivore	MLW5
2155	474953	CTCGTGAATGAC	AGTCAGTCAGCCGGACTACHVGGGTWTCTAAT	Blood	Passeriformes	Nectariniidae	Nectarinia	venusta	Variable Sunbird	5.97143	Male	Closed_cup	Understory	Solitary	Solitary_or_pairs	Omnivore	MLW5
2211	474954	AGACATACCGTA	AGTCAGTCAGCCGGACTACHVGGGTWTCTAAT	Blood	Passeriformes	Nectariniidae	Nectarinia	venusta	Variable Sunbird	5.97143	Male	Closed_cup	Understory	Solitary	Solitary_or_pairs	Omnivore	MLW6
2275	474955	TTATGGTACGGA	AGTCAGTCAGCCGGACTACHVGGGTWTCTAAT	Blood	Passeriformes	Nectariniidae	Nectarinia	venusta	Variable Sunbird	5.97143	Male	Closed_cup	Understory	Solitary	Solitary_or_pairs	Omnivore	MLW6
2277	474956	CAGATTAACCAG	AGTCAGTCAGCCGGACTACHVGGGTWTCTAAT	Blood	Passeriformes	Nectariniidae	Nectarinia	venusta	Variable Sunbird	5.97143	Female	Closed_cup	Understory	Solitary	Solitary_or_pairs	Omnivore	MLW6
2279	474957	TTGGTAAAGTGC	AGTCAGTCAGCCGGACTACHVGGGTWTCTAAT	Blood	Passeriformes	Nectariniidae	Nectarinia	venusta	Variable Sunbird	5.97143	Male	Closed_cup	Understory	Solitary	Solitary_or_pairs	Omnivore	MLW6
2284	474958	TTGGGCCACATA	AGTCAGTCAGCCGGACTACHVGGGTWTCTAAT	Blood	Passeriformes	Nectariniidae	Nectarinia	venusta	Variable Sunbird	5.97143	Female	Closed_cup	Understory	Solitary	Solitary_or_pairs	Omnivore	MLW6
2610	474953	TGCATACACTGG	AGTCAGTCAGCCGGACTACHVGGGTWTCTAAT	Intestine	Passeriformes	Nectariniidae	Nectarinia	venusta	Variable Sunbird	5.97143	Male	Closed_cup	Understory	Solitary	Solitary_or_pairs	Omnivore	GI2
2631	474954	CAACTCCCGTGA	AGTCAGTCAGCCGGACTACHVGGGTWTCTAAT	Intestine	Passeriformes	Nectariniidae	Nectarinia	venusta	Variable Sunbird	5.97143	Male	Closed_cup	Understory	Solitary	Solitary_or_pairs	Omnivore	GI2
2667	474957	TATCGACACAAG	AGTCAGTCAGCCGGACTACHVGGGTWTCTAAT	Intestine	Passeriformes	Nectariniidae	Nectarinia	venusta	Variable Sunbird	5.97143	Male	Closed_cup	Understory	Solitary	Solitary_or_pairs	Omnivore	GI2
2668	474958	GATTCCGGCTCA	AGTCAGTCAGCCGGACTACHVGGGTWTCTAAT	Intestine	Passeriformes	Nectariniidae	Nectarinia	venusta	Variable Sunbird	5.97143	Female	Closed_cup	Understory	Solitary	Solitary_or_pairs	Omnivore	GI2
836	474996	GTGCTTGTGTAG	AGTCAGTCAGCCGGACTACHVGGGTWTCTAAT	Buccal	Passeriformes	Nicatoridae	Nicator	gularis	Eastern Nicator	42.6	Female	Open_cup	Understory	Solitary	Solitary_or_pairs	animal_material	swab9
1284	474996	TCTGGGCATTGA	AGTCAGTCAGCCGGACTACHVGGGTWTCTAAT	Cloaca	Passeriformes	Nicatoridae	Nicator	gularis	Eastern Nicator	42.6	Female	Open_cup	Understory	Solitary	Solitary_or_pairs	animal_material	swab14
2449	474996	ATAGGCTGTAGT	AGTCAGTCAGCCGGACTACHVGGGTWTCTAAT	Blood	Passeriformes	Nicatoridae	Nicator	gularis	Eastern Nicator	42.6	Female	Open_cup	Understory	Solitary	Solitary_or_pairs	animal_material	MLW8
822	475136	TAAACGCGACTC	AGTCAGTCAGCCGGACTACHVGGGTWTCTAAT	Buccal	Galliformes	Numididae	Numida	meleagris	Helmeted Guineafowl	1580	Male	Open_cup	Ground	Solitary	Single_spec_flock	Omnivore	swab9
1272	475136	AAGCGTACATTG	AGTCAGTCAGCCGGACTACHVGGGTWTCTAAT	Cloaca	Galliformes	Numididae	Numida	meleagris	Helmeted Guineafowl	1580	Male	Open_cup	Ground	Solitary	Single_spec_flock	Omnivore	swab14
1273	475137	GTTATGACGGAT	AGTCAGTCAGCCGGACTACHVGGGTWTCTAAT	Cloaca	Galliformes	Numididae	Numida	meleagris	Helmeted Guineafowl	1580	Female	Open_cup	Ground	Solitary	Single_spec_flock	Omnivore	swab14
2011	467879	GTAGGTGCTTAC	AGTCAGTCAGCCGGACTACHVGGGTWTCTAAT	Blood	Galliformes	Numididae	Numida	meleagris	Helmeted Guineafowl	1580	Male	Open_cup	Ground	Solitary	Single_spec_flock	Omnivore	MLW3
2437	475136	GAGATCGCCTAT	AGTCAGTCAGCCGGACTACHVGGGTWTCTAAT	Blood	Galliformes	Numididae	Numida	meleagris	Helmeted Guineafowl	1580	Male	Open_cup	Ground	Solitary	Single_spec_flock	Omnivore	MLW8
2532	467879	AGATTGACCAAC	AGTCAGTCAGCCGGACTACHVGGGTWTCTAAT	Intestine	Galliformes	Numididae	Numida	meleagris	Helmeted Guineafowl	1580	Male	Open_cup	Ground	Solitary	Single_spec_flock	Omnivore	GI1
2821	475136	AGTAGACTTACG	AGTCAGTCAGCCGGACTACHVGGGTWTCTAAT	Gizzard	Galliformes	Numididae	Numida	meleagris	Helmeted Guineafowl	1580	Male	Open_cup	Ground	Solitary	Single_spec_flock	Omnivore	GI4
2822	475137	TGGAAACCATTG	AGTCAGTCAGCCGGACTACHVGGGTWTCTAAT	Gizzard	Galliformes	Numididae	Numida	meleagris	Helmeted Guineafowl	1580	Female	Open_cup	Ground	Solitary	Single_spec_flock	Omnivore	GI4
1971	468589	GCAGATTTCCAG	AGTCAGTCAGCCGGACTACHVGGGTWTCTAAT	Blood	Passeriformes	Sturnidae	Onychognathus	tenuirostris	Slender billed Starling		Male	Cavity	Canopy_subcanopy	Solitary	Single_spec_flock	Omnivore	MLW3
2519	468589	TAACGTGTGTGC	AGTCAGTCAGCCGGACTACHVGGGTWTCTAAT	Intestine	Passeriformes	Sturnidae	Onychognathus	tenuirostris	Slender billed Starling		Male	Cavity	Canopy_subcanopy	Solitary	Single_spec_flock	Omnivore	GI1
2520	468589	CATTATGGCGTG	AGTCAGTCAGCCGGACTACHVGGGTWTCTAAT	Gizzard	Passeriformes	Sturnidae	Onychognathus	tenuirostris	Slender billed Starling		Male	Cavity	Canopy_subcanopy	Solitary	Single_spec_flock	Omnivore	GI1
802	474964	AAGATCGTACTG	AGTCAGTCAGCCGGACTACHVGGGTWTCTAAT	Buccal	Passeriformes	Oriolidae	Oriolus	auratus	African Golden Oriole	68.8	Female	Open_cup	Canopy_subcanopy	Solitary	Mixed_spec_flock	Omnivore	swab9
1252	474964	CTTTAGCGCTGG	AGTCAGTCAGCCGGACTACHVGGGTWTCTAAT	Cloaca	Passeriformes	Oriolidae	Oriolus	auratus	African Golden Oriole	68.8	Female	Open_cup	Canopy_subcanopy	Solitary	Mixed_spec_flock	Omnivore	swab14
2416	474964	GACTGACTCGTC	AGTCAGTCAGCCGGACTACHVGGGTWTCTAAT	Blood	Passeriformes	Oriolidae	Oriolus	auratus	African Golden Oriole	68.8	Female	Open_cup	Canopy_subcanopy	Solitary	Mixed_spec_flock	Omnivore	MLW8
2811	474964	ACCCGGATTTCG	AGTCAGTCAGCCGGACTACHVGGGTWTCTAAT	Intestine	Passeriformes	Oriolidae	Oriolus	auratus	African Golden Oriole	68.8	Female	Open_cup	Canopy_subcanopy	Solitary	Mixed_spec_flock	Omnivore	GI4
557	474966	GCGTGTAATTAG	AGTCAGTCAGCCGGACTACHVGGGTWTCTAAT	Buccal	Passeriformes	Oriolidae	Oriolus	larvatus	Black headed Oriole	65.5	Male	Open_cup	Canopy_subcanopy	Solitary	Solitary_or_pairs	Omnivore	swab6
994	474966	AAGATCGTACTG	AGTCAGTCAGCCGGACTACHVGGGTWTCTAAT	Cloaca	Passeriformes	Oriolidae	Oriolus	larvatus	Black headed Oriole	65.5	Male	Open_cup	Canopy_subcanopy	Solitary	Solitary_or_pairs	Omnivore	swab11
2158	474966	GGTTTAACACGC	AGTCAGTCAGCCGGACTACHVGGGTWTCTAAT	Blood	Passeriformes	Oriolidae	Oriolus	larvatus	Black headed Oriole	65.5	Male	Open_cup	Canopy_subcanopy	Solitary	Solitary_or_pairs	Omnivore	MLW5
704	474965	CAGCCGCATATC	AGTCAGTCAGCCGGACTACHVGGGTWTCTAAT	Buccal	Passeriformes	Oriolidae	Oriolus	oriolus	European Golden Oriole		Male	Open_cup	Canopy_subcanopy	Solitary	NA	Omnivore	swab8
1153	474965	CGTACCAGATCC	AGTCAGTCAGCCGGACTACHVGGGTWTCTAAT	Cloaca	Passeriformes	Oriolidae	Oriolus	oriolus	European Golden Oriole		Male	Open_cup	Canopy_subcanopy	Solitary	NA	Omnivore	swab13
2304	474965	CGTTCCTTGTTA	AGTCAGTCAGCCGGACTACHVGGGTWTCTAAT	Blood	Passeriformes	Oriolidae	Oriolus	oriolus	European Golden Oriole		Male	Open_cup	Canopy_subcanopy	Solitary	NA	Omnivore	MLW6
2711	474965	TAACGTGTGTGC	AGTCAGTCAGCCGGACTACHVGGGTWTCTAAT	Intestine	Passeriformes	Oriolidae	Oriolus	oriolus	European Golden Oriole		Male	Open_cup	Canopy_subcanopy	Solitary	NA	Omnivore	GI3
1761	468315	TGGAAACCATTG	AGTCAGTCAGCCGGACTACHVGGGTWTCTAAT	Blood	Passeriformes	Paridae	Parus	griseiventris	Miombo Tit	19	Male	Cavity	Canopy_subcanopy	Solitary	Mixed_spec_flock	animal_material	MLW1
533	474935	GGTTACGGTTAC	AGTCAGTCAGCCGGACTACHVGGGTWTCTAAT	Buccal	Passeriformes	Paridae	Parus	rufiventris	Rufous bellied Tit	17.7667	Male	Cavity	NA	NA	Solitary_or_pairs	animal_material	swab6
827	474936	CGCATACGACCT	AGTCAGTCAGCCGGACTACHVGGGTWTCTAAT	Buccal	Passeriformes	Paridae	Parus	rufiventris	Rufous bellied Tit	17.7667	Female	Cavity	NA	NA	Solitary_or_pairs	animal_material	swab9
837	474937	CAACTAGACTCG	AGTCAGTCAGCCGGACTACHVGGGTWTCTAAT	Buccal	Passeriformes	Paridae	Parus	rufiventris	Rufous bellied Tit	17.7667	Female	Cavity	NA	NA	Solitary_or_pairs	animal_material	swab9
839	474938	GGAACGACGTGA	AGTCAGTCAGCCGGACTACHVGGGTWTCTAAT	Buccal	Passeriformes	Paridae	Parus	rufiventris	Rufous bellied Tit	17.7667	Male	Cavity	NA	NA	Solitary_or_pairs	animal_material	swab9
1276	474936	CCAAACTCGTCG	AGTCAGTCAGCCGGACTACHVGGGTWTCTAAT	Cloaca	Passeriformes	Paridae	Parus	rufiventris	Rufous bellied Tit	17.7667	Female	Cavity	NA	NA	Solitary_or_pairs	animal_material	swab14
1285	474937	CCAATGATAAGC	AGTCAGTCAGCCGGACTACHVGGGTWTCTAAT	Cloaca	Passeriformes	Paridae	Parus	rufiventris	Rufous bellied Tit	17.7667	Female	Cavity	NA	NA	Solitary_or_pairs	animal_material	swab14
1287	474938	CTTGCATACCGG	AGTCAGTCAGCCGGACTACHVGGGTWTCTAAT	Cloaca	Passeriformes	Paridae	Parus	rufiventris	Rufous bellied Tit	17.7667	Male	Cavity	NA	NA	Solitary_or_pairs	animal_material	swab14
2134	474935	AAGACAGCTATC	AGTCAGTCAGCCGGACTACHVGGGTWTCTAAT	Blood	Passeriformes	Paridae	Parus	rufiventris	Rufous bellied Tit	17.7667	Male	Cavity	NA	NA	Solitary_or_pairs	animal_material	MLW5
2440	474936	ACGGCGTTATGT	AGTCAGTCAGCCGGACTACHVGGGTWTCTAAT	Blood	Passeriformes	Paridae	Parus	rufiventris	Rufous bellied Tit	17.7667	Female	Cavity	NA	NA	Solitary_or_pairs	animal_material	MLW8
2450	474937	TGTGTAGCCATG	AGTCAGTCAGCCGGACTACHVGGGTWTCTAAT	Blood	Passeriformes	Paridae	Parus	rufiventris	Rufous bellied Tit	17.7667	Female	Cavity	NA	NA	Solitary_or_pairs	animal_material	MLW8
2599	474935	ACGAGACTGATT	AGTCAGTCAGCCGGACTACHVGGGTWTCTAAT	Intestine	Passeriformes	Paridae	Parus	rufiventris	Rufous bellied Tit	17.7667	Male	Cavity	NA	NA	Solitary_or_pairs	animal_material	GI2
2825	474936	ACACACCCTGAC	AGTCAGTCAGCCGGACTACHVGGGTWTCTAAT	Intestine	Passeriformes	Paridae	Parus	rufiventris	Rufous bellied Tit	17.7667	Female	Cavity	NA	NA	Solitary_or_pairs	animal_material	GI4
2832	474938	CACGGTCCTATG	AGTCAGTCAGCCGGACTACHVGGGTWTCTAAT	Intestine	Passeriformes	Paridae	Parus	rufiventris	Rufous bellied Tit	17.7667	Male	Cavity	NA	NA	Solitary_or_pairs	animal_material	GI4
868	475065	CATCTGGGCAAT	AGTCAGTCAGCCGGACTACHVGGGTWTCTAAT	Buccal	Passeriformes	Passeridae	Passer	domesticus	House Sparrow	17.8308	Female	NA	NA	Solitary	Single_spec_flock	Omnivore	swab10
869	475066	TGTCCGTGGATC	AGTCAGTCAGCCGGACTACHVGGGTWTCTAAT	Buccal	Passeriformes	Passeridae	Passer	domesticus	House Sparrow	17.8308	Male	NA	NA	Solitary	Single_spec_flock	Omnivore	swab10
870	475067	ACTCGGCCAACT	AGTCAGTCAGCCGGACTACHVGGGTWTCTAAT	Buccal	Passeriformes	Passeridae	Passer	domesticus	House Sparrow	17.8308	Male	NA	NA	Solitary	Single_spec_flock	Omnivore	swab10
871	475068	GTTGGTTGGCAT	AGTCAGTCAGCCGGACTACHVGGGTWTCTAAT	Buccal	Passeriformes	Passeridae	Passer	domesticus	House Sparrow	17.8308	Male	NA	NA	Solitary	Single_spec_flock	Omnivore	swab10
872	475069	TTCCACACGTGG	AGTCAGTCAGCCGGACTACHVGGGTWTCTAAT	Buccal	Passeriformes	Passeridae	Passer	domesticus	House Sparrow	17.8308	Male	NA	NA	Solitary	Single_spec_flock	Omnivore	swab10
873	475070	AACCCAGATGAT	AGTCAGTCAGCCGGACTACHVGGGTWTCTAAT	Buccal	Passeriformes	Passeridae	Passer	domesticus	House Sparrow	17.8308	Male	NA	NA	Solitary	Single_spec_flock	Omnivore	swab10
874	475071	GTAGTGTCAACA	AGTCAGTCAGCCGGACTACHVGGGTWTCTAAT	Buccal	Passeriformes	Passeridae	Passer	domesticus	House Sparrow	17.8308	Male	NA	NA	Solitary	Single_spec_flock	Omnivore	swab10
875	475072	TGGAGAGGAGAT	AGTCAGTCAGCCGGACTACHVGGGTWTCTAAT	Buccal	Passeriformes	Passeridae	Passer	domesticus	House Sparrow	17.8308	Male	NA	NA	Solitary	Single_spec_flock	Omnivore	swab10
876	475073	CGTATAAATGCG	AGTCAGTCAGCCGGACTACHVGGGTWTCTAAT	Buccal	Passeriformes	Passeridae	Passer	domesticus	House Sparrow	17.8308	Female	NA	NA	Solitary	Single_spec_flock	Omnivore	swab10
877	475074	AATACAGACCTG	AGTCAGTCAGCCGGACTACHVGGGTWTCTAAT	Buccal	Passeriformes	Passeridae	Passer	domesticus	House Sparrow	17.8308	Female	NA	NA	Solitary	Single_spec_flock	Omnivore	swab10
878	475075	GACTCAACCAGT	AGTCAGTCAGCCGGACTACHVGGGTWTCTAAT	Buccal	Passeriformes	Passeridae	Passer	domesticus	House Sparrow	17.8308	Female	NA	NA	Solitary	Single_spec_flock	Omnivore	swab10
879	475076	GGAAGAAGTAGC	AGTCAGTCAGCCGGACTACHVGGGTWTCTAAT	Buccal	Passeriformes	Passeridae	Passer	domesticus	House Sparrow	17.8308	Female	NA	NA	Solitary	Single_spec_flock	Omnivore	swab10
880	475077	ATCGATCCACAG	AGTCAGTCAGCCGGACTACHVGGGTWTCTAAT	Buccal	Passeriformes	Passeridae	Passer	domesticus	House Sparrow	17.8308	NA	NA	NA	Solitary	Single_spec_flock	Omnivore	swab10
1315	475065	GCACTTCATTTC	AGTCAGTCAGCCGGACTACHVGGGTWTCTAAT	Cloaca	Passeriformes	Passeridae	Passer	domesticus	House Sparrow	17.8308	Female	NA	NA	Solitary	Single_spec_flock	Omnivore	swab14
1317	475067	CTCAAGTCAAAG	AGTCAGTCAGCCGGACTACHVGGGTWTCTAAT	Cloaca	Passeriformes	Passeridae	Passer	domesticus	House Sparrow	17.8308	Male	NA	NA	Solitary	Single_spec_flock	Omnivore	swab14
1318	475068	GTACCTAGCCTG	AGTCAGTCAGCCGGACTACHVGGGTWTCTAAT	Cloaca	Passeriformes	Passeridae	Passer	domesticus	House Sparrow	17.8308	Male	NA	NA	Solitary	Single_spec_flock	Omnivore	swab14
1319	475069	CACTGAGTACGT	AGTCAGTCAGCCGGACTACHVGGGTWTCTAAT	Cloaca	Passeriformes	Passeridae	Passer	domesticus	House Sparrow	17.8308	Male	NA	NA	Solitary	Single_spec_flock	Omnivore	swab14
1320	475070	TCAAGCAATACG	AGTCAGTCAGCCGGACTACHVGGGTWTCTAAT	Cloaca	Passeriformes	Passeridae	Passer	domesticus	House Sparrow	17.8308	Male	NA	NA	Solitary	Single_spec_flock	Omnivore	swab14
1321	475071	CATGTTGGAACA	AGTCAGTCAGCCGGACTACHVGGGTWTCTAAT	Cloaca	Passeriformes	Passeridae	Passer	domesticus	House Sparrow	17.8308	Male	NA	NA	Solitary	Single_spec_flock	Omnivore	swab14
1322	475072	ATGGGACCTTCA	AGTCAGTCAGCCGGACTACHVGGGTWTCTAAT	Cloaca	Passeriformes	Passeridae	Passer	domesticus	House Sparrow	17.8308	Male	NA	NA	Solitary	Single_spec_flock	Omnivore	swab14
1323	475073	GCTATTCCTCAT	AGTCAGTCAGCCGGACTACHVGGGTWTCTAAT	Cloaca	Passeriformes	Passeridae	Passer	domesticus	House Sparrow	17.8308	Female	NA	NA	Solitary	Single_spec_flock	Omnivore	swab14
1324	475074	GTCTCTGAAAGA	AGTCAGTCAGCCGGACTACHVGGGTWTCTAAT	Cloaca	Passeriformes	Passeridae	Passer	domesticus	House Sparrow	17.8308	Female	NA	NA	Solitary	Single_spec_flock	Omnivore	swab14
1325	475075	GTTCTGCTTGTT	AGTCAGTCAGCCGGACTACHVGGGTWTCTAAT	Cloaca	Passeriformes	Passeridae	Passer	domesticus	House Sparrow	17.8308	Female	NA	NA	Solitary	Single_spec_flock	Omnivore	swab14
1326	475076	GTCAAGACCTCA	AGTCAGTCAGCCGGACTACHVGGGTWTCTAAT	Cloaca	Passeriformes	Passeridae	Passer	domesticus	House Sparrow	17.8308	Female	NA	NA	Solitary	Single_spec_flock	Omnivore	swab14
1327	475077	TTGTTACGTTCC	AGTCAGTCAGCCGGACTACHVGGGTWTCTAAT	Cloaca	Passeriformes	Passeridae	Passer	domesticus	House Sparrow	17.8308	NA	NA	NA	Solitary	Single_spec_flock	Omnivore	swab14
2485	475065	CGATCGAACACT	AGTCAGTCAGCCGGACTACHVGGGTWTCTAAT	Blood	Passeriformes	Passeridae	Passer	domesticus	House Sparrow	17.8308	Female	NA	NA	Solitary	Single_spec_flock	Omnivore	MLW8
2486	475066	CATGCCAACATG	AGTCAGTCAGCCGGACTACHVGGGTWTCTAAT	Blood	Passeriformes	Passeridae	Passer	domesticus	House Sparrow	17.8308	Male	NA	NA	Solitary	Single_spec_flock	Omnivore	MLW8
2487	475067	GAGTACAGTCTA	AGTCAGTCAGCCGGACTACHVGGGTWTCTAAT	Blood	Passeriformes	Passeridae	Passer	domesticus	House Sparrow	17.8308	Male	NA	NA	Solitary	Single_spec_flock	Omnivore	MLW8
2488	475068	CCTACATGAGAC	AGTCAGTCAGCCGGACTACHVGGGTWTCTAAT	Blood	Passeriformes	Passeridae	Passer	domesticus	House Sparrow	17.8308	Male	NA	NA	Solitary	Single_spec_flock	Omnivore	MLW8
2489	475069	TCCGTGGTATAG	AGTCAGTCAGCCGGACTACHVGGGTWTCTAAT	Blood	Passeriformes	Passeridae	Passer	domesticus	House Sparrow	17.8308	Male	NA	NA	Solitary	Single_spec_flock	Omnivore	MLW8
2490	475070	TCTACGGCACGT	AGTCAGTCAGCCGGACTACHVGGGTWTCTAAT	Blood	Passeriformes	Passeridae	Passer	domesticus	House Sparrow	17.8308	Male	NA	NA	Solitary	Single_spec_flock	Omnivore	MLW8
2491	475071	ATGCTGCAACAC	AGTCAGTCAGCCGGACTACHVGGGTWTCTAAT	Blood	Passeriformes	Passeridae	Passer	domesticus	House Sparrow	17.8308	Male	NA	NA	Solitary	Single_spec_flock	Omnivore	MLW8
2492	475072	TTCTCATGGAGG	AGTCAGTCAGCCGGACTACHVGGGTWTCTAAT	Blood	Passeriformes	Passeridae	Passer	domesticus	House Sparrow	17.8308	Male	NA	NA	Solitary	Single_spec_flock	Omnivore	MLW8
2493	475073	CATAGTGATTGG	AGTCAGTCAGCCGGACTACHVGGGTWTCTAAT	Blood	Passeriformes	Passeridae	Passer	domesticus	House Sparrow	17.8308	Female	NA	NA	Solitary	Single_spec_flock	Omnivore	MLW8
2494	475074	GCTATCAAGACA	AGTCAGTCAGCCGGACTACHVGGGTWTCTAAT	Blood	Passeriformes	Passeridae	Passer	domesticus	House Sparrow	17.8308	Female	NA	NA	Solitary	Single_spec_flock	Omnivore	MLW8
2495	475075	CCGTGACAACTC	AGTCAGTCAGCCGGACTACHVGGGTWTCTAAT	Blood	Passeriformes	Passeridae	Passer	domesticus	House Sparrow	17.8308	Female	NA	NA	Solitary	Single_spec_flock	Omnivore	MLW8
2496	475076	CGTTCCTTGTTA	AGTCAGTCAGCCGGACTACHVGGGTWTCTAAT	Blood	Passeriformes	Passeridae	Passer	domesticus	House Sparrow	17.8308	Female	NA	NA	Solitary	Single_spec_flock	Omnivore	MLW8
2855	475067	GCTCCACAACGT	AGTCAGTCAGCCGGACTACHVGGGTWTCTAAT	Intestine	Passeriformes	Passeridae	Passer	domesticus	House Sparrow	17.8308	Male	NA	NA	Solitary	Single_spec_flock	Omnivore	GI4
2856	475068	AAGGAGTGCGCA	AGTCAGTCAGCCGGACTACHVGGGTWTCTAAT	Intestine	Passeriformes	Passeridae	Passer	domesticus	House Sparrow	17.8308	Male	NA	NA	Solitary	Single_spec_flock	Omnivore	GI4
2857	475069	AGGGAAAGGATC	AGTCAGTCAGCCGGACTACHVGGGTWTCTAAT	Intestine	Passeriformes	Passeridae	Passer	domesticus	House Sparrow	17.8308	Male	NA	NA	Solitary	Single_spec_flock	Omnivore	GI4
2858	475071	ACGACGCATTTG	AGTCAGTCAGCCGGACTACHVGGGTWTCTAAT	Intestine	Passeriformes	Passeridae	Passer	domesticus	House Sparrow	17.8308	Male	NA	NA	Solitary	Single_spec_flock	Omnivore	GI4
2859	475072	CGTCACTCCAAG	AGTCAGTCAGCCGGACTACHVGGGTWTCTAAT	Intestine	Passeriformes	Passeridae	Passer	domesticus	House Sparrow	17.8308	Male	NA	NA	Solitary	Single_spec_flock	Omnivore	GI4
2860	475073	TTACACAAAGGC	AGTCAGTCAGCCGGACTACHVGGGTWTCTAAT	Intestine	Passeriformes	Passeridae	Passer	domesticus	House Sparrow	17.8308	Female	NA	NA	Solitary	Single_spec_flock	Omnivore	GI4
2862	475077	TCGTAAGCCGTC	AGTCAGTCAGCCGGACTACHVGGGTWTCTAAT	Intestine	Passeriformes	Passeridae	Passer	domesticus	House Sparrow	17.8308	NA	NA	NA	Solitary	Single_spec_flock	Omnivore	GI4
2052	468485	CACCCGATGGTT	AGTCAGTCAGCCGGACTACHVGGGTWTCTAAT	Blood	Passeriformes	Passeridae	Passer	griseus	Northern Gray headed Sparrow	30	Female	Closed_cup	NA	NA	Single_spec_flock	Omnivore	MLW4
2550	468485	TACTACGTGGCC	AGTCAGTCAGCCGGACTACHVGGGTWTCTAAT	Intestine	Passeriformes	Passeridae	Passer	griseus	Northern Gray headed Sparrow	30	Female	Closed_cup	NA	NA	Single_spec_flock	Omnivore	GI1
716	474766	TCCGAGTCACCA	AGTCAGTCAGCCGGACTACHVGGGTWTCTAAT	Buccal	Coraciiformes	Phoeniculidae	Phoeniculus	purpureus	Green Wood hoopoe	75.95	Female	Cavity	NA	NA	Single_spec_flock	animal_material	swab8
1163	474765	ACCACCGTAACC	AGTCAGTCAGCCGGACTACHVGGGTWTCTAAT	Cloaca	Coraciiformes	Phoeniculidae	Phoeniculus	purpureus	Green Wood hoopoe	75.95	Male	Cavity	NA	NA	Single_spec_flock	animal_material	swab13
1164	474766	CATTTCGCACTT	AGTCAGTCAGCCGGACTACHVGGGTWTCTAAT	Cloaca	Coraciiformes	Phoeniculidae	Phoeniculus	purpureus	Green Wood hoopoe	75.95	Female	Cavity	NA	NA	Single_spec_flock	animal_material	swab13
2317	474765	TCCAACTGCAGA	AGTCAGTCAGCCGGACTACHVGGGTWTCTAAT	Blood	Coraciiformes	Phoeniculidae	Phoeniculus	purpureus	Green Wood hoopoe	75.95	Male	Cavity	NA	NA	Single_spec_flock	animal_material	MLW7
2318	474766	TAAAGACCCGTA	AGTCAGTCAGCCGGACTACHVGGGTWTCTAAT	Blood	Coraciiformes	Phoeniculidae	Phoeniculus	purpureus	Green Wood hoopoe	75.95	Female	Cavity	NA	NA	Single_spec_flock	animal_material	MLW7
2727	474765	CAACTCCCGTGA	AGTCAGTCAGCCGGACTACHVGGGTWTCTAAT	Intestine	Coraciiformes	Phoeniculidae	Phoeniculus	purpureus	Green Wood hoopoe	75.95	Male	Cavity	NA	NA	Single_spec_flock	animal_material	GI3
743	474807	AGCCTGGTACCT	AGTCAGTCAGCCGGACTACHVGGGTWTCTAAT	Buccal	Passeriformes	Pycnonotidae	Phyllastrephus	cerviniventris	Gray olive Greenbul	27.31	Male	Open_cup	Understory	Solitary	Single_spec_flock	animal_material	swab8
853	474808	GTGACGTTAGTC	AGTCAGTCAGCCGGACTACHVGGGTWTCTAAT	Buccal	Passeriformes	Pycnonotidae	Phyllastrephus	cerviniventris	Gray olive Greenbul	27.31	Male	Open_cup	Understory	Solitary	Single_spec_flock	animal_material	swab9
867	474810	TCTAACGAGTGC	AGTCAGTCAGCCGGACTACHVGGGTWTCTAAT	Buccal	Passeriformes	Pycnonotidae	Phyllastrephus	cerviniventris	Gray olive Greenbul	27.31	Male	Open_cup	Understory	Solitary	Single_spec_flock	animal_material	swab10
1190	474806	TTAAACCGCGCC	AGTCAGTCAGCCGGACTACHVGGGTWTCTAAT	Cloaca	Passeriformes	Pycnonotidae	Phyllastrephus	cerviniventris	Gray olive Greenbul	27.31	Male	Open_cup	Understory	Solitary	Single_spec_flock	animal_material	swab13
1192	474807	GTGCACGATAAT	AGTCAGTCAGCCGGACTACHVGGGTWTCTAAT	Cloaca	Passeriformes	Pycnonotidae	Phyllastrephus	cerviniventris	Gray olive Greenbul	27.31	Male	Open_cup	Understory	Solitary	Single_spec_flock	animal_material	swab13
1300	474808	GGTACTGTACCA	AGTCAGTCAGCCGGACTACHVGGGTWTCTAAT	Cloaca	Passeriformes	Pycnonotidae	Phyllastrephus	cerviniventris	Gray olive Greenbul	27.31	Male	Open_cup	Understory	Solitary	Single_spec_flock	animal_material	swab14
1314	474810	CCACTTGAGAGT	AGTCAGTCAGCCGGACTACHVGGGTWTCTAAT	Cloaca	Passeriformes	Pycnonotidae	Phyllastrephus	cerviniventris	Gray olive Greenbul	27.31	Male	Open_cup	Understory	Solitary	Single_spec_flock	animal_material	swab14
1990	468004	GGTCTCCTACAG	AGTCAGTCAGCCGGACTACHVGGGTWTCTAAT	Blood	Passeriformes	Pycnonotidae	Phyllastrephus	cerviniventris	Gray olive Greenbul	27.31	Female	Open_cup	Understory	Solitary	Single_spec_flock	animal_material	MLW3
1996	468005	ACAGCTCAAACA	AGTCAGTCAGCCGGACTACHVGGGTWTCTAAT	Blood	Passeriformes	Pycnonotidae	Phyllastrephus	cerviniventris	Gray olive Greenbul	27.31	Male	Open_cup	Understory	Solitary	Single_spec_flock	animal_material	MLW3
1997	468006	GAGCGTATCCAT	AGTCAGTCAGCCGGACTACHVGGGTWTCTAAT	Blood	Passeriformes	Pycnonotidae	Phyllastrephus	cerviniventris	Gray olive Greenbul	27.31	Female	Open_cup	Understory	Solitary	Single_spec_flock	animal_material	MLW3
2001	468007	TACGGATTATGG	AGTCAGTCAGCCGGACTACHVGGGTWTCTAAT	Blood	Passeriformes	Pycnonotidae	Phyllastrephus	cerviniventris	Gray olive Greenbul	27.31	NA	Open_cup	Understory	Solitary	Single_spec_flock	animal_material	MLW3
2005	468008	GCCGTCTCGTAA	AGTCAGTCAGCCGGACTACHVGGGTWTCTAAT	Blood	Passeriformes	Pycnonotidae	Phyllastrephus	cerviniventris	Gray olive Greenbul	27.31	Male	Open_cup	Understory	Solitary	Single_spec_flock	animal_material	MLW3
2346	474806	CAAAGCGGTATT	AGTCAGTCAGCCGGACTACHVGGGTWTCTAAT	Blood	Passeriformes	Pycnonotidae	Phyllastrephus	cerviniventris	Gray olive Greenbul	27.31	Male	Open_cup	Understory	Solitary	Single_spec_flock	animal_material	MLW7
2464	474808	ATATGACCCAGC	AGTCAGTCAGCCGGACTACHVGGGTWTCTAAT	Blood	Passeriformes	Pycnonotidae	Phyllastrephus	cerviniventris	Gray olive Greenbul	27.31	Male	Open_cup	Understory	Solitary	Single_spec_flock	animal_material	MLW8
2466	474809	ATTGAGTGAGTC	AGTCAGTCAGCCGGACTACHVGGGTWTCTAAT	Blood	Passeriformes	Pycnonotidae	Phyllastrephus	cerviniventris	Gray olive Greenbul	27.31	Male	Open_cup	Understory	Solitary	Single_spec_flock	animal_material	MLW8
2480	474810	GCAACCGATTGT	AGTCAGTCAGCCGGACTACHVGGGTWTCTAAT	Blood	Passeriformes	Pycnonotidae	Phyllastrephus	cerviniventris	Gray olive Greenbul	27.31	Male	Open_cup	Understory	Solitary	Single_spec_flock	animal_material	MLW8
2481	474810	CATGTGCTTAGG	AGTCAGTCAGCCGGACTACHVGGGTWTCTAAT	Blood	Passeriformes	Pycnonotidae	Phyllastrephus	cerviniventris	Gray olive Greenbul	27.31	Male	Open_cup	Understory	Solitary	Single_spec_flock	animal_material	MLW8
2775	474807	TGCGCTGAATGT	AGTCAGTCAGCCGGACTACHVGGGTWTCTAAT	Intestine	Passeriformes	Pycnonotidae	Phyllastrephus	cerviniventris	Gray olive Greenbul	27.31	Male	Open_cup	Understory	Solitary	Single_spec_flock	animal_material	GI3
2840	474808	CGGACTCGTTAC	AGTCAGTCAGCCGGACTACHVGGGTWTCTAAT	Intestine	Passeriformes	Pycnonotidae	Phyllastrephus	cerviniventris	Gray olive Greenbul	27.31	Male	Open_cup	Understory	Solitary	Single_spec_flock	animal_material	GI4
861	474817	TGTACGGATAAC	AGTCAGTCAGCCGGACTACHVGGGTWTCTAAT	Buccal	Passeriformes	Pycnonotidae	Phyllastrephus	fischeri	Cabanis s Greenbul	24.3	Male	Open_cup	Ground	Solitary	NA	animal_material	swab9
1308	474817	GCGAACCTATAC	AGTCAGTCAGCCGGACTACHVGGGTWTCTAAT	Cloaca	Passeriformes	Pycnonotidae	Phyllastrephus	fischeri	Cabanis s Greenbul	24.3	Male	Open_cup	Ground	Solitary	NA	animal_material	swab14
2473	474817	AACCGATGTACC	AGTCAGTCAGCCGGACTACHVGGGTWTCTAAT	Blood	Passeriformes	Pycnonotidae	Phyllastrephus	fischeri	Cabanis s Greenbul	24.3	Male	Open_cup	Ground	Solitary	NA	animal_material	MLW8
1874	468009	GTTACAGTTGGC	AGTCAGTCAGCCGGACTACHVGGGTWTCTAAT	Blood	Passeriformes	Pycnonotidae	Phyllastrephus	flavostriatus	Yellow streaked Greenbul	25.5143	Male	Open_cup	Understory	Solitary	Mixed_spec_flock	animal_material	MLW2
1877	468010	TTCTGGTCTTGT	AGTCAGTCAGCCGGACTACHVGGGTWTCTAAT	Blood	Passeriformes	Pycnonotidae	Phyllastrephus	flavostriatus	Yellow streaked Greenbul	25.5143	Female	Open_cup	Understory	Solitary	Mixed_spec_flock	animal_material	MLW2
1891	468011	AAGGAGTGCGCA	AGTCAGTCAGCCGGACTACHVGGGTWTCTAAT	Blood	Passeriformes	Pycnonotidae	Phyllastrephus	flavostriatus	Yellow streaked Greenbul	25.5143	Female	Open_cup	Understory	Solitary	Mixed_spec_flock	animal_material	MLW2
1893	468012	ACGACGCATTTG	AGTCAGTCAGCCGGACTACHVGGGTWTCTAAT	Blood	Passeriformes	Pycnonotidae	Phyllastrephus	flavostriatus	Yellow streaked Greenbul	25.5143	NA	Open_cup	Understory	Solitary	Mixed_spec_flock	animal_material	MLW2
1952	468014	GCGTCCATGAAT	AGTCAGTCAGCCGGACTACHVGGGTWTCTAAT	Blood	Passeriformes	Pycnonotidae	Phyllastrephus	flavostriatus	Yellow streaked Greenbul	25.5143	Male	Open_cup	Understory	Solitary	Mixed_spec_flock	animal_material	MLW3
1979	468015	AGCTGCACCTAA	AGTCAGTCAGCCGGACTACHVGGGTWTCTAAT	Blood	Passeriformes	Pycnonotidae	Phyllastrephus	flavostriatus	Yellow streaked Greenbul	25.5143	Male	Open_cup	Understory	Solitary	Mixed_spec_flock	animal_material	MLW3
662	474812	AGTCTGTCTGCG	AGTCAGTCAGCCGGACTACHVGGGTWTCTAAT	Buccal	Passeriformes	Pycnonotidae	Phyllastrephus	terrestris	Terrestrial Brownbul	29.55	Male	Open_cup	Understory	Solitary	Single_spec_flock	animal_material	swab7
664	474813	TGTGGAAACTCC	AGTCAGTCAGCCGGACTACHVGGGTWTCTAAT	Buccal	Passeriformes	Pycnonotidae	Phyllastrephus	terrestris	Terrestrial Brownbul	29.55	Female	Open_cup	Understory	Solitary	Single_spec_flock	animal_material	swab7
665	474814	TTAGGCAGGTTC	AGTCAGTCAGCCGGACTACHVGGGTWTCTAAT	Buccal	Passeriformes	Pycnonotidae	Phyllastrephus	terrestris	Terrestrial Brownbul	29.55	Female	Open_cup	Understory	Solitary	Single_spec_flock	animal_material	swab7
715	474815	TGAACTAGCGTC	AGTCAGTCAGCCGGACTACHVGGGTWTCTAAT	Buccal	Passeriformes	Pycnonotidae	Phyllastrephus	terrestris	Terrestrial Brownbul	29.55	Male	Open_cup	Understory	Solitary	Single_spec_flock	animal_material	swab8
724	474816	TGAAAGCGGCGA	AGTCAGTCAGCCGGACTACHVGGGTWTCTAAT	Buccal	Passeriformes	Pycnonotidae	Phyllastrephus	terrestris	Terrestrial Brownbul	29.55	Female	Open_cup	Understory	Solitary	Single_spec_flock	animal_material	swab8
1106	474811	CTATCGGAAGAT	AGTCAGTCAGCCGGACTACHVGGGTWTCTAAT	Cloaca	Passeriformes	Pycnonotidae	Phyllastrephus	terrestris	Terrestrial Brownbul	29.55	Female	Open_cup	Understory	Solitary	Single_spec_flock	animal_material	swab12
1113	474813	CCTTCTGTATAC	AGTCAGTCAGCCGGACTACHVGGGTWTCTAAT	Cloaca	Passeriformes	Pycnonotidae	Phyllastrephus	terrestris	Terrestrial Brownbul	29.55	Female	Open_cup	Understory	Solitary	Single_spec_flock	animal_material	swab12
1114	474814	ACGCTGTCGGTT	AGTCAGTCAGCCGGACTACHVGGGTWTCTAAT	Cloaca	Passeriformes	Pycnonotidae	Phyllastrephus	terrestris	Terrestrial Brownbul	29.55	Female	Open_cup	Understory	Solitary	Single_spec_flock	animal_material	swab12
1172	474816	AGGTGGTGGAGT	AGTCAGTCAGCCGGACTACHVGGGTWTCTAAT	Cloaca	Passeriformes	Pycnonotidae	Phyllastrephus	terrestris	Terrestrial Brownbul	29.55	Female	Open_cup	Understory	Solitary	Single_spec_flock	animal_material	swab13
2258	474811	TGTGTAGCCATG	AGTCAGTCAGCCGGACTACHVGGGTWTCTAAT	Blood	Passeriformes	Pycnonotidae	Phyllastrephus	terrestris	Terrestrial Brownbul	29.55	Female	Open_cup	Understory	Solitary	Single_spec_flock	animal_material	MLW6
2263	474812	TATGAACGTCCG	AGTCAGTCAGCCGGACTACHVGGGTWTCTAAT	Blood	Passeriformes	Pycnonotidae	Phyllastrephus	terrestris	Terrestrial Brownbul	29.55	Male	Open_cup	Understory	Solitary	Single_spec_flock	animal_material	MLW6
2265	474813	TCAGTCAGATGA	AGTCAGTCAGCCGGACTACHVGGGTWTCTAAT	Blood	Passeriformes	Pycnonotidae	Phyllastrephus	terrestris	Terrestrial Brownbul	29.55	Female	Open_cup	Understory	Solitary	Single_spec_flock	animal_material	MLW6
2266	474814	AAGTCACACACA	AGTCAGTCAGCCGGACTACHVGGGTWTCTAAT	Blood	Passeriformes	Pycnonotidae	Phyllastrephus	terrestris	Terrestrial Brownbul	29.55	Female	Open_cup	Understory	Solitary	Single_spec_flock	animal_material	MLW6
2316	474815	CGCCATTGTGCA	AGTCAGTCAGCCGGACTACHVGGGTWTCTAAT	Blood	Passeriformes	Pycnonotidae	Phyllastrephus	terrestris	Terrestrial Brownbul	29.55	Male	Open_cup	Understory	Solitary	Single_spec_flock	animal_material	MLW7
2327	474816	CAGTCGTTAAGA	AGTCAGTCAGCCGGACTACHVGGGTWTCTAAT	Blood	Passeriformes	Pycnonotidae	Phyllastrephus	terrestris	Terrestrial Brownbul	29.55	Female	Open_cup	Understory	Solitary	Single_spec_flock	animal_material	MLW7
2660	474811	GCTCGAAGATTC	AGTCAGTCAGCCGGACTACHVGGGTWTCTAAT	Intestine	Passeriformes	Pycnonotidae	Phyllastrephus	terrestris	Terrestrial Brownbul	29.55	Female	Open_cup	Understory	Solitary	Single_spec_flock	animal_material	GI2
2663	474812	ACTTCCAACTTC	AGTCAGTCAGCCGGACTACHVGGGTWTCTAAT	Intestine	Passeriformes	Pycnonotidae	Phyllastrephus	terrestris	Terrestrial Brownbul	29.55	Male	Open_cup	Understory	Solitary	Single_spec_flock	animal_material	GI2
2726	474815	GCATATGCACTG	AGTCAGTCAGCCGGACTACHVGGGTWTCTAAT	Intestine	Passeriformes	Pycnonotidae	Phyllastrephus	terrestris	Terrestrial Brownbul	29.55	Male	Open_cup	Understory	Solitary	Single_spec_flock	animal_material	GI3
2737	474816	AAGGCGCTCCTT	AGTCAGTCAGCCGGACTACHVGGGTWTCTAAT	Intestine	Passeriformes	Pycnonotidae	Phyllastrephus	terrestris	Terrestrial Brownbul	29.55	Female	Open_cup	Understory	Solitary	Single_spec_flock	animal_material	GI3
1901	468177	GAATCCTCACCG	AGTCAGTCAGCCGGACTACHVGGGTWTCTAAT	Blood	Passeriformes	Sylviidae	Phylloscopus	ruficapilla	Yellow throated Woodland Warbler	7.725	Male	Open_cup	Ground	Solitary	Mixed_spec_flock	animal_material	MLW2
1959	468179	GGTTCCATTAGG	AGTCAGTCAGCCGGACTACHVGGGTWTCTAAT	Blood	Passeriformes	Sylviidae	Phylloscopus	ruficapilla	Yellow throated Woodland Warbler	7.725	Female	Open_cup	Ground	Solitary	Mixed_spec_flock	animal_material	MLW3
1964	468180	AGGTGAGTTCTA	AGTCAGTCAGCCGGACTACHVGGGTWTCTAAT	Blood	Passeriformes	Sylviidae	Phylloscopus	ruficapilla	Yellow throated Woodland Warbler	7.725	Male	Open_cup	Ground	Solitary	Mixed_spec_flock	animal_material	MLW3
2037	467944	GTTCGGTGTCCA	AGTCAGTCAGCCGGACTACHVGGGTWTCTAAT	Blood	Passeriformes	Pittidae	Pitta	angolensis	African Pitta		Male	Closed_cup	Understory	Solitary	Solitary_or_pairs	animal_material	MLW4
2535	467944	CAACTCCCGTGA	AGTCAGTCAGCCGGACTACHVGGGTWTCTAAT	Intestine	Passeriformes	Pittidae	Pitta	angolensis	African Pitta		Male	Closed_cup	Understory	Solitary	Solitary_or_pairs	animal_material	GI1
655	474930	ATGCCTCGTAAG	AGTCAGTCAGCCGGACTACHVGGGTWTCTAAT	Buccal	Passeriformes	Platysteiridae	Platysteira	peltata	Black throated Wattle eye	13.1667	Male	Open_cup	NA	Solitary	Solitary_or_pairs	animal_material	swab7
781	474931	AATACAGACCTG	AGTCAGTCAGCCGGACTACHVGGGTWTCTAAT	Buccal	Passeriformes	Platysteiridae	Platysteira	peltata	Black throated Wattle eye	13.1667	Male	Open_cup	NA	Solitary	Solitary_or_pairs	animal_material	swab9
784	474932	ATCGATCCACAG	AGTCAGTCAGCCGGACTACHVGGGTWTCTAAT	Buccal	Passeriformes	Platysteiridae	Platysteira	peltata	Black throated Wattle eye	13.1667	Female	Open_cup	NA	Solitary	Solitary_or_pairs	animal_material	swab9
1104	474930	TAGTGCATTCGG	AGTCAGTCAGCCGGACTACHVGGGTWTCTAAT	Cloaca	Passeriformes	Platysteiridae	Platysteira	peltata	Black throated Wattle eye	13.1667	Male	Open_cup	NA	Solitary	Solitary_or_pairs	animal_material	swab12
1231	474931	TTGTTACGTTCC	AGTCAGTCAGCCGGACTACHVGGGTWTCTAAT	Cloaca	Passeriformes	Platysteiridae	Platysteira	peltata	Black throated Wattle eye	13.1667	Male	Open_cup	NA	Solitary	Solitary_or_pairs	animal_material	swab13
1234	474932	CAGCCTGCAAAT	AGTCAGTCAGCCGGACTACHVGGGTWTCTAAT	Cloaca	Passeriformes	Platysteiridae	Platysteira	peltata	Black throated Wattle eye	13.1667	Female	Open_cup	NA	Solitary	Solitary_or_pairs	animal_material	swab13
2256	474930	CTTCGCGGATGT	AGTCAGTCAGCCGGACTACHVGGGTWTCTAAT	Blood	Passeriformes	Platysteiridae	Platysteira	peltata	Black throated Wattle eye	13.1667	Male	Open_cup	NA	Solitary	Solitary_or_pairs	animal_material	MLW6
2397	474932	CATAGTGATTGG	AGTCAGTCAGCCGGACTACHVGGGTWTCTAAT	Blood	Passeriformes	Platysteiridae	Platysteira	peltata	Black throated Wattle eye	13.1667	Female	Open_cup	NA	Solitary	Solitary_or_pairs	animal_material	MLW7
712	475015	GGACAGTGTATT	AGTCAGTCAGCCGGACTACHVGGGTWTCTAAT	Buccal	Passeriformes	Passeridae	Plocepasser	mahali	White browed Sparrow Weaver	44.4	Female	Closed_cup	NA	Colonial	Single_spec_flock	Omnivore	swab8
714	475014	GTGTAGGTGCTT	AGTCAGTCAGCCGGACTACHVGGGTWTCTAAT	Buccal	Passeriformes	Passeridae	Plocepasser	mahali	White browed Sparrow Weaver	44.4	Male	Closed_cup	NA	Colonial	Single_spec_flock	Omnivore	swab8
1160	475015	CTCGGTCAACCA	AGTCAGTCAGCCGGACTACHVGGGTWTCTAAT	Cloaca	Passeriformes	Passeridae	Plocepasser	mahali	White browed Sparrow Weaver	44.4	Female	Closed_cup	NA	Colonial	Single_spec_flock	Omnivore	swab13
1162	475014	TCCGTTCGTTTA	AGTCAGTCAGCCGGACTACHVGGGTWTCTAAT	Cloaca	Passeriformes	Passeridae	Plocepasser	mahali	White browed Sparrow Weaver	44.4	Male	Closed_cup	NA	Colonial	Single_spec_flock	Omnivore	swab13
2313	475015	CGATGTGTGGTT	AGTCAGTCAGCCGGACTACHVGGGTWTCTAAT	Blood	Passeriformes	Passeridae	Plocepasser	mahali	White browed Sparrow Weaver	44.4	Female	Closed_cup	NA	Colonial	Single_spec_flock	Omnivore	MLW7
2315	475014	GCATTCGGCGTT	AGTCAGTCAGCCGGACTACHVGGGTWTCTAAT	Blood	Passeriformes	Passeridae	Plocepasser	mahali	White browed Sparrow Weaver	44.4	Male	Closed_cup	NA	Colonial	Single_spec_flock	Omnivore	MLW7
2723	475015	CAAATTCGGGAT	AGTCAGTCAGCCGGACTACHVGGGTWTCTAAT	Intestine	Passeriformes	Passeridae	Plocepasser	mahali	White browed Sparrow Weaver	44.4	Female	Closed_cup	NA	Colonial	Single_spec_flock	Omnivore	GI3
2725	475014	AGTTACGAGCTA	AGTCAGTCAGCCGGACTACHVGGGTWTCTAAT	Intestine	Passeriformes	Passeridae	Plocepasser	mahali	White browed Sparrow Weaver	44.4	Male	Closed_cup	NA	Colonial	Single_spec_flock	Omnivore	GI3
1735	468504	CCACGGTACTTG	AGTCAGTCAGCCGGACTACHVGGGTWTCTAAT	Blood	Passeriformes	Ploceidae	Ploceus	baglafecht	Baglafecht Weaver	28.3333	Male	Closed_cup	Variable	Solitary	Single_spec_flock	animal_material	MLW1
1739	468505	CGCTTGTGTAGC	AGTCAGTCAGCCGGACTACHVGGGTWTCTAAT	Blood	Passeriformes	Ploceidae	Ploceus	baglafecht	Baglafecht Weaver	28.3333	NA	Closed_cup	Variable	Solitary	Single_spec_flock	animal_material	MLW1
1833	468506	GATCAACCCACA	AGTCAGTCAGCCGGACTACHVGGGTWTCTAAT	Blood	Passeriformes	Ploceidae	Ploceus	baglafecht	Baglafecht Weaver	28.3333	Female	Closed_cup	Variable	Solitary	Single_spec_flock	animal_material	MLW2
2038	468524	AAGACAGCTATC	AGTCAGTCAGCCGGACTACHVGGGTWTCTAAT	Blood	Passeriformes	Ploceidae	Ploceus	cucullatus	Village Weaver		Male	Closed_cup	NA	Colonial	Single_spec_flock	Omnivore	MLW4
2040	468531	TTCTCCATCACA	AGTCAGTCAGCCGGACTACHVGGGTWTCTAAT	Blood	Passeriformes	Ploceidae	Ploceus	intermedius	Lesser Masked Weaver	19.8	Male	Closed_cup	NA	Colonial	Single_spec_flock	Omnivore	MLW4
2538	468531	CACTACGCTAGA	AGTCAGTCAGCCGGACTACHVGGGTWTCTAAT	Intestine	Passeriformes	Ploceidae	Ploceus	intermedius	Lesser Masked Weaver	19.8	Male	Closed_cup	NA	Colonial	Single_spec_flock	Omnivore	GI1
539	475027	CAGAAGGTGTGG	AGTCAGTCAGCCGGACTACHVGGGTWTCTAAT	Buccal	Passeriformes	Ploceidae	Ploceus	ocularis	Spectacled Weaver	25.6167	Male	Closed_cup	Canopy_subcanopy	Solitary	Mixed_spec_flock	animal_material	swab6
799	475030	GAAACTCCTAGA	AGTCAGTCAGCCGGACTACHVGGGTWTCTAAT	Buccal	Passeriformes	Ploceidae	Ploceus	ocularis	Spectacled Weaver	25.6167	Male	Closed_cup	Canopy_subcanopy	Solitary	Mixed_spec_flock	animal_material	swab9
840	475031	TGTCAGCTGTCG	AGTCAGTCAGCCGGACTACHVGGGTWTCTAAT	Buccal	Passeriformes	Ploceidae	Ploceus	ocularis	Spectacled Weaver	25.6167	Female	Closed_cup	Canopy_subcanopy	Solitary	Mixed_spec_flock	animal_material	swab9
856	475032	AACATGCATGCC	AGTCAGTCAGCCGGACTACHVGGGTWTCTAAT	Buccal	Passeriformes	Ploceidae	Ploceus	ocularis	Spectacled Weaver	25.6167	Male	Closed_cup	Canopy_subcanopy	Solitary	Mixed_spec_flock	animal_material	swab9
975	475027	GGAAGAAGTAGC	AGTCAGTCAGCCGGACTACHVGGGTWTCTAAT	Cloaca	Passeriformes	Ploceidae	Ploceus	ocularis	Spectacled Weaver	25.6167	Male	Closed_cup	Canopy_subcanopy	Solitary	Mixed_spec_flock	animal_material	swab11
1087	475028	CTGCAGTAAGTA	AGTCAGTCAGCCGGACTACHVGGGTWTCTAAT	Cloaca	Passeriformes	Ploceidae	Ploceus	ocularis	Spectacled Weaver	25.6167	Male	Closed_cup	Canopy_subcanopy	Solitary	Mixed_spec_flock	animal_material	swab12
1088	475029	TATAGGCTCCGC	AGTCAGTCAGCCGGACTACHVGGGTWTCTAAT	Cloaca	Passeriformes	Ploceidae	Ploceus	ocularis	Spectacled Weaver	25.6167	Female	Closed_cup	Canopy_subcanopy	Solitary	Mixed_spec_flock	animal_material	swab12
1249	475030	CGTACCAGATCC	AGTCAGTCAGCCGGACTACHVGGGTWTCTAAT	Cloaca	Passeriformes	Ploceidae	Ploceus	ocularis	Spectacled Weaver	25.6167	Male	Closed_cup	Canopy_subcanopy	Solitary	Mixed_spec_flock	animal_material	swab14
1288	475031	GTGCACGATAAT	AGTCAGTCAGCCGGACTACHVGGGTWTCTAAT	Cloaca	Passeriformes	Ploceidae	Ploceus	ocularis	Spectacled Weaver	25.6167	Female	Closed_cup	Canopy_subcanopy	Solitary	Mixed_spec_flock	animal_material	swab14
1303	475032	GTTAATGGCAGT	AGTCAGTCAGCCGGACTACHVGGGTWTCTAAT	Cloaca	Passeriformes	Ploceidae	Ploceus	ocularis	Spectacled Weaver	25.6167	Male	Closed_cup	Canopy_subcanopy	Solitary	Mixed_spec_flock	animal_material	swab14
2139	475027	GGATAGCCAAGG	AGTCAGTCAGCCGGACTACHVGGGTWTCTAAT	Blood	Passeriformes	Ploceidae	Ploceus	ocularis	Spectacled Weaver	25.6167	Male	Closed_cup	Canopy_subcanopy	Solitary	Mixed_spec_flock	animal_material	MLW5
2239	475028	ACCAATCTCGGC	AGTCAGTCAGCCGGACTACHVGGGTWTCTAAT	Blood	Passeriformes	Ploceidae	Ploceus	ocularis	Spectacled Weaver	25.6167	Male	Closed_cup	Canopy_subcanopy	Solitary	Mixed_spec_flock	animal_material	MLW6
2240	475029	TATCCAAGCGCA	AGTCAGTCAGCCGGACTACHVGGGTWTCTAAT	Blood	Passeriformes	Ploceidae	Ploceus	ocularis	Spectacled Weaver	25.6167	Female	Closed_cup	Canopy_subcanopy	Solitary	Mixed_spec_flock	animal_material	MLW6
2413	475030	TCCAACTGCAGA	AGTCAGTCAGCCGGACTACHVGGGTWTCTAAT	Blood	Passeriformes	Ploceidae	Ploceus	ocularis	Spectacled Weaver	25.6167	Male	Closed_cup	Canopy_subcanopy	Solitary	Mixed_spec_flock	animal_material	MLW8
2452	475031	GTTTCCGTGGTG	AGTCAGTCAGCCGGACTACHVGGGTWTCTAAT	Blood	Passeriformes	Ploceidae	Ploceus	ocularis	Spectacled Weaver	25.6167	Female	Closed_cup	Canopy_subcanopy	Solitary	Mixed_spec_flock	animal_material	MLW8
2468	475032	GCTAGTTATGGA	AGTCAGTCAGCCGGACTACHVGGGTWTCTAAT	Blood	Passeriformes	Ploceidae	Ploceus	ocularis	Spectacled Weaver	25.6167	Male	Closed_cup	Canopy_subcanopy	Solitary	Mixed_spec_flock	animal_material	MLW8
2603	475027	ATCGCACAGTAA	AGTCAGTCAGCCGGACTACHVGGGTWTCTAAT	Intestine	Passeriformes	Ploceidae	Ploceus	ocularis	Spectacled Weaver	25.6167	Male	Closed_cup	Canopy_subcanopy	Solitary	Mixed_spec_flock	animal_material	GI2
2649	475029	CTATCTCCTGTC	AGTCAGTCAGCCGGACTACHVGGGTWTCTAAT	Intestine	Passeriformes	Ploceidae	Ploceus	ocularis	Spectacled Weaver	25.6167	Female	Closed_cup	Canopy_subcanopy	Solitary	Mixed_spec_flock	animal_material	GI2
2843	475032	GTCCACTTGGAC	AGTCAGTCAGCCGGACTACHVGGGTWTCTAAT	Intestine	Passeriformes	Ploceidae	Ploceus	ocularis	Spectacled Weaver	25.6167	Male	Closed_cup	Canopy_subcanopy	Solitary	Mixed_spec_flock	animal_material	GI4
626	475026	GGCATTAGTTGA	AGTCAGTCAGCCGGACTACHVGGGTWTCTAAT	Buccal	Passeriformes	Ploceidae	Ploceus	olivaceiceps	Olive headed Weaver	23.7	NA	Closed_cup	Canopy_subcanopy	Solitary	Mixed_spec_flock	animal_material	swab7
1075	475026	CGGCACTATCAC	AGTCAGTCAGCCGGACTACHVGGGTWTCTAAT	Cloaca	Passeriformes	Ploceidae	Ploceus	olivaceiceps	Olive headed Weaver	23.7	NA	Closed_cup	Canopy_subcanopy	Solitary	Mixed_spec_flock	animal_material	swab12
2228	475026	TAAGGCATCGCT	AGTCAGTCAGCCGGACTACHVGGGTWTCTAAT	Blood	Passeriformes	Ploceidae	Ploceus	olivaceiceps	Olive headed Weaver	23.7	NA	Closed_cup	Canopy_subcanopy	Solitary	Mixed_spec_flock	animal_material	MLW6
2030	468529	GACTTCATGCGA	AGTCAGTCAGCCGGACTACHVGGGTWTCTAAT	Blood	Passeriformes	Ploceidae	Ploceus	velatus	Southern Masked Weaver	27.05	Male	Closed_cup	Canopy_subcanopy	Colonial	Mixed_spec_flock	Omnivore	MLW4
2035	468530	AACTTTCAGGAG	AGTCAGTCAGCCGGACTACHVGGGTWTCTAAT	Blood	Passeriformes	Ploceidae	Ploceus	velatus	Southern Masked Weaver	27.05	Male	Closed_cup	Canopy_subcanopy	Colonial	Mixed_spec_flock	Omnivore	MLW4
2534	468530	GCATATGCACTG	AGTCAGTCAGCCGGACTACHVGGGTWTCTAAT	Intestine	Passeriformes	Ploceidae	Ploceus	velatus	Southern Masked Weaver	27.05	Male	Closed_cup	Canopy_subcanopy	Colonial	Mixed_spec_flock	Omnivore	GI1
601	475016	AGAACCGTCATA	AGTCAGTCAGCCGGACTACHVGGGTWTCTAAT	Buccal	Passeriformes	Ploceidae	Ploceus	xanthops	Holub s Golden Weaver	36.65	Female	Closed_cup	Understory	Solitary	Mixed_spec_flock	Omnivore	swab7
602	475017	AACTGGAACCCT	AGTCAGTCAGCCGGACTACHVGGGTWTCTAAT	Buccal	Passeriformes	Ploceidae	Ploceus	xanthops	Holub s Golden Weaver	36.65	Female	Closed_cup	Understory	Solitary	Mixed_spec_flock	Omnivore	swab7
628	475018	TGAAAGCGGCGA	AGTCAGTCAGCCGGACTACHVGGGTWTCTAAT	Buccal	Passeriformes	Ploceidae	Ploceus	xanthops	Holub s Golden Weaver	36.65	Male	Closed_cup	Understory	Solitary	Mixed_spec_flock	Omnivore	swab7
631	475020	GTTGATACGATG	AGTCAGTCAGCCGGACTACHVGGGTWTCTAAT	Buccal	Passeriformes	Ploceidae	Ploceus	xanthops	Holub s Golden Weaver	36.65	Female	Closed_cup	Understory	Solitary	Mixed_spec_flock	Omnivore	swab7
632	475021	CAGACACTTCCG	AGTCAGTCAGCCGGACTACHVGGGTWTCTAAT	Buccal	Passeriformes	Ploceidae	Ploceus	xanthops	Holub s Golden Weaver	36.65	Female	Closed_cup	Understory	Solitary	Mixed_spec_flock	Omnivore	swab7
635	475022	CAGAAGGTGTGG	AGTCAGTCAGCCGGACTACHVGGGTWTCTAAT	Buccal	Passeriformes	Ploceidae	Ploceus	xanthops	Holub s Golden Weaver	36.65	Female	Closed_cup	Understory	Solitary	Mixed_spec_flock	Omnivore	swab7
637	475023	ACTAGGATCAGT	AGTCAGTCAGCCGGACTACHVGGGTWTCTAAT	Buccal	Passeriformes	Ploceidae	Ploceus	xanthops	Holub s Golden Weaver	36.65	Male	Closed_cup	Understory	Solitary	Mixed_spec_flock	Omnivore	swab7
644	475024	ATGTGCTGCTCG	AGTCAGTCAGCCGGACTACHVGGGTWTCTAAT	Buccal	Passeriformes	Ploceidae	Ploceus	xanthops	Holub s Golden Weaver	36.65	Female	Closed_cup	Understory	Solitary	Mixed_spec_flock	Omnivore	swab7
645	475025	TACGTACGAAAC	AGTCAGTCAGCCGGACTACHVGGGTWTCTAAT	Buccal	Passeriformes	Ploceidae	Ploceus	xanthops	Holub s Golden Weaver	36.65	Male	Closed_cup	Understory	Solitary	Mixed_spec_flock	Omnivore	swab7
1050	475016	TGAGTTCGGTCC	AGTCAGTCAGCCGGACTACHVGGGTWTCTAAT	Cloaca	Passeriformes	Ploceidae	Ploceus	xanthops	Holub s Golden Weaver	36.65	Female	Closed_cup	Understory	Solitary	Mixed_spec_flock	Omnivore	swab11
1077	475018	ATTCCCAGAACG	AGTCAGTCAGCCGGACTACHVGGGTWTCTAAT	Cloaca	Passeriformes	Ploceidae	Ploceus	xanthops	Holub s Golden Weaver	36.65	Male	Closed_cup	Understory	Solitary	Mixed_spec_flock	Omnivore	swab12
1079	475019	AGAATAGCGCTT	AGTCAGTCAGCCGGACTACHVGGGTWTCTAAT	Cloaca	Passeriformes	Ploceidae	Ploceus	xanthops	Holub s Golden Weaver	36.65	Female	Closed_cup	Understory	Solitary	Mixed_spec_flock	Omnivore	swab12
1080	475020	AAGCGTACATTG	AGTCAGTCAGCCGGACTACHVGGGTWTCTAAT	Cloaca	Passeriformes	Ploceidae	Ploceus	xanthops	Holub s Golden Weaver	36.65	Female	Closed_cup	Understory	Solitary	Mixed_spec_flock	Omnivore	swab12
1081	475021	GTTATGACGGAT	AGTCAGTCAGCCGGACTACHVGGGTWTCTAAT	Cloaca	Passeriformes	Ploceidae	Ploceus	xanthops	Holub s Golden Weaver	36.65	Female	Closed_cup	Understory	Solitary	Mixed_spec_flock	Omnivore	swab12
1084	475022	CCAAACTCGTCG	AGTCAGTCAGCCGGACTACHVGGGTWTCTAAT	Cloaca	Passeriformes	Ploceidae	Ploceus	xanthops	Holub s Golden Weaver	36.65	Female	Closed_cup	Understory	Solitary	Mixed_spec_flock	Omnivore	swab12
1086	475023	TGAATCGAAGCT	AGTCAGTCAGCCGGACTACHVGGGTWTCTAAT	Cloaca	Passeriformes	Ploceidae	Ploceus	xanthops	Holub s Golden Weaver	36.65	Male	Closed_cup	Understory	Solitary	Mixed_spec_flock	Omnivore	swab12
1093	475024	CCAATGATAAGC	AGTCAGTCAGCCGGACTACHVGGGTWTCTAAT	Cloaca	Passeriformes	Ploceidae	Ploceus	xanthops	Holub s Golden Weaver	36.65	Female	Closed_cup	Understory	Solitary	Mixed_spec_flock	Omnivore	swab12
1094	475025	TTAAACCGCGCC	AGTCAGTCAGCCGGACTACHVGGGTWTCTAAT	Cloaca	Passeriformes	Ploceidae	Ploceus	xanthops	Holub s Golden Weaver	36.65	Male	Closed_cup	Understory	Solitary	Mixed_spec_flock	Omnivore	swab12
2203	475016	GTAGGTGCTTAC	AGTCAGTCAGCCGGACTACHVGGGTWTCTAAT	Blood	Passeriformes	Ploceidae	Ploceus	xanthops	Holub s Golden Weaver	36.65	Female	Closed_cup	Understory	Solitary	Mixed_spec_flock	Omnivore	MLW5
2204	475017	CGCATTTGGATG	AGTCAGTCAGCCGGACTACHVGGGTWTCTAAT	Blood	Passeriformes	Ploceidae	Ploceus	xanthops	Holub s Golden Weaver	36.65	Female	Closed_cup	Understory	Solitary	Mixed_spec_flock	Omnivore	MLW5
2230	475018	CGCACTACGCAT	AGTCAGTCAGCCGGACTACHVGGGTWTCTAAT	Blood	Passeriformes	Ploceidae	Ploceus	xanthops	Holub s Golden Weaver	36.65	Male	Closed_cup	Understory	Solitary	Mixed_spec_flock	Omnivore	MLW6
2231	475019	CAGTCGTTAAGA	AGTCAGTCAGCCGGACTACHVGGGTWTCTAAT	Blood	Passeriformes	Ploceidae	Ploceus	xanthops	Holub s Golden Weaver	36.65	Female	Closed_cup	Understory	Solitary	Mixed_spec_flock	Omnivore	MLW6
2232	475020	CTACGAAAGCCT	AGTCAGTCAGCCGGACTACHVGGGTWTCTAAT	Blood	Passeriformes	Ploceidae	Ploceus	xanthops	Holub s Golden Weaver	36.65	Female	Closed_cup	Understory	Solitary	Mixed_spec_flock	Omnivore	MLW6
2233	475021	ATAATTGCCGAG	AGTCAGTCAGCCGGACTACHVGGGTWTCTAAT	Blood	Passeriformes	Ploceidae	Ploceus	xanthops	Holub s Golden Weaver	36.65	Female	Closed_cup	Understory	Solitary	Mixed_spec_flock	Omnivore	MLW6
2236	475022	CTACTTACATCC	AGTCAGTCAGCCGGACTACHVGGGTWTCTAAT	Blood	Passeriformes	Ploceidae	Ploceus	xanthops	Holub s Golden Weaver	36.65	Female	Closed_cup	Understory	Solitary	Mixed_spec_flock	Omnivore	MLW6
2238	475023	ATGCTAACCACG	AGTCAGTCAGCCGGACTACHVGGGTWTCTAAT	Blood	Passeriformes	Ploceidae	Ploceus	xanthops	Holub s Golden Weaver	36.65	Male	Closed_cup	Understory	Solitary	Mixed_spec_flock	Omnivore	MLW6
2245	475024	GAGATCGCCTAT	AGTCAGTCAGCCGGACTACHVGGGTWTCTAAT	Blood	Passeriformes	Ploceidae	Ploceus	xanthops	Holub s Golden Weaver	36.65	Female	Closed_cup	Understory	Solitary	Mixed_spec_flock	Omnivore	MLW6
2246	475025	TGTACATCGCCG	AGTCAGTCAGCCGGACTACHVGGGTWTCTAAT	Blood	Passeriformes	Ploceidae	Ploceus	xanthops	Holub s Golden Weaver	36.65	Male	Closed_cup	Understory	Solitary	Mixed_spec_flock	Omnivore	MLW6
2652	475024	GTCGACAGAGGA	AGTCAGTCAGCCGGACTACHVGGGTWTCTAAT	Intestine	Passeriformes	Ploceidae	Ploceus	xanthops	Holub s Golden Weaver	36.65	Female	Closed_cup	Understory	Solitary	Mixed_spec_flock	Omnivore	GI2
2676	475016	GTACGATATGAC	AGTCAGTCAGCCGGACTACHVGGGTWTCTAAT	Intestine	Passeriformes	Ploceidae	Ploceus	xanthops	Holub s Golden Weaver	36.65	Female	Closed_cup	Understory	Solitary	Mixed_spec_flock	Omnivore	GI2
771	474769	TCTAACGAGTGC	AGTCAGTCAGCCGGACTACHVGGGTWTCTAAT	Buccal	Piciformes	Ramphastidae	Pogoniulus	chrysoconus	Yellow fronted Tinkerbird	13.1	Female	Cavity	NA	Solitary	Solitary_or_pairs	plant_material	swab9
1221	474769	CTCAAGTCAAAG	AGTCAGTCAGCCGGACTACHVGGGTWTCTAAT	Cloaca	Piciformes	Ramphastidae	Pogoniulus	chrysoconus	Yellow fronted Tinkerbird	13.1	Female	Cavity	NA	Solitary	Solitary_or_pairs	plant_material	swab13
2383	474769	CGCCACGTGTAT	AGTCAGTCAGCCGGACTACHVGGGTWTCTAAT	Blood	Piciformes	Ramphastidae	Pogoniulus	chrysoconus	Yellow fronted Tinkerbird	13.1	Female	Cavity	NA	Solitary	Solitary_or_pairs	plant_material	MLW7
2801	474769	ATGAATGCGTCC	AGTCAGTCAGCCGGACTACHVGGGTWTCTAAT	Intestine	Piciformes	Ramphastidae	Pogoniulus	chrysoconus	Yellow fronted Tinkerbird	13.1	Female	Cavity	NA	Solitary	Solitary_or_pairs	plant_material	GI4
1907	467930	GGTCCCGAAATT	AGTCAGTCAGCCGGACTACHVGGGTWTCTAAT	Blood	Piciformes	Ramphastidae	Pogoniulus	leucomystax	Moustached Green Tinkerbird	10.3333	Female	Cavity	Canopy_subcanopy	Solitary	Mixed_spec_flock	Omnivore	MLW2
1944	467931	TTCTCCATCACA	AGTCAGTCAGCCGGACTACHVGGGTWTCTAAT	Blood	Piciformes	Ramphastidae	Pogoniulus	leucomystax	Moustached Green Tinkerbird	10.3333	Female	Cavity	Canopy_subcanopy	Solitary	Mixed_spec_flock	Omnivore	MLW3
848	474821	GAAACGGAAACG	AGTCAGTCAGCCGGACTACHVGGGTWTCTAAT	Buccal	Passeriformes	Muscicapidae	Pogonocichla	stellata	White starred Robin	16.1348	Female	Closed_cup	Ground	Solitary	Solitary_or_pairs	Omnivore	swab9
850	474822	CGTCGTCTAAGA	AGTCAGTCAGCCGGACTACHVGGGTWTCTAAT	Buccal	Passeriformes	Muscicapidae	Pogonocichla	stellata	White starred Robin	16.1348	Female	Closed_cup	Ground	Solitary	Solitary_or_pairs	Omnivore	swab9
1297	474822	TCAATGACCGCA	AGTCAGTCAGCCGGACTACHVGGGTWTCTAAT	Cloaca	Passeriformes	Muscicapidae	Pogonocichla	stellata	White starred Robin	16.1348	Female	Closed_cup	Ground	Solitary	Solitary_or_pairs	Omnivore	swab14
1745	468050	CTAAGACGTCGT	AGTCAGTCAGCCGGACTACHVGGGTWTCTAAT	Blood	Passeriformes	Muscicapidae	Pogonocichla	stellata	White starred Robin	16.1348	Female	Closed_cup	Ground	Solitary	Solitary_or_pairs	Omnivore	MLW1
1768	468051	GAAGATCTATCG	AGTCAGTCAGCCGGACTACHVGGGTWTCTAAT	Blood	Passeriformes	Muscicapidae	Pogonocichla	stellata	White starred Robin	16.1348	Male	Closed_cup	Ground	Solitary	Solitary_or_pairs	Omnivore	MLW1
1772	468052	GAATGACGTTTG	AGTCAGTCAGCCGGACTACHVGGGTWTCTAAT	Blood	Passeriformes	Muscicapidae	Pogonocichla	stellata	White starred Robin	16.1348	Male	Closed_cup	Ground	Solitary	Solitary_or_pairs	Omnivore	MLW1
1774	468053	ACGCCTTTCTTA	AGTCAGTCAGCCGGACTACHVGGGTWTCTAAT	Blood	Passeriformes	Muscicapidae	Pogonocichla	stellata	White starred Robin	16.1348	Male	Closed_cup	Ground	Solitary	Solitary_or_pairs	Omnivore	MLW1
1778	468054	GTTACAGTTGGC	AGTCAGTCAGCCGGACTACHVGGGTWTCTAAT	Blood	Passeriformes	Muscicapidae	Pogonocichla	stellata	White starred Robin	16.1348	Male	Closed_cup	Ground	Solitary	Solitary_or_pairs	Omnivore	MLW1
1801	468055	TCGTAAGCCGTC	AGTCAGTCAGCCGGACTACHVGGGTWTCTAAT	Blood	Passeriformes	Muscicapidae	Pogonocichla	stellata	White starred Robin	16.1348	Male	Closed_cup	Ground	Solitary	Solitary_or_pairs	Omnivore	MLW1
1822	468056	TTCAGACCAGCC	AGTCAGTCAGCCGGACTACHVGGGTWTCTAAT	Blood	Passeriformes	Muscicapidae	Pogonocichla	stellata	White starred Robin	16.1348	Female	Closed_cup	Ground	Solitary	Solitary_or_pairs	Omnivore	MLW1
1856	468057	AGTAGACTTACG	AGTCAGTCAGCCGGACTACHVGGGTWTCTAAT	Blood	Passeriformes	Muscicapidae	Pogonocichla	stellata	White starred Robin	16.1348	Male	Closed_cup	Ground	Solitary	Solitary_or_pairs	Omnivore	MLW2
1858	468058	AGTCCGAGTTGT	AGTCAGTCAGCCGGACTACHVGGGTWTCTAAT	Blood	Passeriformes	Muscicapidae	Pogonocichla	stellata	White starred Robin	16.1348	Female	Closed_cup	Ground	Solitary	Solitary_or_pairs	Omnivore	MLW2
1861	468059	TCACGAGTCACA	AGTCAGTCAGCCGGACTACHVGGGTWTCTAAT	Blood	Passeriformes	Muscicapidae	Pogonocichla	stellata	White starred Robin	16.1348	Female	Closed_cup	Ground	Solitary	Solitary_or_pairs	Omnivore	MLW2
1862	468060	CACAAAGCGATT	AGTCAGTCAGCCGGACTACHVGGGTWTCTAAT	Blood	Passeriformes	Muscicapidae	Pogonocichla	stellata	White starred Robin	16.1348	Female	Closed_cup	Ground	Solitary	Solitary_or_pairs	Omnivore	MLW2
1869	468061	ACTTACGCCACG	AGTCAGTCAGCCGGACTACHVGGGTWTCTAAT	Blood	Passeriformes	Muscicapidae	Pogonocichla	stellata	White starred Robin	16.1348	Male	Closed_cup	Ground	Solitary	Solitary_or_pairs	Omnivore	MLW2
1879	468062	GATTTAGAGGCT	AGTCAGTCAGCCGGACTACHVGGGTWTCTAAT	Blood	Passeriformes	Muscicapidae	Pogonocichla	stellata	White starred Robin	16.1348	Male	Closed_cup	Ground	Solitary	Solitary_or_pairs	Omnivore	MLW2
1887	468063	ATACGGGTTCGT	AGTCAGTCAGCCGGACTACHVGGGTWTCTAAT	Blood	Passeriformes	Muscicapidae	Pogonocichla	stellata	White starred Robin	16.1348	Male	Closed_cup	Ground	Solitary	Solitary_or_pairs	Omnivore	MLW2
1889	468064	ATCAGCCAGCTC	AGTCAGTCAGCCGGACTACHVGGGTWTCTAAT	Blood	Passeriformes	Muscicapidae	Pogonocichla	stellata	White starred Robin	16.1348	Male	Closed_cup	Ground	Solitary	Solitary_or_pairs	Omnivore	MLW2
1895	468065	TTACACAAAGGC	AGTCAGTCAGCCGGACTACHVGGGTWTCTAAT	Blood	Passeriformes	Muscicapidae	Pogonocichla	stellata	White starred Robin	16.1348	Male	Closed_cup	Ground	Solitary	Solitary_or_pairs	Omnivore	MLW2
1897	468066	TCGTAAGCCGTC	AGTCAGTCAGCCGGACTACHVGGGTWTCTAAT	Blood	Passeriformes	Muscicapidae	Pogonocichla	stellata	White starred Robin	16.1348	Female	Closed_cup	Ground	Solitary	Solitary_or_pairs	Omnivore	MLW2
1933	468067	AGGGTGACTTTA	AGTCAGTCAGCCGGACTACHVGGGTWTCTAAT	Blood	Passeriformes	Muscicapidae	Pogonocichla	stellata	White starred Robin	16.1348	Male	Closed_cup	Ground	Solitary	Solitary_or_pairs	Omnivore	MLW3
1945	468068	CGTAGGTAGAGG	AGTCAGTCAGCCGGACTACHVGGGTWTCTAAT	Blood	Passeriformes	Muscicapidae	Pogonocichla	stellata	White starred Robin	16.1348	Female	Closed_cup	Ground	Solitary	Solitary_or_pairs	Omnivore	MLW3
1946	468069	ATTTAGGACGAC	AGTCAGTCAGCCGGACTACHVGGGTWTCTAAT	Blood	Passeriformes	Muscicapidae	Pogonocichla	stellata	White starred Robin	16.1348	Male	Closed_cup	Ground	Solitary	Solitary_or_pairs	Omnivore	MLW3
1954	468070	GTCGCCGTACAT	AGTCAGTCAGCCGGACTACHVGGGTWTCTAAT	Blood	Passeriformes	Muscicapidae	Pogonocichla	stellata	White starred Robin	16.1348	Male	Closed_cup	Ground	Solitary	Solitary_or_pairs	Omnivore	MLW3
2459	474821	GCTGTGATTCGA	AGTCAGTCAGCCGGACTACHVGGGTWTCTAAT	Blood	Passeriformes	Muscicapidae	Pogonocichla	stellata	White starred Robin	16.1348	Female	Closed_cup	Ground	Solitary	Solitary_or_pairs	Omnivore	MLW8
2461	474822	CTTGACGAGGTT	AGTCAGTCAGCCGGACTACHVGGGTWTCTAAT	Blood	Passeriformes	Muscicapidae	Pogonocichla	stellata	White starred Robin	16.1348	Female	Closed_cup	Ground	Solitary	Solitary_or_pairs	Omnivore	MLW8
2837	474821	CATCGGATCTGA	AGTCAGTCAGCCGGACTACHVGGGTWTCTAAT	Intestine	Passeriformes	Muscicapidae	Pogonocichla	stellata	White starred Robin	16.1348	Female	Closed_cup	Ground	Solitary	Solitary_or_pairs	Omnivore	GI4
699	474716	ATACTCGGCTGC	AGTCAGTCAGCCGGACTACHVGGGTWTCTAAT	Buccal	Psittaciformes	Psittacidae	Poicephalus	cryptoxanthus	Brown headed Parrot		Female	Cavity	Canopy_subcanopy	Solitary	Single_spec_flock	plant_material	swab8
1146	474716	CCTGGAATTAAG	AGTCAGTCAGCCGGACTACHVGGGTWTCTAAT	Cloaca	Psittaciformes	Psittacidae	Poicephalus	cryptoxanthus	Brown headed Parrot		Female	Cavity	Canopy_subcanopy	Solitary	Single_spec_flock	plant_material	swab12
2297	474716	TCCGTGGTATAG	AGTCAGTCAGCCGGACTACHVGGGTWTCTAAT	Blood	Psittaciformes	Psittacidae	Poicephalus	cryptoxanthus	Brown headed Parrot		Female	Cavity	Canopy_subcanopy	Solitary	Single_spec_flock	plant_material	MLW6
2696	474716	GCTGTACGGATT	AGTCAGTCAGCCGGACTACHVGGGTWTCTAAT	Intestine	Psittaciformes	Psittacidae	Poicephalus	cryptoxanthus	Brown headed Parrot		Female	Cavity	Canopy_subcanopy	Solitary	Single_spec_flock	plant_material	GI3
2697	474716	ATCACCAGGTGT	AGTCAGTCAGCCGGACTACHVGGGTWTCTAAT	Gizzard	Psittaciformes	Psittacidae	Poicephalus	cryptoxanthus	Brown headed Parrot		Female	Cavity	Canopy_subcanopy	Solitary	Single_spec_flock	plant_material	GI3
489	474870	AAGGGACAAGTG	AGTCAGTCAGCCGGACTACHVGGGTWTCTAAT	Buccal	Passeriformes	Cisticolidae	Prinia	erythroptera	Red winged Warbler		Female	Closed_cup	Understory	Solitary	Solitary_or_pairs	animal_material	swab6
925	474870	ACCAACAGATTG	AGTCAGTCAGCCGGACTACHVGGGTWTCTAAT	Cloaca	Passeriformes	Cisticolidae	Prinia	erythroptera	Red winged Warbler		Female	Closed_cup	Understory	Solitary	Solitary_or_pairs	animal_material	swab10
2089	474870	TTCCTAGGCCAG	AGTCAGTCAGCCGGACTACHVGGGTWTCTAAT	Blood	Passeriformes	Cisticolidae	Prinia	erythroptera	Red winged Warbler		Female	Closed_cup	Understory	Solitary	Solitary_or_pairs	animal_material	MLW4
2572	474870	GATTCCGGCTCA	AGTCAGTCAGCCGGACTACHVGGGTWTCTAAT	Intestine	Passeriformes	Cisticolidae	Prinia	erythroptera	Red winged Warbler		Female	Closed_cup	Understory	Solitary	Solitary_or_pairs	animal_material	GI1
541	474871	ACTAGGATCAGT	AGTCAGTCAGCCGGACTACHVGGGTWTCTAAT	Buccal	Passeriformes	Cisticolidae	Prinia	subflava	Tawny flanked Prinia	9.6	Male	Closed_cup	Understory	Solitary	Solitary_or_pairs	animal_material	swab6
636	474873	GAAGCTTGAATC	AGTCAGTCAGCCGGACTACHVGGGTWTCTAAT	Buccal	Passeriformes	Cisticolidae	Prinia	subflava	Tawny flanked Prinia	9.6	Male	Closed_cup	Understory	Solitary	Solitary_or_pairs	animal_material	swab7
977	474871	ACACCGCACAAT	AGTCAGTCAGCCGGACTACHVGGGTWTCTAAT	Cloaca	Passeriformes	Cisticolidae	Prinia	subflava	Tawny flanked Prinia	9.6	Male	Closed_cup	Understory	Solitary	Solitary_or_pairs	animal_material	swab11
1085	474873	ACGTGAGGAACG	AGTCAGTCAGCCGGACTACHVGGGTWTCTAAT	Cloaca	Passeriformes	Cisticolidae	Prinia	subflava	Tawny flanked Prinia	9.6	Male	Closed_cup	Understory	Solitary	Solitary_or_pairs	animal_material	swab12
2141	474871	GTCGTCCAAATG	AGTCAGTCAGCCGGACTACHVGGGTWTCTAAT	Blood	Passeriformes	Cisticolidae	Prinia	subflava	Tawny flanked Prinia	9.6	Male	Closed_cup	Understory	Solitary	Solitary_or_pairs	animal_material	MLW5
2237	474873	CTCTTCTGATCA	AGTCAGTCAGCCGGACTACHVGGGTWTCTAAT	Blood	Passeriformes	Cisticolidae	Prinia	subflava	Tawny flanked Prinia	9.6	Male	Closed_cup	Understory	Solitary	Solitary_or_pairs	animal_material	MLW6
2648	474873	GATGTTCGCTAG	AGTCAGTCAGCCGGACTACHVGGGTWTCTAAT	Intestine	Passeriformes	Cisticolidae	Prinia	subflava	Tawny flanked Prinia	9.6	Male	Closed_cup	Understory	Solitary	Solitary_or_pairs	animal_material	GI2
512	474987	CAGCCGCATATC	AGTCAGTCAGCCGGACTACHVGGGTWTCTAAT	Buccal	Passeriformes	Prionopidae	Prionops	plumata	White crested Helmet shrike		Female	Open_cup	NA	NA	Single_spec_flock	animal_material	swab6
523	474988	TGAACTAGCGTC	AGTCAGTCAGCCGGACTACHVGGGTWTCTAAT	Buccal	Passeriformes	Prionopidae	Prionops	plumata	White crested Helmet shrike		Female	Open_cup	NA	NA	Single_spec_flock	animal_material	swab6
526	474991	TCCACCCTCTAT	AGTCAGTCAGCCGGACTACHVGGGTWTCTAAT	Buccal	Passeriformes	Prionopidae	Prionops	plumata	White crested Helmet shrike		Male	Open_cup	NA	NA	Single_spec_flock	animal_material	swab6
527	474992	TCGTGACGCTAA	AGTCAGTCAGCCGGACTACHVGGGTWTCTAAT	Buccal	Passeriformes	Prionopidae	Prionops	plumata	White crested Helmet shrike		Female	Open_cup	NA	NA	Single_spec_flock	animal_material	swab6
529	474994	GCACTGGCATAT	AGTCAGTCAGCCGGACTACHVGGGTWTCTAAT	Buccal	Passeriformes	Prionopidae	Prionops	plumata	White crested Helmet shrike		Male	Open_cup	NA	NA	Single_spec_flock	animal_material	swab6
530	474995	GGCATTAGTTGA	AGTCAGTCAGCCGGACTACHVGGGTWTCTAAT	Buccal	Passeriformes	Prionopidae	Prionops	plumata	White crested Helmet shrike		Female	Open_cup	NA	NA	Single_spec_flock	animal_material	swab6
947	474987	CAAGCGTTGTCC	AGTCAGTCAGCCGGACTACHVGGGTWTCTAAT	Cloaca	Passeriformes	Prionopidae	Prionops	plumata	White crested Helmet shrike		Female	Open_cup	NA	NA	Single_spec_flock	animal_material	swab10
959	474988	GTGAGGGCAAGT	AGTCAGTCAGCCGGACTACHVGGGTWTCTAAT	Cloaca	Passeriformes	Prionopidae	Prionops	plumata	White crested Helmet shrike		Female	Open_cup	NA	NA	Single_spec_flock	animal_material	swab10
960	474989	CGTGGGCTCATT	AGTCAGTCAGCCGGACTACHVGGGTWTCTAAT	Cloaca	Passeriformes	Prionopidae	Prionops	plumata	White crested Helmet shrike		Male	Open_cup	NA	NA	Single_spec_flock	animal_material	swab10
961	474990	ACGTAACCACGT	AGTCAGTCAGCCGGACTACHVGGGTWTCTAAT	Cloaca	Passeriformes	Prionopidae	Prionops	plumata	White crested Helmet shrike		Male	Open_cup	NA	NA	Single_spec_flock	animal_material	swab11
962	474991	GTCGGAAATTGT	AGTCAGTCAGCCGGACTACHVGGGTWTCTAAT	Cloaca	Passeriformes	Prionopidae	Prionops	plumata	White crested Helmet shrike		Male	Open_cup	NA	NA	Single_spec_flock	animal_material	swab11
963	474992	TCTAACGAGTGC	AGTCAGTCAGCCGGACTACHVGGGTWTCTAAT	Cloaca	Passeriformes	Prionopidae	Prionops	plumata	White crested Helmet shrike		Female	Open_cup	NA	NA	Single_spec_flock	animal_material	swab11
964	474993	CATCTGGGCAAT	AGTCAGTCAGCCGGACTACHVGGGTWTCTAAT	Cloaca	Passeriformes	Prionopidae	Prionops	plumata	White crested Helmet shrike		Female	Open_cup	NA	NA	Single_spec_flock	animal_material	swab11
965	474994	TGTCCGTGGATC	AGTCAGTCAGCCGGACTACHVGGGTWTCTAAT	Cloaca	Passeriformes	Prionopidae	Prionops	plumata	White crested Helmet shrike		Male	Open_cup	NA	NA	Single_spec_flock	animal_material	swab11
2112	474987	GAAATGCTACGT	AGTCAGTCAGCCGGACTACHVGGGTWTCTAAT	Blood	Passeriformes	Prionopidae	Prionops	plumata	White crested Helmet shrike		Female	Open_cup	NA	NA	Single_spec_flock	animal_material	MLW4
2124	474988	CGGATAACCTCC	AGTCAGTCAGCCGGACTACHVGGGTWTCTAAT	Blood	Passeriformes	Prionopidae	Prionops	plumata	White crested Helmet shrike		Female	Open_cup	NA	NA	Single_spec_flock	animal_material	MLW5
2125	474989	AGGGTGACTTTA	AGTCAGTCAGCCGGACTACHVGGGTWTCTAAT	Blood	Passeriformes	Prionopidae	Prionops	plumata	White crested Helmet shrike		Male	Open_cup	NA	NA	Single_spec_flock	animal_material	MLW5
2126	474990	GACTTCATGCGA	AGTCAGTCAGCCGGACTACHVGGGTWTCTAAT	Blood	Passeriformes	Prionopidae	Prionops	plumata	White crested Helmet shrike		Male	Open_cup	NA	NA	Single_spec_flock	animal_material	MLW5
2127	474991	GCCTGTCTGCAA	AGTCAGTCAGCCGGACTACHVGGGTWTCTAAT	Blood	Passeriformes	Prionopidae	Prionops	plumata	White crested Helmet shrike		Male	Open_cup	NA	NA	Single_spec_flock	animal_material	MLW5
2128	474992	ACTGATGGCCTC	AGTCAGTCAGCCGGACTACHVGGGTWTCTAAT	Blood	Passeriformes	Prionopidae	Prionops	plumata	White crested Helmet shrike		Female	Open_cup	NA	NA	Single_spec_flock	animal_material	MLW5
2129	474993	TTCGATGCCGCA	AGTCAGTCAGCCGGACTACHVGGGTWTCTAAT	Blood	Passeriformes	Prionopidae	Prionops	plumata	White crested Helmet shrike		Female	Open_cup	NA	NA	Single_spec_flock	animal_material	MLW5
2130	474994	TGTGGCTCGTGT	AGTCAGTCAGCCGGACTACHVGGGTWTCTAAT	Blood	Passeriformes	Prionopidae	Prionops	plumata	White crested Helmet shrike		Male	Open_cup	NA	NA	Single_spec_flock	animal_material	MLW5
2131	474995	AACTTTCAGGAG	AGTCAGTCAGCCGGACTACHVGGGTWTCTAAT	Blood	Passeriformes	Prionopidae	Prionops	plumata	White crested Helmet shrike		Female	Open_cup	NA	NA	Single_spec_flock	animal_material	MLW5
2589	474988	GGACTTCCAGCT	AGTCAGTCAGCCGGACTACHVGGGTWTCTAAT	Intestine	Passeriformes	Prionopidae	Prionops	plumata	White crested Helmet shrike		Female	Open_cup	NA	NA	Single_spec_flock	animal_material	GI1
2590	474990	CTCACAACCGTG	AGTCAGTCAGCCGGACTACHVGGGTWTCTAAT	Intestine	Passeriformes	Prionopidae	Prionops	plumata	White crested Helmet shrike		Male	Open_cup	NA	NA	Single_spec_flock	animal_material	GI1
2592	474992	ATGTCACCGCTG	AGTCAGTCAGCCGGACTACHVGGGTWTCTAAT	Intestine	Passeriformes	Prionopidae	Prionops	plumata	White crested Helmet shrike		Female	Open_cup	NA	NA	Single_spec_flock	animal_material	GI1
1759	467949	GAAGAGGGTTGA	AGTCAGTCAGCCGGACTACHVGGGTWTCTAAT	Blood	Passeriformes	Hirundinidae	Psalidoprocne	albiceps	White headed Sawwing	11	Male	Cavity	Cliff_or_bank	Solitary	Solitary_or_pairs	animal_material	MLW1
1760	467950	AGTAGACTTACG	AGTCAGTCAGCCGGACTACHVGGGTWTCTAAT	Blood	Passeriformes	Hirundinidae	Psalidoprocne	albiceps	White headed Sawwing	11	Male	Cavity	Cliff_or_bank	Solitary	Solitary_or_pairs	animal_material	MLW1
1082	474933	AGCCTCATGATG	AGTCAGTCAGCCGGACTACHVGGGTWTCTAAT	Cloaca	Passeriformes	Hirundinidae	Psalidoprocne	orientalis	Eastern Sawwing		Female	Cavity	Cliff_or_bank	Solitary	Single_spec_flock	animal_material	swab12
2234	474933	GGCATGTTATCG	AGTCAGTCAGCCGGACTACHVGGGTWTCTAAT	Blood	Passeriformes	Hirundinidae	Psalidoprocne	orientalis	Eastern Sawwing		Female	Cavity	Cliff_or_bank	Solitary	Single_spec_flock	animal_material	MLW6
2647	474933	GGCCAGTTCCTA	AGTCAGTCAGCCGGACTACHVGGGTWTCTAAT	Intestine	Passeriformes	Hirundinidae	Psalidoprocne	orientalis	Eastern Sawwing		Female	Cavity	Cliff_or_bank	Solitary	Single_spec_flock	animal_material	GI2
491	474786	CTATTAAGCGGC	AGTCAGTCAGCCGGACTACHVGGGTWTCTAAT	Buccal	Passeriformes	Pycnonotidae	Pycnonotus	barbatus	Dark capped Bulbul	38.2611	Female	Open_cup	Canopy_subcanopy	Solitary	Solitary_or_pairs	Omnivore	swab6
503	474787	GGACCAAGGGAT	AGTCAGTCAGCCGGACTACHVGGGTWTCTAAT	Buccal	Passeriformes	Pycnonotidae	Pycnonotus	barbatus	Dark capped Bulbul	38.2611	Male	Open_cup	Canopy_subcanopy	Solitary	Solitary_or_pairs	Omnivore	swab6
514	474789	CCAAGATTCGCC	AGTCAGTCAGCCGGACTACHVGGGTWTCTAAT	Buccal	Passeriformes	Pycnonotidae	Pycnonotus	barbatus	Dark capped Bulbul	38.2611	Male	Open_cup	Canopy_subcanopy	Solitary	Solitary_or_pairs	Omnivore	swab6
547	474791	ACCGATTAGGTA	AGTCAGTCAGCCGGACTACHVGGGTWTCTAAT	Buccal	Passeriformes	Pycnonotidae	Pycnonotus	barbatus	Dark capped Bulbul	38.2611	Male	Open_cup	Canopy_subcanopy	Solitary	Solitary_or_pairs	Omnivore	swab6
742	474793	ATCACATTCTCC	AGTCAGTCAGCCGGACTACHVGGGTWTCTAAT	Buccal	Passeriformes	Pycnonotidae	Pycnonotus	barbatus	Dark capped Bulbul	38.2611	Female	Open_cup	Canopy_subcanopy	Solitary	Solitary_or_pairs	Omnivore	swab8
760	474795	TGTGGAAACTCC	AGTCAGTCAGCCGGACTACHVGGGTWTCTAAT	Buccal	Passeriformes	Pycnonotidae	Pycnonotus	barbatus	Dark capped Bulbul	38.2611	Female	Open_cup	Canopy_subcanopy	Solitary	Solitary_or_pairs	Omnivore	swab8
790	474796	TCTCGATAAGCG	AGTCAGTCAGCCGGACTACHVGGGTWTCTAAT	Buccal	Passeriformes	Pycnonotidae	Pycnonotus	barbatus	Dark capped Bulbul	38.2611	Male	Open_cup	Canopy_subcanopy	Solitary	Solitary_or_pairs	Omnivore	swab9
793	474797	TCCGCAACCTGA	AGTCAGTCAGCCGGACTACHVGGGTWTCTAAT	Buccal	Passeriformes	Pycnonotidae	Pycnonotus	barbatus	Dark capped Bulbul	38.2611	Female	Open_cup	Canopy_subcanopy	Solitary	Solitary_or_pairs	Omnivore	swab9
801	474798	TACGCCCATCAG	AGTCAGTCAGCCGGACTACHVGGGTWTCTAAT	Buccal	Passeriformes	Pycnonotidae	Pycnonotus	barbatus	Dark capped Bulbul	38.2611	Male	Open_cup	Canopy_subcanopy	Solitary	Solitary_or_pairs	Omnivore	swab9
834	474799	TGCCGCCGTAAT	AGTCAGTCAGCCGGACTACHVGGGTWTCTAAT	Buccal	Passeriformes	Pycnonotidae	Pycnonotus	barbatus	Dark capped Bulbul	38.2611	Female	Open_cup	Canopy_subcanopy	Solitary	Solitary_or_pairs	Omnivore	swab9
907	474785	TCCTAGGTCCGA	AGTCAGTCAGCCGGACTACHVGGGTWTCTAAT	Cloaca	Passeriformes	Pycnonotidae	Pycnonotus	barbatus	Dark capped Bulbul	38.2611	NA	Open_cup	Canopy_subcanopy	Solitary	Solitary_or_pairs	Omnivore	swab10
927	474786	TTCCCTTCTCCG	AGTCAGTCAGCCGGACTACHVGGGTWTCTAAT	Cloaca	Passeriformes	Pycnonotidae	Pycnonotus	barbatus	Dark capped Bulbul	38.2611	Female	Open_cup	Canopy_subcanopy	Solitary	Solitary_or_pairs	Omnivore	swab10
938	474787	GACAGAGGTGCA	AGTCAGTCAGCCGGACTACHVGGGTWTCTAAT	Cloaca	Passeriformes	Pycnonotidae	Pycnonotus	barbatus	Dark capped Bulbul	38.2611	Male	Open_cup	Canopy_subcanopy	Solitary	Solitary_or_pairs	Omnivore	swab10
939	474788	TCAGACCAACTG	AGTCAGTCAGCCGGACTACHVGGGTWTCTAAT	Cloaca	Passeriformes	Pycnonotidae	Pycnonotus	barbatus	Dark capped Bulbul	38.2611	Female	Open_cup	Canopy_subcanopy	Solitary	Solitary_or_pairs	Omnivore	swab10
949	474789	GTGACGTTAGTC	AGTCAGTCAGCCGGACTACHVGGGTWTCTAAT	Cloaca	Passeriformes	Pycnonotidae	Pycnonotus	barbatus	Dark capped Bulbul	38.2611	Male	Open_cup	Canopy_subcanopy	Solitary	Solitary_or_pairs	Omnivore	swab10
971	474790	TGGAGAGGAGAT	AGTCAGTCAGCCGGACTACHVGGGTWTCTAAT	Cloaca	Passeriformes	Pycnonotidae	Pycnonotus	barbatus	Dark capped Bulbul	38.2611	Male	Open_cup	Canopy_subcanopy	Solitary	Solitary_or_pairs	Omnivore	swab11
984	474791	AGACAAGCTTCC	AGTCAGTCAGCCGGACTACHVGGGTWTCTAAT	Cloaca	Passeriformes	Pycnonotidae	Pycnonotus	barbatus	Dark capped Bulbul	38.2611	Male	Open_cup	Canopy_subcanopy	Solitary	Solitary_or_pairs	Omnivore	swab11
1018	474792	CAGGATTCGTAC	AGTCAGTCAGCCGGACTACHVGGGTWTCTAAT	Cloaca	Passeriformes	Pycnonotidae	Pycnonotus	barbatus	Dark capped Bulbul	38.2611	Female	Open_cup	Canopy_subcanopy	Solitary	Solitary_or_pairs	Omnivore	swab11
1191	474793	CTTGCATACCGG	AGTCAGTCAGCCGGACTACHVGGGTWTCTAAT	Cloaca	Passeriformes	Pycnonotidae	Pycnonotus	barbatus	Dark capped Bulbul	38.2611	Female	Open_cup	Canopy_subcanopy	Solitary	Solitary_or_pairs	Omnivore	swab13
1199	474794	AATATCGGGATC	AGTCAGTCAGCCGGACTACHVGGGTWTCTAAT	Cloaca	Passeriformes	Pycnonotidae	Pycnonotus	barbatus	Dark capped Bulbul	38.2611	Male	Open_cup	Canopy_subcanopy	Solitary	Solitary_or_pairs	Omnivore	swab13
1209	474795	CCTTCTGTATAC	AGTCAGTCAGCCGGACTACHVGGGTWTCTAAT	Cloaca	Passeriformes	Pycnonotidae	Pycnonotus	barbatus	Dark capped Bulbul	38.2611	Female	Open_cup	Canopy_subcanopy	Solitary	Solitary_or_pairs	Omnivore	swab13
1240	474796	ATAAGGTCGCCT	AGTCAGTCAGCCGGACTACHVGGGTWTCTAAT	Cloaca	Passeriformes	Pycnonotidae	Pycnonotus	barbatus	Dark capped Bulbul	38.2611	Male	Open_cup	Canopy_subcanopy	Solitary	Solitary_or_pairs	Omnivore	swab13
1243	474797	TGAGACCCTACA	AGTCAGTCAGCCGGACTACHVGGGTWTCTAAT	Cloaca	Passeriformes	Pycnonotidae	Pycnonotus	barbatus	Dark capped Bulbul	38.2611	Female	Open_cup	Canopy_subcanopy	Solitary	Solitary_or_pairs	Omnivore	swab13
1251	474798	ACATGTCACGTG	AGTCAGTCAGCCGGACTACHVGGGTWTCTAAT	Cloaca	Passeriformes	Pycnonotidae	Pycnonotus	barbatus	Dark capped Bulbul	38.2611	Male	Open_cup	Canopy_subcanopy	Solitary	Solitary_or_pairs	Omnivore	swab14
1282	474799	CTTCCGCAGACA	AGTCAGTCAGCCGGACTACHVGGGTWTCTAAT	Cloaca	Passeriformes	Pycnonotidae	Pycnonotus	barbatus	Dark capped Bulbul	38.2611	Female	Open_cup	Canopy_subcanopy	Solitary	Solitary_or_pairs	Omnivore	swab14
1289	474800	GGTCTAGGTCTA	AGTCAGTCAGCCGGACTACHVGGGTWTCTAAT	Cloaca	Passeriformes	Pycnonotidae	Pycnonotus	barbatus	Dark capped Bulbul	38.2611	Male	Open_cup	Canopy_subcanopy	Solitary	Solitary_or_pairs	Omnivore	swab14
1765	468002	TCACGAGTCACA	AGTCAGTCAGCCGGACTACHVGGGTWTCTAAT	Blood	Passeriformes	Pycnonotidae	Pycnonotus	barbatus	Dark capped Bulbul	38.2611	Male	Open_cup	Canopy_subcanopy	Solitary	Solitary_or_pairs	Omnivore	MLW1
1988	468003	GAACGGGACGTA	AGTCAGTCAGCCGGACTACHVGGGTWTCTAAT	Blood	Passeriformes	Pycnonotidae	Pycnonotus	barbatus	Dark capped Bulbul	38.2611	Male	Open_cup	Canopy_subcanopy	Solitary	Solitary_or_pairs	Omnivore	MLW3
2071	474785	TATGCCAGAGAT	AGTCAGTCAGCCGGACTACHVGGGTWTCTAAT	Blood	Passeriformes	Pycnonotidae	Pycnonotus	barbatus	Dark capped Bulbul	38.2611	NA	Open_cup	Canopy_subcanopy	Solitary	Solitary_or_pairs	Omnivore	MLW4
2091	474786	TGGCTTTCTATC	AGTCAGTCAGCCGGACTACHVGGGTWTCTAAT	Blood	Passeriformes	Pycnonotidae	Pycnonotus	barbatus	Dark capped Bulbul	38.2611	Female	Open_cup	Canopy_subcanopy	Solitary	Solitary_or_pairs	Omnivore	MLW4
2104	474788	GCGTTGCAAACT	AGTCAGTCAGCCGGACTACHVGGGTWTCTAAT	Blood	Passeriformes	Pycnonotidae	Pycnonotus	barbatus	Dark capped Bulbul	38.2611	Female	Open_cup	Canopy_subcanopy	Solitary	Solitary_or_pairs	Omnivore	MLW4
2114	474789	GCATCAGAGTTA	AGTCAGTCAGCCGGACTACHVGGGTWTCTAAT	Blood	Passeriformes	Pycnonotidae	Pycnonotus	barbatus	Dark capped Bulbul	38.2611	Male	Open_cup	Canopy_subcanopy	Solitary	Solitary_or_pairs	Omnivore	MLW5
2135	474790	ATTGACCGGTCA	AGTCAGTCAGCCGGACTACHVGGGTWTCTAAT	Blood	Passeriformes	Pycnonotidae	Pycnonotus	barbatus	Dark capped Bulbul	38.2611	Male	Open_cup	Canopy_subcanopy	Solitary	Solitary_or_pairs	Omnivore	MLW5
2148	474791	CACCCGATGGTT	AGTCAGTCAGCCGGACTACHVGGGTWTCTAAT	Blood	Passeriformes	Pycnonotidae	Pycnonotus	barbatus	Dark capped Bulbul	38.2611	Male	Open_cup	Canopy_subcanopy	Solitary	Solitary_or_pairs	Omnivore	MLW5
2172	474792	CCTTGACCGATG	AGTCAGTCAGCCGGACTACHVGGGTWTCTAAT	Blood	Passeriformes	Pycnonotidae	Pycnonotus	barbatus	Dark capped Bulbul	38.2611	Female	Open_cup	Canopy_subcanopy	Solitary	Solitary_or_pairs	Omnivore	MLW5
2347	474793	CGAAACTACGTA	AGTCAGTCAGCCGGACTACHVGGGTWTCTAAT	Blood	Passeriformes	Pycnonotidae	Pycnonotus	barbatus	Dark capped Bulbul	38.2611	Female	Open_cup	Canopy_subcanopy	Solitary	Solitary_or_pairs	Omnivore	MLW7
2355	474794	AAGGGCGCTGAA	AGTCAGTCAGCCGGACTACHVGGGTWTCTAAT	Blood	Passeriformes	Pycnonotidae	Pycnonotus	barbatus	Dark capped Bulbul	38.2611	Male	Open_cup	Canopy_subcanopy	Solitary	Solitary_or_pairs	Omnivore	MLW7
2365	474795	CTTGACGAGGTT	AGTCAGTCAGCCGGACTACHVGGGTWTCTAAT	Blood	Passeriformes	Pycnonotidae	Pycnonotus	barbatus	Dark capped Bulbul	38.2611	Female	Open_cup	Canopy_subcanopy	Solitary	Solitary_or_pairs	Omnivore	MLW7
2405	474796	ATTATCGTCCCT	AGTCAGTCAGCCGGACTACHVGGGTWTCTAAT	Blood	Passeriformes	Pycnonotidae	Pycnonotus	barbatus	Dark capped Bulbul	38.2611	Male	Open_cup	Canopy_subcanopy	Solitary	Solitary_or_pairs	Omnivore	MLW8
2408	474797	TCCATCGACGTG	AGTCAGTCAGCCGGACTACHVGGGTWTCTAAT	Blood	Passeriformes	Pycnonotidae	Pycnonotus	barbatus	Dark capped Bulbul	38.2611	Female	Open_cup	Canopy_subcanopy	Solitary	Solitary_or_pairs	Omnivore	MLW8
2447	474799	CTGTGTCCATGG	AGTCAGTCAGCCGGACTACHVGGGTWTCTAAT	Blood	Passeriformes	Pycnonotidae	Pycnonotus	barbatus	Dark capped Bulbul	38.2611	Female	Open_cup	Canopy_subcanopy	Solitary	Solitary_or_pairs	Omnivore	MLW8
2453	474800	AGGAACCAGACG	AGTCAGTCAGCCGGACTACHVGGGTWTCTAAT	Blood	Passeriformes	Pycnonotidae	Pycnonotus	barbatus	Dark capped Bulbul	38.2611	Male	Open_cup	Canopy_subcanopy	Solitary	Solitary_or_pairs	Omnivore	MLW8
2505	468002	ATCACCAGGTGT	AGTCAGTCAGCCGGACTACHVGGGTWTCTAAT	Intestine	Passeriformes	Pycnonotidae	Pycnonotus	barbatus	Dark capped Bulbul	38.2611	Male	Open_cup	Canopy_subcanopy	Solitary	Solitary_or_pairs	Omnivore	GI1
2527	468003	CGAGCAATCCTA	AGTCAGTCAGCCGGACTACHVGGGTWTCTAAT	Intestine	Passeriformes	Pycnonotidae	Pycnonotus	barbatus	Dark capped Bulbul	38.2611	Male	Open_cup	Canopy_subcanopy	Solitary	Solitary_or_pairs	Omnivore	GI1
2782	474794	CTCACAACCGTG	AGTCAGTCAGCCGGACTACHVGGGTWTCTAAT	Gizzard	Passeriformes	Pycnonotidae	Pycnonotus	barbatus	Dark capped Bulbul	38.2611	Male	Open_cup	Canopy_subcanopy	Solitary	Solitary_or_pairs	Omnivore	GI3
2783	474794	CTGCTATTCCTC	AGTCAGTCAGCCGGACTACHVGGGTWTCTAAT	Intestine	Passeriformes	Pycnonotidae	Pycnonotus	barbatus	Dark capped Bulbul	38.2611	Male	Open_cup	Canopy_subcanopy	Solitary	Solitary_or_pairs	Omnivore	GI3
2791	474795	GTCCAGCTATGA	AGTCAGTCAGCCGGACTACHVGGGTWTCTAAT	Intestine	Passeriformes	Pycnonotidae	Pycnonotus	barbatus	Dark capped Bulbul	38.2611	Female	Open_cup	Canopy_subcanopy	Solitary	Solitary_or_pairs	Omnivore	GI4
1939	467964	AACTTTCAGGAG	AGTCAGTCAGCCGGACTACHVGGGTWTCTAAT	Blood	Passeriformes	Pycnonotidae	Pycnonotus	milanjensis	Stripe cheeked Greenbul		Male	Open_cup	Canopy_subcanopy	Solitary	Mixed_spec_flock	Omnivore	MLW3
1942	467965	AAGACAGCTATC	AGTCAGTCAGCCGGACTACHVGGGTWTCTAAT	Blood	Passeriformes	Pycnonotidae	Pycnonotus	milanjensis	Stripe cheeked Greenbul		Male	Open_cup	Canopy_subcanopy	Solitary	Mixed_spec_flock	Omnivore	MLW3
1960	467966	GTGTTCCCAGAA	AGTCAGTCAGCCGGACTACHVGGGTWTCTAAT	Blood	Passeriformes	Pycnonotidae	Pycnonotus	milanjensis	Stripe cheeked Greenbul		Female	Open_cup	Canopy_subcanopy	Solitary	Mixed_spec_flock	Omnivore	MLW3
2518	467966	GTAGATCGTGTA	AGTCAGTCAGCCGGACTACHVGGGTWTCTAAT	Intestine	Passeriformes	Pycnonotidae	Pycnonotus	milanjensis	Stripe cheeked Greenbul		Female	Open_cup	Canopy_subcanopy	Solitary	Mixed_spec_flock	Omnivore	GI1
1750	467967	ACCCGGATTTCG	AGTCAGTCAGCCGGACTACHVGGGTWTCTAAT	Blood	Passeriformes	Pycnonotidae	Pycnonotus	tephrolaemus	Southern Mountain Greenbul		Male	Open_cup	Understory	Solitary	Mixed_spec_flock	Omnivore	MLW1
1769	467968	GACGGAACAGAC	AGTCAGTCAGCCGGACTACHVGGGTWTCTAAT	Blood	Passeriformes	Pycnonotidae	Pycnonotus	tephrolaemus	Southern Mountain Greenbul		Male	Open_cup	Understory	Solitary	Mixed_spec_flock	Omnivore	MLW1
1776	467971	CATCGGATCTGA	AGTCAGTCAGCCGGACTACHVGGGTWTCTAAT	Blood	Passeriformes	Pycnonotidae	Pycnonotus	tephrolaemus	Southern Mountain Greenbul		Male	Open_cup	Understory	Solitary	Mixed_spec_flock	Omnivore	MLW1
1777	467969	CATGTCTTCCAT	AGTCAGTCAGCCGGACTACHVGGGTWTCTAAT	Blood	Passeriformes	Pycnonotidae	Pycnonotus	tephrolaemus	Southern Mountain Greenbul		Male	Open_cup	Understory	Solitary	Mixed_spec_flock	Omnivore	MLW1
1783	467970	GATTTAGAGGCT	AGTCAGTCAGCCGGACTACHVGGGTWTCTAAT	Blood	Passeriformes	Pycnonotidae	Pycnonotus	tephrolaemus	Southern Mountain Greenbul		Male	Open_cup	Understory	Solitary	Mixed_spec_flock	Omnivore	MLW1
1794	467972	GCTCCACAACGT	AGTCAGTCAGCCGGACTACHVGGGTWTCTAAT	Blood	Passeriformes	Pycnonotidae	Pycnonotus	tephrolaemus	Southern Mountain Greenbul		Male	Open_cup	Understory	Solitary	Mixed_spec_flock	Omnivore	MLW1
1811	467973	GGTCCCGAAATT	AGTCAGTCAGCCGGACTACHVGGGTWTCTAAT	Blood	Passeriformes	Pycnonotidae	Pycnonotus	tephrolaemus	Southern Mountain Greenbul		Female	Open_cup	Understory	Solitary	Mixed_spec_flock	Omnivore	MLW1
1813	467974	ATGTAGGCTTAG	AGTCAGTCAGCCGGACTACHVGGGTWTCTAAT	Blood	Passeriformes	Pycnonotidae	Pycnonotus	tephrolaemus	Southern Mountain Greenbul		Female	Open_cup	Understory	Solitary	Mixed_spec_flock	Omnivore	MLW1
1826	467975	GTCCAGCTATGA	AGTCAGTCAGCCGGACTACHVGGGTWTCTAAT	Blood	Passeriformes	Pycnonotidae	Pycnonotus	tephrolaemus	Southern Mountain Greenbul		NA	Open_cup	Understory	Solitary	Mixed_spec_flock	Omnivore	MLW2
1843	467976	CTTGGTAGTGCC	AGTCAGTCAGCCGGACTACHVGGGTWTCTAAT	Blood	Passeriformes	Pycnonotidae	Pycnonotus	tephrolaemus	Southern Mountain Greenbul		Male	Open_cup	Understory	Solitary	Mixed_spec_flock	Omnivore	MLW2
1868	467977	GAATGACGTTTG	AGTCAGTCAGCCGGACTACHVGGGTWTCTAAT	Blood	Passeriformes	Pycnonotidae	Pycnonotus	tephrolaemus	Southern Mountain Greenbul		Male	Open_cup	Understory	Solitary	Mixed_spec_flock	Omnivore	MLW2
1909	467978	ATGTAGGCTTAG	AGTCAGTCAGCCGGACTACHVGGGTWTCTAAT	Blood	Passeriformes	Pycnonotidae	Pycnonotus	tephrolaemus	Southern Mountain Greenbul		Male	Open_cup	Understory	Solitary	Mixed_spec_flock	Omnivore	MLW2
1912	467979	TCGAGTATCGAA	AGTCAGTCAGCCGGACTACHVGGGTWTCTAAT	Blood	Passeriformes	Pycnonotidae	Pycnonotus	tephrolaemus	Southern Mountain Greenbul		Male	Open_cup	Understory	Solitary	Mixed_spec_flock	Omnivore	MLW2
1920	467980	CAGTAGCGATAT	AGTCAGTCAGCCGGACTACHVGGGTWTCTAAT	Blood	Passeriformes	Pycnonotidae	Pycnonotus	tephrolaemus	Southern Mountain Greenbul		Female	Open_cup	Understory	Solitary	Mixed_spec_flock	Omnivore	MLW2
1921	467981	GTCGAATTTGCG	AGTCAGTCAGCCGGACTACHVGGGTWTCTAAT	Blood	Passeriformes	Pycnonotidae	Pycnonotus	tephrolaemus	Southern Mountain Greenbul		Female	Open_cup	Understory	Solitary	Mixed_spec_flock	Omnivore	MLW3
1925	467982	CGCTCACAGAAT	AGTCAGTCAGCCGGACTACHVGGGTWTCTAAT	Blood	Passeriformes	Pycnonotidae	Pycnonotus	tephrolaemus	Southern Mountain Greenbul		NA	Open_cup	Understory	Solitary	Mixed_spec_flock	Omnivore	MLW3
1927	467983	CGAGCTGTTACC	AGTCAGTCAGCCGGACTACHVGGGTWTCTAAT	Blood	Passeriformes	Pycnonotidae	Pycnonotus	tephrolaemus	Southern Mountain Greenbul		Female	Open_cup	Understory	Solitary	Mixed_spec_flock	Omnivore	MLW3
1931	467984	GTCTTCAGCAAG	AGTCAGTCAGCCGGACTACHVGGGTWTCTAAT	Blood	Passeriformes	Pycnonotidae	Pycnonotus	tephrolaemus	Southern Mountain Greenbul		Male	Open_cup	Understory	Solitary	Mixed_spec_flock	Omnivore	MLW3
1934	467985	GACTTCATGCGA	AGTCAGTCAGCCGGACTACHVGGGTWTCTAAT	Blood	Passeriformes	Pycnonotidae	Pycnonotus	tephrolaemus	Southern Mountain Greenbul		Male	Open_cup	Understory	Solitary	Mixed_spec_flock	Omnivore	MLW3
1940	467986	TGCACGTGATAA	AGTCAGTCAGCCGGACTACHVGGGTWTCTAAT	Blood	Passeriformes	Pycnonotidae	Pycnonotus	tephrolaemus	Southern Mountain Greenbul		Male	Open_cup	Understory	Solitary	Mixed_spec_flock	Omnivore	MLW3
1941	467987	GTTCGGTGTCCA	AGTCAGTCAGCCGGACTACHVGGGTWTCTAAT	Blood	Passeriformes	Pycnonotidae	Pycnonotus	tephrolaemus	Southern Mountain Greenbul		Male	Open_cup	Understory	Solitary	Mixed_spec_flock	Omnivore	MLW3
1965	467988	CCTGTCCTATCT	AGTCAGTCAGCCGGACTACHVGGGTWTCTAAT	Blood	Passeriformes	Pycnonotidae	Pycnonotus	tephrolaemus	Southern Mountain Greenbul		Female	Open_cup	Understory	Solitary	Mixed_spec_flock	Omnivore	MLW3
1967	467990	AGACAGTAGGAG	AGTCAGTCAGCCGGACTACHVGGGTWTCTAAT	Blood	Passeriformes	Pycnonotidae	Pycnonotus	tephrolaemus	Southern Mountain Greenbul		Male	Open_cup	Understory	Solitary	Mixed_spec_flock	Omnivore	MLW3
1969	467989	ATTGTTCCTACC	AGTCAGTCAGCCGGACTACHVGGGTWTCTAAT	Blood	Passeriformes	Pycnonotidae	Pycnonotus	tephrolaemus	Southern Mountain Greenbul		Female	Open_cup	Understory	Solitary	Mixed_spec_flock	Omnivore	MLW3
775	474802	GTTGGTTGGCAT	AGTCAGTCAGCCGGACTACHVGGGTWTCTAAT	Buccal	Passeriformes	Pycnonotidae	Pycnonotus	virens	Little Greenbul		Male	Open_cup	Understory	Solitary	Solitary_or_pairs	Omnivore	swab9
788	474803	CACCTGTAGTAG	AGTCAGTCAGCCGGACTACHVGGGTWTCTAAT	Buccal	Passeriformes	Pycnonotidae	Pycnonotus	virens	Little Greenbul		Male	Open_cup	Understory	Solitary	Solitary_or_pairs	Omnivore	swab9
819	474804	ACACAGTCCTGA	AGTCAGTCAGCCGGACTACHVGGGTWTCTAAT	Buccal	Passeriformes	Pycnonotidae	Pycnonotus	virens	Little Greenbul		Male	Open_cup	Understory	Solitary	Solitary_or_pairs	Omnivore	swab9
849	474805	GGTCGTGTCTTG	AGTCAGTCAGCCGGACTACHVGGGTWTCTAAT	Buccal	Passeriformes	Pycnonotidae	Pycnonotus	virens	Little Greenbul		Male	Open_cup	Understory	Solitary	Solitary_or_pairs	Omnivore	swab9
1196	474801	GAATATACCTGG	AGTCAGTCAGCCGGACTACHVGGGTWTCTAAT	Cloaca	Passeriformes	Pycnonotidae	Pycnonotus	virens	Little Greenbul		Male	Open_cup	Understory	Solitary	Solitary_or_pairs	Omnivore	swab13
1225	474802	CATGTTGGAACA	AGTCAGTCAGCCGGACTACHVGGGTWTCTAAT	Cloaca	Passeriformes	Pycnonotidae	Pycnonotus	virens	Little Greenbul		Male	Open_cup	Understory	Solitary	Solitary_or_pairs	Omnivore	swab13
1238	474803	CGCGTCAAACTA	AGTCAGTCAGCCGGACTACHVGGGTWTCTAAT	Cloaca	Passeriformes	Pycnonotidae	Pycnonotus	virens	Little Greenbul		Male	Open_cup	Understory	Solitary	Solitary_or_pairs	Omnivore	swab13
1269	474804	ATTCCCAGAACG	AGTCAGTCAGCCGGACTACHVGGGTWTCTAAT	Cloaca	Passeriformes	Pycnonotidae	Pycnonotus	virens	Little Greenbul		Male	Open_cup	Understory	Solitary	Solitary_or_pairs	Omnivore	swab14
1296	474805	TAGTGCATTCGG	AGTCAGTCAGCCGGACTACHVGGGTWTCTAAT	Cloaca	Passeriformes	Pycnonotidae	Pycnonotus	virens	Little Greenbul		Male	Open_cup	Understory	Solitary	Solitary_or_pairs	Omnivore	swab14
2352	474801	CTTCGCGGATGT	AGTCAGTCAGCCGGACTACHVGGGTWTCTAAT	Blood	Passeriformes	Pycnonotidae	Pycnonotus	virens	Little Greenbul		Male	Open_cup	Understory	Solitary	Solitary_or_pairs	Omnivore	MLW7
2387	474802	ACCTGTCCTTTC	AGTCAGTCAGCCGGACTACHVGGGTWTCTAAT	Blood	Passeriformes	Pycnonotidae	Pycnonotus	virens	Little Greenbul		Male	Open_cup	Understory	Solitary	Solitary_or_pairs	Omnivore	MLW7
2403	474803	AGACATACCGTA	AGTCAGTCAGCCGGACTACHVGGGTWTCTAAT	Blood	Passeriformes	Pycnonotidae	Pycnonotus	virens	Little Greenbul		Male	Open_cup	Understory	Solitary	Solitary_or_pairs	Omnivore	MLW8
2434	474804	TCGCCGTGTACA	AGTCAGTCAGCCGGACTACHVGGGTWTCTAAT	Blood	Passeriformes	Pycnonotidae	Pycnonotus	virens	Little Greenbul		Male	Open_cup	Understory	Solitary	Solitary_or_pairs	Omnivore	MLW8
2460	474805	CTAGCTATGGAC	AGTCAGTCAGCCGGACTACHVGGGTWTCTAAT	Blood	Passeriformes	Pycnonotidae	Pycnonotus	virens	Little Greenbul		Male	Open_cup	Understory	Solitary	Solitary_or_pairs	Omnivore	MLW8
2779	474801	GCGTTCTAGCTG	AGTCAGTCAGCCGGACTACHVGGGTWTCTAAT	Intestine	Passeriformes	Pycnonotidae	Pycnonotus	virens	Little Greenbul		Male	Open_cup	Understory	Solitary	Solitary_or_pairs	Omnivore	GI3
2802	474802	GACTCTGCTCAG	AGTCAGTCAGCCGGACTACHVGGGTWTCTAAT	Intestine	Passeriformes	Pycnonotidae	Pycnonotus	virens	Little Greenbul		Male	Open_cup	Understory	Solitary	Solitary_or_pairs	Omnivore	GI4
755	475092	ACTGAGCTGCAT	AGTCAGTCAGCCGGACTACHVGGGTWTCTAAT	Buccal	Passeriformes	Estrildidae	Pyrenestes	minor	Lesser Seedcracker	14.1667	Male	Closed_cup	NA	Solitary	Solitary_or_pairs	plant_material	swab8
835	475093	AACCTCGGATAA	AGTCAGTCAGCCGGACTACHVGGGTWTCTAAT	Buccal	Passeriformes	Estrildidae	Pyrenestes	minor	Lesser Seedcracker	14.1667	Male	Closed_cup	NA	Solitary	Solitary_or_pairs	plant_material	swab9
1028	475091	GTGCTTGTGTAG	AGTCAGTCAGCCGGACTACHVGGGTWTCTAAT	Cloaca	Passeriformes	Estrildidae	Pyrenestes	minor	Lesser Seedcracker	14.1667	Male	Closed_cup	NA	Solitary	Solitary_or_pairs	plant_material	swab11
1204	475092	GGTACTGTACCA	AGTCAGTCAGCCGGACTACHVGGGTWTCTAAT	Cloaca	Passeriformes	Estrildidae	Pyrenestes	minor	Lesser Seedcracker	14.1667	Male	Closed_cup	NA	Solitary	Solitary_or_pairs	plant_material	swab13
1283	475093	GCACTATACGCA	AGTCAGTCAGCCGGACTACHVGGGTWTCTAAT	Cloaca	Passeriformes	Estrildidae	Pyrenestes	minor	Lesser Seedcracker	14.1667	Male	Closed_cup	NA	Solitary	Solitary_or_pairs	plant_material	swab14
2181	475091	ACGTGTAGGCTT	AGTCAGTCAGCCGGACTACHVGGGTWTCTAAT	Blood	Passeriformes	Estrildidae	Pyrenestes	minor	Lesser Seedcracker	14.1667	Male	Closed_cup	NA	Solitary	Solitary_or_pairs	plant_material	MLW5
2448	475093	CTTCGCGGATGT	AGTCAGTCAGCCGGACTACHVGGGTWTCTAAT	Blood	Passeriformes	Estrildidae	Pyrenestes	minor	Lesser Seedcracker	14.1667	Male	Closed_cup	NA	Solitary	Solitary_or_pairs	plant_material	MLW8
2830	475093	GACGGAACAGAC	AGTCAGTCAGCCGGACTACHVGGGTWTCTAAT	Intestine	Passeriformes	Estrildidae	Pyrenestes	minor	Lesser Seedcracker	14.1667	Male	Closed_cup	NA	Solitary	Solitary_or_pairs	plant_material	GI4
2878	475092	GCCCTATCTTCT	AGTCAGTCAGCCGGACTACHVGGGTWTCTAAT	Intestine	Passeriformes	Estrildidae	Pyrenestes	minor	Lesser Seedcracker	14.1667	Male	Closed_cup	NA	Solitary	Solitary_or_pairs	plant_material	GI4
562	475089	CAGTCAGGCCTT	AGTCAGTCAGCCGGACTACHVGGGTWTCTAAT	Buccal	Passeriformes	Estrildidae	Pytilia	afra	Orange winged Pytilia	15.05	Female	Closed_cup	Understory	Solitary	Solitary_or_pairs	Omnivore	swab6
1011	475089	ACACAGTCCTGA	AGTCAGTCAGCCGGACTACHVGGGTWTCTAAT	Cloaca	Passeriformes	Estrildidae	Pytilia	afra	Orange winged Pytilia	15.05	Female	Closed_cup	Understory	Solitary	Solitary_or_pairs	Omnivore	swab11
1012	475090	ATTATACGGCGC	AGTCAGTCAGCCGGACTACHVGGGTWTCTAAT	Cloaca	Passeriformes	Estrildidae	Pytilia	afra	Orange winged Pytilia	15.05	Male	Closed_cup	Understory	Solitary	Solitary_or_pairs	Omnivore	swab11
2164	475090	AGATGATCAGTC	AGTCAGTCAGCCGGACTACHVGGGTWTCTAAT	Blood	Passeriformes	Estrildidae	Pytilia	afra	Orange winged Pytilia	15.05	Male	Closed_cup	Understory	Solitary	Solitary_or_pairs	Omnivore	MLW5
495	475084	TAAACCTGGACA	AGTCAGTCAGCCGGACTACHVGGGTWTCTAAT	Buccal	Passeriformes	Estrildidae	Pytilia	melba	Green winged Pytilia	14.2	Female	Closed_cup	Understory	Solitary	Solitary_or_pairs	Omnivore	swab6
564	475085	ACGAAGTCTACC	AGTCAGTCAGCCGGACTACHVGGGTWTCTAAT	Buccal	Passeriformes	Estrildidae	Pytilia	melba	Green winged Pytilia	14.2	Male	Closed_cup	Understory	Solitary	Solitary_or_pairs	Omnivore	swab6
571	475086	CGCGAAGTTTCA	AGTCAGTCAGCCGGACTACHVGGGTWTCTAAT	Buccal	Passeriformes	Estrildidae	Pytilia	melba	Green winged Pytilia	14.2	Female	Closed_cup	Understory	Solitary	Solitary_or_pairs	Omnivore	swab6
572	475087	CGATACACTGCC	AGTCAGTCAGCCGGACTACHVGGGTWTCTAAT	Buccal	Passeriformes	Estrildidae	Pytilia	melba	Green winged Pytilia	14.2	Male	Closed_cup	Understory	Solitary	Solitary_or_pairs	Omnivore	swab6
931	475084	AACCTCGGATAA	AGTCAGTCAGCCGGACTACHVGGGTWTCTAAT	Cloaca	Passeriformes	Estrildidae	Pytilia	melba	Green winged Pytilia	14.2	Female	Closed_cup	Understory	Solitary	Solitary_or_pairs	Omnivore	swab10
1014	475085	TAAACGCGACTC	AGTCAGTCAGCCGGACTACHVGGGTWTCTAAT	Cloaca	Passeriformes	Estrildidae	Pytilia	melba	Green winged Pytilia	14.2	Male	Closed_cup	Understory	Solitary	Solitary_or_pairs	Omnivore	swab11
1020	475087	GCCTCGTACTGA	AGTCAGTCAGCCGGACTACHVGGGTWTCTAAT	Cloaca	Passeriformes	Estrildidae	Pytilia	melba	Green winged Pytilia	14.2	Male	Closed_cup	Understory	Solitary	Solitary_or_pairs	Omnivore	swab11
2095	475084	GATCTCTGGGTA	AGTCAGTCAGCCGGACTACHVGGGTWTCTAAT	Blood	Passeriformes	Estrildidae	Pytilia	melba	Green winged Pytilia	14.2	Female	Closed_cup	Understory	Solitary	Solitary_or_pairs	Omnivore	MLW4
2109	475088	ATAACATGTGCG	AGTCAGTCAGCCGGACTACHVGGGTWTCTAAT	Blood	Passeriformes	Estrildidae	Pytilia	melba	Green winged Pytilia	14.2	Male	Closed_cup	Understory	Solitary	Solitary_or_pairs	Omnivore	MLW4
2166	475085	TATCACCGGCAC	AGTCAGTCAGCCGGACTACHVGGGTWTCTAAT	Blood	Passeriformes	Estrildidae	Pytilia	melba	Green winged Pytilia	14.2	Male	Closed_cup	Understory	Solitary	Solitary_or_pairs	Omnivore	MLW5
2173	475086	CTATCATCCTCA	AGTCAGTCAGCCGGACTACHVGGGTWTCTAAT	Blood	Passeriformes	Estrildidae	Pytilia	melba	Green winged Pytilia	14.2	Female	Closed_cup	Understory	Solitary	Solitary_or_pairs	Omnivore	MLW5
2174	475087	ACTCTAGCCGGT	AGTCAGTCAGCCGGACTACHVGGGTWTCTAAT	Blood	Passeriformes	Estrildidae	Pytilia	melba	Green winged Pytilia	14.2	Male	Closed_cup	Understory	Solitary	Solitary_or_pairs	Omnivore	MLW5
2575	475084	ATGGGTTCCGTC	AGTCAGTCAGCCGGACTACHVGGGTWTCTAAT	Intestine	Passeriformes	Estrildidae	Pytilia	melba	Green winged Pytilia	14.2	Female	Closed_cup	Understory	Solitary	Solitary_or_pairs	Omnivore	GI1
2585	475088	GTTCTCTTCTCG	AGTCAGTCAGCCGGACTACHVGGGTWTCTAAT	Intestine	Passeriformes	Estrildidae	Pytilia	melba	Green winged Pytilia	14.2	Male	Closed_cup	Understory	Solitary	Solitary_or_pairs	Omnivore	GI1
798	474768	GCGTAGAGAGAC	AGTCAGTCAGCCGGACTACHVGGGTWTCTAAT	Buccal	Coraciiformes	Phoeniculidae	Rhinopomastus	cyanomelas	Common Scimitarbill	33.2	Male	Cavity	Understory	Solitary	Mixed_spec_flock	animal_material	swab9
1180	474767	CCAAACTCGTCG	AGTCAGTCAGCCGGACTACHVGGGTWTCTAAT	Cloaca	Coraciiformes	Phoeniculidae	Rhinopomastus	cyanomelas	Common Scimitarbill	33.2	Male	Cavity	Understory	Solitary	Mixed_spec_flock	animal_material	swab13
1248	474768	GAGTTTACGGTC	AGTCAGTCAGCCGGACTACHVGGGTWTCTAAT	Cloaca	Coraciiformes	Phoeniculidae	Rhinopomastus	cyanomelas	Common Scimitarbill	33.2	Male	Cavity	Understory	Solitary	Mixed_spec_flock	animal_material	swab13
2412	474768	CGCCATTGTGCA	AGTCAGTCAGCCGGACTACHVGGGTWTCTAAT	Blood	Coraciiformes	Phoeniculidae	Rhinopomastus	cyanomelas	Common Scimitarbill	33.2	Male	Cavity	Understory	Solitary	Mixed_spec_flock	animal_material	MLW8
2754	474767	CGGTCAATTGAC	AGTCAGTCAGCCGGACTACHVGGGTWTCTAAT	Intestine	Coraciiformes	Phoeniculidae	Rhinopomastus	cyanomelas	Common Scimitarbill	33.2	Male	Cavity	Understory	Solitary	Mixed_spec_flock	animal_material	GI3
2809	474768	GTGCTGCGCTTA	AGTCAGTCAGCCGGACTACHVGGGTWTCTAAT	Intestine	Coraciiformes	Phoeniculidae	Rhinopomastus	cyanomelas	Common Scimitarbill	33.2	Male	Cavity	Understory	Solitary	Mixed_spec_flock	animal_material	GI4
2044	467840	TGGTTGGTTACG	AGTCAGTCAGCCGGACTACHVGGGTWTCTAAT	Blood	Anseriformes	Anatidae	Sarkidiornis	melanotos	Knob billed Duck	1037.5	Female	Cavity	Canopy_subcanopy	Solitary	Single_spec_flock	plant_material	MLW4
2045	467841	GTCGTCCAAATG	AGTCAGTCAGCCGGACTACHVGGGTWTCTAAT	Blood	Anseriformes	Anatidae	Sarkidiornis	melanotos	Knob billed Duck	1037.5	Female	Cavity	Canopy_subcanopy	Solitary	Single_spec_flock	plant_material	MLW4
2540	467841	ACCATAGCTCCG	AGTCAGTCAGCCGGACTACHVGGGTWTCTAAT	Liver	Anseriformes	Anatidae	Sarkidiornis	melanotos	Knob billed Duck	1037.5	Female	Cavity	Canopy_subcanopy	Solitary	Single_spec_flock	plant_material	GI1
1846	467853	ACCCGGATTTCG	AGTCAGTCAGCCGGACTACHVGGGTWTCTAAT	Blood	Gruiformes	Rallidae	Sarothrura	rufa	Red chested Flufftail	37	Male	Open_cup	Ground	Solitary	Solitary_or_pairs	animal_material	MLW2
2048	467837	GCGTCCATGAAT	AGTCAGTCAGCCGGACTACHVGGGTWTCTAAT	Blood	Ciconiiformes	Scopidae	Scopus	umbretta	Hamerkop	378	NA	Open_cup	Canopy_subcanopy	Solitary	Solitary_or_pairs	animal_material	MLW4
2547	467837	TCGGAATTAGAC	AGTCAGTCAGCCGGACTACHVGGGTWTCTAAT	Spleen	Ciconiiformes	Scopidae	Scopus	umbretta	Hamerkop	378	NA	Open_cup	Canopy_subcanopy	Solitary	Solitary_or_pairs	animal_material	GI1
508	474729	ACGCTTAACGAC	AGTCAGTCAGCCGGACTACHVGGGTWTCTAAT	Buccal	Caprimulgiformes	Caprimulgidae	Scotornis	fossii	Square tailed Nightjar		Male	Open_cup	Ground	Solitary	Solitary_or_pairs	animal_material	swab6
509	474730	AGCTTACCGACC	AGTCAGTCAGCCGGACTACHVGGGTWTCTAAT	Buccal	Caprimulgiformes	Caprimulgidae	Scotornis	fossii	Square tailed Nightjar		Female	Open_cup	Ground	Solitary	Solitary_or_pairs	animal_material	swab6
944	474730	GAAACGGAAACG	AGTCAGTCAGCCGGACTACHVGGGTWTCTAAT	Cloaca	Caprimulgiformes	Caprimulgidae	Scotornis	fossii	Square tailed Nightjar		Female	Open_cup	Ground	Solitary	Solitary_or_pairs	animal_material	swab10
2108	474729	CGCATTTGGATG	AGTCAGTCAGCCGGACTACHVGGGTWTCTAAT	Blood	Caprimulgiformes	Caprimulgidae	Scotornis	fossii	Square tailed Nightjar		Male	Open_cup	Ground	Solitary	Solitary_or_pairs	animal_material	MLW4
2583	474729	TGCGCTGAATGT	AGTCAGTCAGCCGGACTACHVGGGTWTCTAAT	Intestine	Caprimulgiformes	Caprimulgidae	Scotornis	fossii	Square tailed Nightjar		Male	Open_cup	Ground	Solitary	Solitary_or_pairs	animal_material	GI1
2584	474730	ATGGCTGTCAGT	AGTCAGTCAGCCGGACTACHVGGGTWTCTAAT	Intestine	Caprimulgiformes	Caprimulgidae	Scotornis	fossii	Square tailed Nightjar		Female	Open_cup	Ground	Solitary	Solitary_or_pairs	animal_material	GI1
1746	468388	GGCTCAGATTCC	AGTCAGTCAGCCGGACTACHVGGGTWTCTAAT	Blood	Passeriformes	Fringillidae	Serinus	canicollis	Cape Canary	14.3	Female	Open_cup	Understory	Solitary	Single_spec_flock	plant_material	MLW1
1747	468389	CTTGGTAGTGCC	AGTCAGTCAGCCGGACTACHVGGGTWTCTAAT	Blood	Passeriformes	Fringillidae	Serinus	canicollis	Cape Canary	14.3	Female	Open_cup	Understory	Solitary	Single_spec_flock	plant_material	MLW1
1748	468389	GTGCTGCGCTTA	AGTCAGTCAGCCGGACTACHVGGGTWTCTAAT	Blood	Passeriformes	Fringillidae	Serinus	canicollis	Cape Canary	14.3	Female	Open_cup	Understory	Solitary	Single_spec_flock	plant_material	MLW1
1762	468391	AGTCCGAGTTGT	AGTCAGTCAGCCGGACTACHVGGGTWTCTAAT	Blood	Passeriformes	Fringillidae	Serinus	canicollis	Cape Canary	14.3	Male	Open_cup	Understory	Solitary	Single_spec_flock	plant_material	MLW1
1763	468392	CCGCGATTTCGA	AGTCAGTCAGCCGGACTACHVGGGTWTCTAAT	Blood	Passeriformes	Fringillidae	Serinus	canicollis	Cape Canary	14.3	Male	Open_cup	Understory	Solitary	Single_spec_flock	plant_material	MLW1
502	475000	CTATGGTGAACC	AGTCAGTCAGCCGGACTACHVGGGTWTCTAAT	Buccal	Passeriformes	Fringillidae	Serinus	citrinelloides	Southern Citril	12.3	Female	Open_cup	Understory	Solitary	Single_spec_flock	plant_material	swab6
505	475001	AGAACCGTCATA	AGTCAGTCAGCCGGACTACHVGGGTWTCTAAT	Buccal	Passeriformes	Fringillidae	Serinus	citrinelloides	Southern Citril	12.3	Male	Open_cup	Understory	Solitary	Single_spec_flock	plant_material	swab6
838	475002	AGTGCCCTTGGT	AGTCAGTCAGCCGGACTACHVGGGTWTCTAAT	Buccal	Passeriformes	Fringillidae	Serinus	citrinelloides	Southern Citril	12.3	Female	Open_cup	Understory	Solitary	Single_spec_flock	plant_material	swab9
843	475003	TCAGACCAACTG	AGTCAGTCAGCCGGACTACHVGGGTWTCTAAT	Buccal	Passeriformes	Fringillidae	Serinus	citrinelloides	Southern Citril	12.3	Male	Open_cup	Understory	Solitary	Single_spec_flock	plant_material	swab9
940	475001	AGTGATGTGACT	AGTCAGTCAGCCGGACTACHVGGGTWTCTAAT	Cloaca	Passeriformes	Fringillidae	Serinus	citrinelloides	Southern Citril	12.3	Male	Open_cup	Understory	Solitary	Single_spec_flock	plant_material	swab10
1286	475002	TTAAACCGCGCC	AGTCAGTCAGCCGGACTACHVGGGTWTCTAAT	Cloaca	Passeriformes	Fringillidae	Serinus	citrinelloides	Southern Citril	12.3	Female	Open_cup	Understory	Solitary	Single_spec_flock	plant_material	swab14
1290	475003	TCAGGACGTATC	AGTCAGTCAGCCGGACTACHVGGGTWTCTAAT	Cloaca	Passeriformes	Fringillidae	Serinus	citrinelloides	Southern Citril	12.3	Male	Open_cup	Understory	Solitary	Single_spec_flock	plant_material	swab14
1831	468356	CCACGGTACTTG	AGTCAGTCAGCCGGACTACHVGGGTWTCTAAT	Blood	Passeriformes	Fringillidae	Serinus	citrinelloides	Southern Citril	12.3	Female	Open_cup	Understory	Solitary	Single_spec_flock	plant_material	MLW2
2102	475000	CTGGGTATCTCG	AGTCAGTCAGCCGGACTACHVGGGTWTCTAAT	Blood	Passeriformes	Fringillidae	Serinus	citrinelloides	Southern Citril	12.3	Female	Open_cup	Understory	Solitary	Single_spec_flock	plant_material	MLW4
2105	475001	AACCGCATAAGT	AGTCAGTCAGCCGGACTACHVGGGTWTCTAAT	Blood	Passeriformes	Fringillidae	Serinus	citrinelloides	Southern Citril	12.3	Male	Open_cup	Understory	Solitary	Single_spec_flock	plant_material	MLW4
2451	475002	AAGGGCGCTGAA	AGTCAGTCAGCCGGACTACHVGGGTWTCTAAT	Blood	Passeriformes	Fringillidae	Serinus	citrinelloides	Southern Citril	12.3	Female	Open_cup	Understory	Solitary	Single_spec_flock	plant_material	MLW8
2454	475003	TAATGCCCAGGT	AGTCAGTCAGCCGGACTACHVGGGTWTCTAAT	Blood	Passeriformes	Fringillidae	Serinus	citrinelloides	Southern Citril	12.3	Male	Open_cup	Understory	Solitary	Single_spec_flock	plant_material	MLW8
2831	475002	GGACCGCTTTCA	AGTCAGTCAGCCGGACTACHVGGGTWTCTAAT	Intestine	Passeriformes	Fringillidae	Serinus	citrinelloides	Southern Citril	12.3	Female	Open_cup	Understory	Solitary	Single_spec_flock	plant_material	GI4
497	475004	CTGGCATCTAGC	AGTCAGTCAGCCGGACTACHVGGGTWTCTAAT	Buccal	Passeriformes	Fringillidae	Serinus	mozambicus	Yellow fronted Canary	12.3	Female	Open_cup	Canopy_subcanopy	Solitary	Mixed_spec_flock	Omnivore	swab6
506	475005	AACTGGAACCCT	AGTCAGTCAGCCGGACTACHVGGGTWTCTAAT	Buccal	Passeriformes	Fringillidae	Serinus	mozambicus	Yellow fronted Canary	12.3	Male	Open_cup	Canopy_subcanopy	Solitary	Mixed_spec_flock	Omnivore	swab6
544	475006	TGGCGTCATTCG	AGTCAGTCAGCCGGACTACHVGGGTWTCTAAT	Buccal	Passeriformes	Fringillidae	Serinus	mozambicus	Yellow fronted Canary	12.3	Female	Open_cup	Canopy_subcanopy	Solitary	Mixed_spec_flock	Omnivore	swab6
933	475004	CAACTAGACTCG	AGTCAGTCAGCCGGACTACHVGGGTWTCTAAT	Cloaca	Passeriformes	Fringillidae	Serinus	mozambicus	Yellow fronted Canary	12.3	Female	Open_cup	Canopy_subcanopy	Solitary	Mixed_spec_flock	Omnivore	swab10
981	475006	CACGAGCTACTC	AGTCAGTCAGCCGGACTACHVGGGTWTCTAAT	Cloaca	Passeriformes	Fringillidae	Serinus	mozambicus	Yellow fronted Canary	12.3	Female	Open_cup	Canopy_subcanopy	Solitary	Mixed_spec_flock	Omnivore	swab11
2097	475004	TACGGATTATGG	AGTCAGTCAGCCGGACTACHVGGGTWTCTAAT	Blood	Passeriformes	Fringillidae	Serinus	mozambicus	Yellow fronted Canary	12.3	Female	Open_cup	Canopy_subcanopy	Solitary	Mixed_spec_flock	Omnivore	MLW4
2106	475005	ACCTTACACCTT	AGTCAGTCAGCCGGACTACHVGGGTWTCTAAT	Blood	Passeriformes	Fringillidae	Serinus	mozambicus	Yellow fronted Canary	12.3	Male	Open_cup	Canopy_subcanopy	Solitary	Mixed_spec_flock	Omnivore	MLW4
2145	475006	GTAATGCGTAAC	AGTCAGTCAGCCGGACTACHVGGGTWTCTAAT	Blood	Passeriformes	Fringillidae	Serinus	mozambicus	Yellow fronted Canary	12.3	Female	Open_cup	Canopy_subcanopy	Solitary	Mixed_spec_flock	Omnivore	MLW5
1731	468368	TCGCGCAACTGT	AGTCAGTCAGCCGGACTACHVGGGTWTCTAAT	Blood	Passeriformes	Fringillidae	Serinus	striolatus	Yellow browed Seedeater	19.4667	Male	Open_cup	Understory	Solitary	Solitary_or_pairs	plant_material	MLW1
1738	468369	ATGCGAGACTTC	AGTCAGTCAGCCGGACTACHVGGGTWTCTAAT	Blood	Passeriformes	Fringillidae	Serinus	striolatus	Yellow browed Seedeater	19.4667	Male	Open_cup	Understory	Solitary	Solitary_or_pairs	plant_material	MLW1
1830	468370	AGCACTTTGAGA	AGTCAGTCAGCCGGACTACHVGGGTWTCTAAT	Blood	Passeriformes	Fringillidae	Serinus	striolatus	Yellow browed Seedeater	19.4667	Female	Open_cup	Understory	Solitary	Solitary_or_pairs	plant_material	MLW2
1030	475007	AGTGCCCTTGGT	AGTCAGTCAGCCGGACTACHVGGGTWTCTAAT	Cloaca	Passeriformes	Fringillidae	Serinus	sulphuratus	Brimstone Canary	17.3	Male	Open_cup	NA	Solitary	Solitary_or_pairs	plant_material	swab11
1032	475008	TGTCAGCTGTCG	AGTCAGTCAGCCGGACTACHVGGGTWTCTAAT	Cloaca	Passeriformes	Fringillidae	Serinus	sulphuratus	Brimstone Canary	17.3	Female	Open_cup	NA	Solitary	Solitary_or_pairs	plant_material	swab11
2183	475007	ACTGACTTAAGG	AGTCAGTCAGCCGGACTACHVGGGTWTCTAAT	Blood	Passeriformes	Fringillidae	Serinus	sulphuratus	Brimstone Canary	17.3	Male	Open_cup	NA	Solitary	Solitary_or_pairs	plant_material	MLW5
2185	475008	TTCCTAGGCCAG	AGTCAGTCAGCCGGACTACHVGGGTWTCTAAT	Blood	Passeriformes	Fringillidae	Serinus	sulphuratus	Brimstone Canary	17.3	Female	Open_cup	NA	Solitary	Solitary_or_pairs	plant_material	MLW5
2617	475007	CCAATACGCCTG	AGTCAGTCAGCCGGACTACHVGGGTWTCTAAT	Intestine	Passeriformes	Fringillidae	Serinus	sulphuratus	Brimstone Canary	17.3	Male	Open_cup	NA	Solitary	Solitary_or_pairs	plant_material	GI2
672	474775	ATATAAGGCCCA	AGTCAGTCAGCCGGACTACHVGGGTWTCTAAT	Buccal	Passeriformes	Eurylaimidae	Smithornis	capensis	African Broadbill	22.6667	Female	Closed_cup	Understory	Solitary	Solitary_or_pairs	animal_material	swab7
1120	474774	AGTACCTAAGTG	AGTCAGTCAGCCGGACTACHVGGGTWTCTAAT	Cloaca	Passeriformes	Eurylaimidae	Smithornis	capensis	African Broadbill	22.6667	Male	Closed_cup	Understory	Solitary	Solitary_or_pairs	animal_material	swab12
1121	474775	GGATGCAGGATG	AGTCAGTCAGCCGGACTACHVGGGTWTCTAAT	Cloaca	Passeriformes	Eurylaimidae	Smithornis	capensis	African Broadbill	22.6667	Female	Closed_cup	Understory	Solitary	Solitary_or_pairs	animal_material	swab12
1784	467943	GTCAGCCGTTAA	AGTCAGTCAGCCGGACTACHVGGGTWTCTAAT	Blood	Passeriformes	Eurylaimidae	Smithornis	capensis	African Broadbill	22.6667	Female	Closed_cup	Understory	Solitary	Solitary_or_pairs	animal_material	MLW1
2272	474774	ATATGACCCAGC	AGTCAGTCAGCCGGACTACHVGGGTWTCTAAT	Blood	Passeriformes	Eurylaimidae	Smithornis	capensis	African Broadbill	22.6667	Male	Closed_cup	Understory	Solitary	Solitary_or_pairs	animal_material	MLW6
2273	474775	CTCTATTCCACC	AGTCAGTCAGCCGGACTACHVGGGTWTCTAAT	Blood	Passeriformes	Eurylaimidae	Smithornis	capensis	African Broadbill	22.6667	Female	Closed_cup	Understory	Solitary	Solitary_or_pairs	animal_material	MLW6
2665	474775	GTGTTGTCGTGC	AGTCAGTCAGCCGGACTACHVGGGTWTCTAAT	Intestine	Passeriformes	Eurylaimidae	Smithornis	capensis	African Broadbill	22.6667	Female	Closed_cup	Understory	Solitary	Solitary_or_pairs	animal_material	GI2
739	474706	ACCGATTAGGTA	AGTCAGTCAGCCGGACTACHVGGGTWTCTAAT	Buccal	Columbiformes	Columbidae	Streptopelia	capicola	Cape Turtle Dove	131.8	Female	Open_cup	Canopy_subcanopy	Solitary	Solitary_or_pairs	plant_material	swab8
740	474707	ATGTGCTGCTCG	AGTCAGTCAGCCGGACTACHVGGGTWTCTAAT	Buccal	Columbiformes	Columbidae	Streptopelia	capicola	Cape Turtle Dove	131.8	Male	Open_cup	Canopy_subcanopy	Solitary	Solitary_or_pairs	plant_material	swab8
920	474705	TTCACCTGTATC	AGTCAGTCAGCCGGACTACHVGGGTWTCTAAT	Cloaca	Columbiformes	Columbidae	Streptopelia	capicola	Cape Turtle Dove	131.8	Male	Open_cup	Canopy_subcanopy	Solitary	Solitary_or_pairs	plant_material	swab10
1188	474706	TCTGGGCATTGA	AGTCAGTCAGCCGGACTACHVGGGTWTCTAAT	Cloaca	Columbiformes	Columbidae	Streptopelia	capicola	Cape Turtle Dove	131.8	Female	Open_cup	Canopy_subcanopy	Solitary	Solitary_or_pairs	plant_material	swab13
1189	474707	CCAATGATAAGC	AGTCAGTCAGCCGGACTACHVGGGTWTCTAAT	Cloaca	Columbiformes	Columbidae	Streptopelia	capicola	Cape Turtle Dove	131.8	Male	Open_cup	Canopy_subcanopy	Solitary	Solitary_or_pairs	plant_material	swab13
2083	474705	GAGAGTCCACTT	AGTCAGTCAGCCGGACTACHVGGGTWTCTAAT	Blood	Columbiformes	Columbidae	Streptopelia	capicola	Cape Turtle Dove	131.8	Male	Open_cup	Canopy_subcanopy	Solitary	Solitary_or_pairs	plant_material	MLW4
2344	474706	ACGGCGTTATGT	AGTCAGTCAGCCGGACTACHVGGGTWTCTAAT	Blood	Columbiformes	Columbidae	Streptopelia	capicola	Cape Turtle Dove	131.8	Female	Open_cup	Canopy_subcanopy	Solitary	Solitary_or_pairs	plant_material	MLW7
2345	474707	ACTTTGCTTTGC	AGTCAGTCAGCCGGACTACHVGGGTWTCTAAT	Blood	Columbiformes	Columbidae	Streptopelia	capicola	Cape Turtle Dove	131.8	Male	Open_cup	Canopy_subcanopy	Solitary	Solitary_or_pairs	plant_material	MLW7
2568	474705	CTCACCTAGGAA	AGTCAGTCAGCCGGACTACHVGGGTWTCTAAT	Gizzard	Columbiformes	Columbidae	Streptopelia	capicola	Cape Turtle Dove	131.8	Male	Open_cup	Canopy_subcanopy	Solitary	Solitary_or_pairs	plant_material	GI1
2770	474706	ATTCTGCCGAAG	AGTCAGTCAGCCGGACTACHVGGGTWTCTAAT	Intestine	Columbiformes	Columbidae	Streptopelia	capicola	Cape Turtle Dove	131.8	Female	Open_cup	Canopy_subcanopy	Solitary	Solitary_or_pairs	plant_material	GI3
2771	474706	AGCATGTCCCGT	AGTCAGTCAGCCGGACTACHVGGGTWTCTAAT	Gizzard	Columbiformes	Columbidae	Streptopelia	capicola	Cape Turtle Dove	131.8	Female	Open_cup	Canopy_subcanopy	Solitary	Solitary_or_pairs	plant_material	GI3
2772	474707	GTACGATATGAC	AGTCAGTCAGCCGGACTACHVGGGTWTCTAAT	Intestine	Columbiformes	Columbidae	Streptopelia	capicola	Cape Turtle Dove	131.8	Male	Open_cup	Canopy_subcanopy	Solitary	Solitary_or_pairs	plant_material	GI3
2773	474707	GTGGTGGTTTCC	AGTCAGTCAGCCGGACTACHVGGGTWTCTAAT	Gizzard	Columbiformes	Columbidae	Streptopelia	capicola	Cape Turtle Dove	131.8	Male	Open_cup	Canopy_subcanopy	Solitary	Solitary_or_pairs	plant_material	GI3
738	474703	CTGGACGCATTA	AGTCAGTCAGCCGGACTACHVGGGTWTCTAAT	Buccal	Columbiformes	Columbidae	Streptopelia	decipiens	Afircan Mourning Dove	150.65	Male	Open_cup	Canopy_subcanopy	Solitary	Solitary_or_pairs	plant_material	swab8
806	474704	GATCTAATCGAG	AGTCAGTCAGCCGGACTACHVGGGTWTCTAAT	Buccal	Columbiformes	Columbidae	Streptopelia	decipiens	Afircan Mourning Dove	150.65	Male	Open_cup	Canopy_subcanopy	Solitary	Solitary_or_pairs	plant_material	swab9
1187	474703	GCACTATACGCA	AGTCAGTCAGCCGGACTACHVGGGTWTCTAAT	Cloaca	Columbiformes	Columbidae	Streptopelia	decipiens	Afircan Mourning Dove	150.65	Male	Open_cup	Canopy_subcanopy	Solitary	Solitary_or_pairs	plant_material	swab13
1256	474704	CTCGGTCAACCA	AGTCAGTCAGCCGGACTACHVGGGTWTCTAAT	Cloaca	Columbiformes	Columbidae	Streptopelia	decipiens	Afircan Mourning Dove	150.65	Male	Open_cup	Canopy_subcanopy	Solitary	Solitary_or_pairs	plant_material	swab14
2343	474703	TGTTAAGCAGCA	AGTCAGTCAGCCGGACTACHVGGGTWTCTAAT	Blood	Columbiformes	Columbidae	Streptopelia	decipiens	Afircan Mourning Dove	150.65	Male	Open_cup	Canopy_subcanopy	Solitary	Solitary_or_pairs	plant_material	MLW7
2421	474704	ACCCATACAGCC	AGTCAGTCAGCCGGACTACHVGGGTWTCTAAT	Blood	Columbiformes	Columbidae	Streptopelia	decipiens	Afircan Mourning Dove	150.65	Male	Open_cup	Canopy_subcanopy	Solitary	Solitary_or_pairs	plant_material	MLW8
2769	474703	AACTAGTTCAGG	AGTCAGTCAGCCGGACTACHVGGGTWTCTAAT	Gizzard	Columbiformes	Columbidae	Streptopelia	decipiens	Afircan Mourning Dove	150.65	Male	Open_cup	Canopy_subcanopy	Solitary	Solitary_or_pairs	plant_material	GI3
1839	467863	CAGAGCTAATTG	AGTCAGTCAGCCGGACTACHVGGGTWTCTAAT	Blood	Columbiformes	Columbidae	Streptopelia	lugens	Dusky Turtle Dove	152	Male	Open_cup	Understory	Solitary	Solitary_or_pairs	Omnivore	MLW2
1847	467864	CGTCCGTATGAA	AGTCAGTCAGCCGGACTACHVGGGTWTCTAAT	Blood	Columbiformes	Columbidae	Streptopelia	lugens	Dusky Turtle Dove	152	NA	Open_cup	Understory	Solitary	Solitary_or_pairs	Omnivore	MLW2
2508	467863	GTCGTGTAGCCT	AGTCAGTCAGCCGGACTACHVGGGTWTCTAAT	Intestine	Columbiformes	Columbidae	Streptopelia	lugens	Dusky Turtle Dove	152	Male	Open_cup	Understory	Solitary	Solitary_or_pairs	Omnivore	GI1
1152	474702	GAGTTTACGGTC	AGTCAGTCAGCCGGACTACHVGGGTWTCTAAT	Cloaca	Columbiformes	Columbidae	Streptopelia	semitorquata	Red eyed Dove	215.25	Female	Open_cup	Canopy_subcanopy	Solitary	Solitary_or_pairs	plant_material	swab12
1758	467862	ACCTCCCGGATA	AGTCAGTCAGCCGGACTACHVGGGTWTCTAAT	Blood	Columbiformes	Columbidae	Streptopelia	semitorquata	Red eyed Dove	215.25	Female	Open_cup	Canopy_subcanopy	Solitary	Solitary_or_pairs	plant_material	MLW1
2303	474702	CCGTGACAACTC	AGTCAGTCAGCCGGACTACHVGGGTWTCTAAT	Blood	Columbiformes	Columbidae	Streptopelia	semitorquata	Red eyed Dove	215.25	Female	Open_cup	Canopy_subcanopy	Solitary	Solitary_or_pairs	plant_material	MLW6
2708	474702	ACCAGTGACTCA	AGTCAGTCAGCCGGACTACHVGGGTWTCTAAT	Spleen	Columbiformes	Columbidae	Streptopelia	semitorquata	Red eyed Dove	215.25	Female	Open_cup	Canopy_subcanopy	Solitary	Solitary_or_pairs	plant_material	GI3
2709	474702	GAATACCAAGTC	AGTCAGTCAGCCGGACTACHVGGGTWTCTAAT	Gizzard	Columbiformes	Columbidae	Streptopelia	semitorquata	Red eyed Dove	215.25	Female	Open_cup	Canopy_subcanopy	Solitary	Solitary_or_pairs	plant_material	GI3
2710	474702	GTAGATCGTGTA	AGTCAGTCAGCCGGACTACHVGGGTWTCTAAT	Liver	Columbiformes	Columbidae	Streptopelia	semitorquata	Red eyed Dove	215.25	Female	Open_cup	Canopy_subcanopy	Solitary	Solitary_or_pairs	plant_material	GI3
1852	468187	TGCTGTGACCAC	AGTCAGTCAGCCGGACTACHVGGGTWTCTAAT	Blood	Passeriformes	Sylviidae	Sylvia	atricapilla	Blackcap	17.4	Female	Open_cup	Understory	Solitary	Mixed_spec_flock	Omnivore	MLW2
500	474855	GCATTGAGTTCG	AGTCAGTCAGCCGGACTACHVGGGTWTCTAAT	Buccal	Passeriformes	Sylviidae	Sylvia	borin	Garden Warbler	18.8	Female	Open_cup	Understory	Solitary	Solitary_or_pairs	Omnivore	swab6
661	474858	ACCGTCTTTCTC	AGTCAGTCAGCCGGACTACHVGGGTWTCTAAT	Buccal	Passeriformes	Sylviidae	Sylvia	borin	Garden Warbler	18.8	Male	Open_cup	Understory	Solitary	Solitary_or_pairs	Omnivore	swab7
1102	474856	TCTACCACGAAG	AGTCAGTCAGCCGGACTACHVGGGTWTCTAAT	Cloaca	Passeriformes	Sylviidae	Sylvia	borin	Garden Warbler	18.8	Male	Open_cup	Understory	Solitary	Solitary_or_pairs	Omnivore	swab12
1105	474857	TCAATGACCGCA	AGTCAGTCAGCCGGACTACHVGGGTWTCTAAT	Cloaca	Passeriformes	Sylviidae	Sylvia	borin	Garden Warbler	18.8	Male	Open_cup	Understory	Solitary	Solitary_or_pairs	Omnivore	swab12
1110	474858	CTAGCAGTATGA	AGTCAGTCAGCCGGACTACHVGGGTWTCTAAT	Cloaca	Passeriformes	Sylviidae	Sylvia	borin	Garden Warbler	18.8	Male	Open_cup	Understory	Solitary	Solitary_or_pairs	Omnivore	swab12
1992	468186	GATGCTGCCGTT	AGTCAGTCAGCCGGACTACHVGGGTWTCTAAT	Blood	Passeriformes	Sylviidae	Sylvia	borin	Garden Warbler	18.8	Male	Open_cup	Understory	Solitary	Solitary_or_pairs	Omnivore	MLW3
2100	474855	AACCAAACTCGA	AGTCAGTCAGCCGGACTACHVGGGTWTCTAAT	Blood	Passeriformes	Sylviidae	Sylvia	borin	Garden Warbler	18.8	Female	Open_cup	Understory	Solitary	Solitary_or_pairs	Omnivore	MLW4
2254	474856	CGGAGTAATCCT	AGTCAGTCAGCCGGACTACHVGGGTWTCTAAT	Blood	Passeriformes	Sylviidae	Sylvia	borin	Garden Warbler	18.8	Male	Open_cup	Understory	Solitary	Solitary_or_pairs	Omnivore	MLW6
2257	474857	ATAGGCTGTAGT	AGTCAGTCAGCCGGACTACHVGGGTWTCTAAT	Blood	Passeriformes	Sylviidae	Sylvia	borin	Garden Warbler	18.8	Male	Open_cup	Understory	Solitary	Solitary_or_pairs	Omnivore	MLW6
2262	474858	TAATGCCCAGGT	AGTCAGTCAGCCGGACTACHVGGGTWTCTAAT	Blood	Passeriformes	Sylviidae	Sylvia	borin	Garden Warbler	18.8	Male	Open_cup	Understory	Solitary	Solitary_or_pairs	Omnivore	MLW6
2578	474855	ATTCTGCCGAAG	AGTCAGTCAGCCGGACTACHVGGGTWTCTAAT	Intestine	Passeriformes	Sylviidae	Sylvia	borin	Garden Warbler	18.8	Female	Open_cup	Understory	Solitary	Solitary_or_pairs	Omnivore	GI1
2657	474856	ACAATAGACACC	AGTCAGTCAGCCGGACTACHVGGGTWTCTAAT	Intestine	Passeriformes	Sylviidae	Sylvia	borin	Garden Warbler	18.8	Male	Open_cup	Understory	Solitary	Solitary_or_pairs	Omnivore	GI2
2659	474857	GTGGAGTCTCAT	AGTCAGTCAGCCGGACTACHVGGGTWTCTAAT	Intestine	Passeriformes	Sylviidae	Sylvia	borin	Garden Warbler	18.8	Male	Open_cup	Understory	Solitary	Solitary_or_pairs	Omnivore	GI2
2662	474858	TCTCTACCACTC	AGTCAGTCAGCCGGACTACHVGGGTWTCTAAT	Intestine	Passeriformes	Sylviidae	Sylvia	borin	Garden Warbler	18.8	Male	Open_cup	Understory	Solitary	Solitary_or_pairs	Omnivore	GI2
794	474888	TCACTTGGTGCG	AGTCAGTCAGCCGGACTACHVGGGTWTCTAAT	Buccal	Passeriformes	Macrosphenidae	Sylvietta	whytii	Red faced Crombec	10.05	Male	Closed_cup	NA	Solitary	NA	animal_material	swab9
1208	474887	GTATGGAGCTAT	AGTCAGTCAGCCGGACTACHVGGGTWTCTAAT	Cloaca	Passeriformes	Macrosphenidae	Sylvietta	whytii	Red faced Crombec	10.05	Male	Closed_cup	NA	Solitary	NA	animal_material	swab13
1244	474888	AAGTATCCTGCG	AGTCAGTCAGCCGGACTACHVGGGTWTCTAAT	Cloaca	Passeriformes	Macrosphenidae	Sylvietta	whytii	Red faced Crombec	10.05	Male	Closed_cup	NA	Solitary	NA	animal_material	swab13
2364	474887	CTAGCTATGGAC	AGTCAGTCAGCCGGACTACHVGGGTWTCTAAT	Blood	Passeriformes	Macrosphenidae	Sylvietta	whytii	Red faced Crombec	10.05	Male	Closed_cup	NA	Solitary	NA	animal_material	MLW7
2409	474888	CGATGTGTGGTT	AGTCAGTCAGCCGGACTACHVGGGTWTCTAAT	Blood	Passeriformes	Macrosphenidae	Sylvietta	whytii	Red faced Crombec	10.05	Male	Closed_cup	NA	Solitary	NA	animal_material	MLW8
2790	474887	GGCACACCCTTA	AGTCAGTCAGCCGGACTACHVGGGTWTCTAAT	Intestine	Passeriformes	Macrosphenidae	Sylvietta	whytii	Red faced Crombec	10.05	Male	Closed_cup	NA	Solitary	NA	animal_material	GI4
1766	467874	CACAAAGCGATT	AGTCAGTCAGCCGGACTACHVGGGTWTCTAAT	Blood	Musophagiformes	Musophagidae	Tauraco	corythaix	Schalow s Turaco		Female	Open_cup	Canopy_subcanopy	Solitary	Solitary_or_pairs	plant_material	MLW1
1838	467875	CACGTACACGTA	AGTCAGTCAGCCGGACTACHVGGGTWTCTAAT	Blood	Musophagiformes	Musophagidae	Tauraco	corythaix	Schalow s Turaco		Male	Open_cup	Canopy_subcanopy	Solitary	Solitary_or_pairs	plant_material	MLW2
578	474717	TCACCCAAGGTA	AGTCAGTCAGCCGGACTACHVGGGTWTCTAAT	Buccal	Musophagiformes	Musophagidae	Tauraco	porphyreolophus	Purple crested Turaco	282	Male	Open_cup	Canopy_subcanopy	Solitary	Solitary_or_pairs	plant_material	swab7
1026	474717	TGCCGCCGTAAT	AGTCAGTCAGCCGGACTACHVGGGTWTCTAAT	Cloaca	Musophagiformes	Musophagidae	Tauraco	porphyreolophus	Purple crested Turaco	282	Male	Open_cup	Canopy_subcanopy	Solitary	Solitary_or_pairs	plant_material	swab11
2179	474717	GAGAGTCCACTT	AGTCAGTCAGCCGGACTACHVGGGTWTCTAAT	Blood	Musophagiformes	Musophagidae	Tauraco	porphyreolophus	Purple crested Turaco	282	Male	Open_cup	Canopy_subcanopy	Solitary	Solitary_or_pairs	plant_material	MLW5
777	474980	AACCCAGATGAT	AGTCAGTCAGCCGGACTACHVGGGTWTCTAAT	Buccal	Passeriformes	Malaconotidae	Tchagra	australis	Brown crowned Tchagra	31.7333	Male	Open_cup	Understory	Solitary	Mixed_spec_flock	animal_material	swab9
779	474981	TGGAGAGGAGAT	AGTCAGTCAGCCGGACTACHVGGGTWTCTAAT	Buccal	Passeriformes	Malaconotidae	Tchagra	australis	Brown crowned Tchagra	31.7333	Female	Open_cup	Understory	Solitary	Mixed_spec_flock	animal_material	swab9
780	474982	CGTATAAATGCG	AGTCAGTCAGCCGGACTACHVGGGTWTCTAAT	Buccal	Passeriformes	Malaconotidae	Tchagra	australis	Brown crowned Tchagra	31.7333	Female	Open_cup	Understory	Solitary	Mixed_spec_flock	animal_material	swab9
1043	474978	CAAGCGTTGTCC	AGTCAGTCAGCCGGACTACHVGGGTWTCTAAT	Cloaca	Passeriformes	Malaconotidae	Tchagra	australis	Brown crowned Tchagra	31.7333	Female	Open_cup	Understory	Solitary	Mixed_spec_flock	animal_material	swab11
1202	474979	CTATCGGAAGAT	AGTCAGTCAGCCGGACTACHVGGGTWTCTAAT	Cloaca	Passeriformes	Malaconotidae	Tchagra	australis	Brown crowned Tchagra	31.7333	Male	Open_cup	Understory	Solitary	Mixed_spec_flock	animal_material	swab13
1227	474980	GCTATTCCTCAT	AGTCAGTCAGCCGGACTACHVGGGTWTCTAAT	Cloaca	Passeriformes	Malaconotidae	Tchagra	australis	Brown crowned Tchagra	31.7333	Male	Open_cup	Understory	Solitary	Mixed_spec_flock	animal_material	swab13
1230	474982	GTCAAGACCTCA	AGTCAGTCAGCCGGACTACHVGGGTWTCTAAT	Cloaca	Passeriformes	Malaconotidae	Tchagra	australis	Brown crowned Tchagra	31.7333	Female	Open_cup	Understory	Solitary	Mixed_spec_flock	animal_material	swab13
2010	468025	ACCTTACACCTT	AGTCAGTCAGCCGGACTACHVGGGTWTCTAAT	Blood	Passeriformes	Malaconotidae	Tchagra	australis	Brown crowned Tchagra	31.7333	Female	Open_cup	Understory	Solitary	Mixed_spec_flock	animal_material	MLW3
2358	474979	TAATGCCCAGGT	AGTCAGTCAGCCGGACTACHVGGGTWTCTAAT	Blood	Passeriformes	Malaconotidae	Tchagra	australis	Brown crowned Tchagra	31.7333	Male	Open_cup	Understory	Solitary	Mixed_spec_flock	animal_material	MLW7
2389	474980	CGATCGAACACT	AGTCAGTCAGCCGGACTACHVGGGTWTCTAAT	Blood	Passeriformes	Malaconotidae	Tchagra	australis	Brown crowned Tchagra	31.7333	Male	Open_cup	Understory	Solitary	Mixed_spec_flock	animal_material	MLW7
2393	474982	TCCGTGGTATAG	AGTCAGTCAGCCGGACTACHVGGGTWTCTAAT	Blood	Passeriformes	Malaconotidae	Tchagra	australis	Brown crowned Tchagra	31.7333	Female	Open_cup	Understory	Solitary	Mixed_spec_flock	animal_material	MLW7
2623	474978	CGAGCAATCCTA	AGTCAGTCAGCCGGACTACHVGGGTWTCTAAT	Intestine	Passeriformes	Malaconotidae	Tchagra	australis	Brown crowned Tchagra	31.7333	Female	Open_cup	Understory	Solitary	Mixed_spec_flock	animal_material	GI2
2786	474979	AGCAGAACATCT	AGTCAGTCAGCCGGACTACHVGGGTWTCTAAT	Intestine	Passeriformes	Malaconotidae	Tchagra	australis	Brown crowned Tchagra	31.7333	Male	Open_cup	Understory	Solitary	Mixed_spec_flock	animal_material	GI3
537	474976	TCACCATCCGAG	AGTCAGTCAGCCGGACTACHVGGGTWTCTAAT	Buccal	Passeriformes	Malaconotidae	Tchagra	minuta	Marsh Tchagra		Female	Open_cup	Understory	Solitary	Solitary_or_pairs	animal_material	swab6
538	474977	ACCCACCACTAG	AGTCAGTCAGCCGGACTACHVGGGTWTCTAAT	Buccal	Passeriformes	Malaconotidae	Tchagra	minuta	Marsh Tchagra		Male	Open_cup	Understory	Solitary	Solitary_or_pairs	animal_material	swab6
973	474976	AATACAGACCTG	AGTCAGTCAGCCGGACTACHVGGGTWTCTAAT	Cloaca	Passeriformes	Malaconotidae	Tchagra	minuta	Marsh Tchagra		Female	Open_cup	Understory	Solitary	Solitary_or_pairs	animal_material	swab11
974	474977	GACTCAACCAGT	AGTCAGTCAGCCGGACTACHVGGGTWTCTAAT	Cloaca	Passeriformes	Malaconotidae	Tchagra	minuta	Marsh Tchagra		Male	Open_cup	Understory	Solitary	Solitary_or_pairs	animal_material	swab11
2137	474976	CGTAGGTAGAGG	AGTCAGTCAGCCGGACTACHVGGGTWTCTAAT	Blood	Passeriformes	Malaconotidae	Tchagra	minuta	Marsh Tchagra		Female	Open_cup	Understory	Solitary	Solitary_or_pairs	animal_material	MLW5
2138	474977	ATTTAGGACGAC	AGTCAGTCAGCCGGACTACHVGGGTWTCTAAT	Blood	Passeriformes	Malaconotidae	Tchagra	minuta	Marsh Tchagra		Male	Open_cup	Understory	Solitary	Solitary_or_pairs	animal_material	MLW5
2602	474976	TGGTCAACGATA	AGTCAGTCAGCCGGACTACHVGGGTWTCTAAT	Intestine	Passeriformes	Malaconotidae	Tchagra	minuta	Marsh Tchagra		Female	Open_cup	Understory	Solitary	Solitary_or_pairs	animal_material	GI2
833	474746	AAGTGAAGCGAG	AGTCAGTCAGCCGGACTACHVGGGTWTCTAAT	Buccal	Bucerotiformes	Bucerotidae	Tockus	alboterminatus	Crowned Hornbill	194.5	Male	Cavity	Canopy_subcanopy	Solitary	Solitary_or_pairs	Omnivore	swab9
1281	474746	ATCGTGTGTTGG	AGTCAGTCAGCCGGACTACHVGGGTWTCTAAT	Cloaca	Bucerotiformes	Bucerotidae	Tockus	alboterminatus	Crowned Hornbill	194.5	Male	Cavity	Canopy_subcanopy	Solitary	Solitary_or_pairs	Omnivore	swab14
2022	467918	ATTCGGTAGTGC	AGTCAGTCAGCCGGACTACHVGGGTWTCTAAT	Blood	Bucerotiformes	Bucerotidae	Tockus	alboterminatus	Crowned Hornbill	194.5	Male	Cavity	Canopy_subcanopy	Solitary	Solitary_or_pairs	Omnivore	MLW4
2446	474746	CGGAGTAATCCT	AGTCAGTCAGCCGGACTACHVGGGTWTCTAAT	Blood	Bucerotiformes	Bucerotidae	Tockus	alboterminatus	Crowned Hornbill	194.5	Male	Cavity	Canopy_subcanopy	Solitary	Solitary_or_pairs	Omnivore	MLW8
2829	474746	GAAGATCTATCG	AGTCAGTCAGCCGGACTACHVGGGTWTCTAAT	Gizzard	Bucerotiformes	Bucerotidae	Tockus	alboterminatus	Crowned Hornbill	194.5	Male	Cavity	Canopy_subcanopy	Solitary	Solitary_or_pairs	Omnivore	GI4
734	474747	GCTCCTTAGAAG	AGTCAGTCAGCCGGACTACHVGGGTWTCTAAT	Buccal	Bucerotiformes	Bucerotidae	Tockus	nasutus	African Grey Hornbill	171.333	Male	Cavity	Canopy_subcanopy	Solitary	Solitary_or_pairs	Omnivore	swab8
735	474748	TCCCATTCCCAT	AGTCAGTCAGCCGGACTACHVGGGTWTCTAAT	Buccal	Bucerotiformes	Bucerotidae	Tockus	nasutus	African Grey Hornbill	171.333	Female	Cavity	Canopy_subcanopy	Solitary	Solitary_or_pairs	Omnivore	swab8
1183	474747	CTGCAGTAAGTA	AGTCAGTCAGCCGGACTACHVGGGTWTCTAAT	Cloaca	Bucerotiformes	Bucerotidae	Tockus	nasutus	African Grey Hornbill	171.333	Male	Cavity	Canopy_subcanopy	Solitary	Solitary_or_pairs	Omnivore	swab13
1184	474748	TATAGGCTCCGC	AGTCAGTCAGCCGGACTACHVGGGTWTCTAAT	Cloaca	Bucerotiformes	Bucerotidae	Tockus	nasutus	African Grey Hornbill	171.333	Female	Cavity	Canopy_subcanopy	Solitary	Solitary_or_pairs	Omnivore	swab13
2033	467919	TTCGATGCCGCA	AGTCAGTCAGCCGGACTACHVGGGTWTCTAAT	Blood	Bucerotiformes	Bucerotidae	Tockus	nasutus	African Grey Hornbill	171.333	Male	Cavity	Canopy_subcanopy	Solitary	Solitary_or_pairs	Omnivore	MLW4
2339	474747	AACTGCGATATG	AGTCAGTCAGCCGGACTACHVGGGTWTCTAAT	Blood	Bucerotiformes	Bucerotidae	Tockus	nasutus	African Grey Hornbill	171.333	Male	Cavity	Canopy_subcanopy	Solitary	Solitary_or_pairs	Omnivore	MLW7
2340	474748	CTTCCAACTCAT	AGTCAGTCAGCCGGACTACHVGGGTWTCTAAT	Blood	Bucerotiformes	Bucerotidae	Tockus	nasutus	African Grey Hornbill	171.333	Female	Cavity	Canopy_subcanopy	Solitary	Solitary_or_pairs	Omnivore	MLW7
2762	474747	CCACAGATCGAT	AGTCAGTCAGCCGGACTACHVGGGTWTCTAAT	Intestine	Bucerotiformes	Bucerotidae	Tockus	nasutus	African Grey Hornbill	171.333	Male	Cavity	Canopy_subcanopy	Solitary	Solitary_or_pairs	Omnivore	GI3
2763	474748	TATCGACACAAG	AGTCAGTCAGCCGGACTACHVGGGTWTCTAAT	Gizzard	Bucerotiformes	Bucerotidae	Tockus	nasutus	African Grey Hornbill	171.333	Female	Cavity	Canopy_subcanopy	Solitary	Solitary_or_pairs	Omnivore	GI3
2764	474748	GATTCCGGCTCA	AGTCAGTCAGCCGGACTACHVGGGTWTCTAAT	Intestine	Bucerotiformes	Bucerotidae	Tockus	nasutus	African Grey Hornbill	171.333	Female	Cavity	Canopy_subcanopy	Solitary	Solitary_or_pairs	Omnivore	GI3
559	474708	ATGCCTCGTAAG	AGTCAGTCAGCCGGACTACHVGGGTWTCTAAT	Buccal	Columbiformes	Columbidae	Treron	calva	African Green Pigeon		Female	Open_cup	Canopy_subcanopy	Solitary	Single_spec_flock	plant_material	swab6
996	474708	GAGATACAGTTC	AGTCAGTCAGCCGGACTACHVGGGTWTCTAAT	Cloaca	Columbiformes	Columbidae	Treron	calva	African Green Pigeon		Female	Open_cup	Canopy_subcanopy	Solitary	Single_spec_flock	plant_material	swab11
2614	474708	GTAGATCGTGTA	AGTCAGTCAGCCGGACTACHVGGGTWTCTAAT	Intestine	Columbiformes	Columbidae	Treron	calva	African Green Pigeon		Female	Open_cup	Canopy_subcanopy	Solitary	Single_spec_flock	plant_material	GI2
1978	468144	CTCCCTTTGTGT	AGTCAGTCAGCCGGACTACHVGGGTWTCTAAT	Blood	Passeriformes	Timaliidae	Trichastoma	pyrrhopterum	Mountain Illadopsis		Male	Open_cup	Understory	Solitary	Single_spec_flock	animal_material	MLW3
2034	467856	TGTGGCTCGTGT	AGTCAGTCAGCCGGACTACHVGGGTWTCTAAT	Blood	Charadriiformes	Scolopacidae	Tringa	glareola	Wood Sandpiper	57	Female	Open_cup	Ground	Solitary	Single_spec_flock	animal_material	MLW4
1751	468291	CGTCCGTATGAA	AGTCAGTCAGCCGGACTACHVGGGTWTCTAAT	Blood	Passeriformes	Monarchidae	Trochocercus	albonotatus	White tailed Crested Flycatcher		Female	Open_cup	Understory	Solitary	Mixed_spec_flock	animal_material	MLW1
1863	468292	CACCGTGACACT	AGTCAGTCAGCCGGACTACHVGGGTWTCTAAT	Blood	Passeriformes	Monarchidae	Trochocercus	albonotatus	White tailed Crested Flycatcher		Male	Open_cup	Understory	Solitary	Mixed_spec_flock	animal_material	MLW2
1899	468293	TTCTCGGTTCTC	AGTCAGTCAGCCGGACTACHVGGGTWTCTAAT	Blood	Passeriformes	Monarchidae	Trochocercus	albonotatus	White tailed Crested Flycatcher		Male	Open_cup	Understory	Solitary	Mixed_spec_flock	animal_material	MLW2
1905	468294	ACAATGTCACAG	AGTCAGTCAGCCGGACTACHVGGGTWTCTAAT	Blood	Passeriformes	Monarchidae	Trochocercus	albonotatus	White tailed Crested Flycatcher		Female	Open_cup	Understory	Solitary	Mixed_spec_flock	animal_material	MLW2
1924	468295	CTGAAGGGCGAA	AGTCAGTCAGCCGGACTACHVGGGTWTCTAAT	Blood	Passeriformes	Monarchidae	Trochocercus	albonotatus	White tailed Crested Flycatcher		Male	Open_cup	Understory	Solitary	Mixed_spec_flock	animal_material	MLW3
1785	468127	ACGGTTTCTGGA	AGTCAGTCAGCCGGACTACHVGGGTWTCTAAT	Blood	Passeriformes	Turdidae	Turdus	abyssinicus	Olive Thrush		Female	Open_cup	Canopy_subcanopy	Solitary	Solitary_or_pairs	Omnivore	MLW1
1797	468128	ACGACGCATTTG	AGTCAGTCAGCCGGACTACHVGGGTWTCTAAT	Blood	Passeriformes	Turdidae	Turdus	abyssinicus	Olive Thrush		Female	Open_cup	Canopy_subcanopy	Solitary	Solitary_or_pairs	Omnivore	MLW1
1829	468129	TGGTTCATCCTT	AGTCAGTCAGCCGGACTACHVGGGTWTCTAAT	Blood	Passeriformes	Turdidae	Turdus	abyssinicus	Olive Thrush		Male	Open_cup	Canopy_subcanopy	Solitary	Solitary_or_pairs	Omnivore	MLW2
1981	468130	CTATCATCCTCA	AGTCAGTCAGCCGGACTACHVGGGTWTCTAAT	Blood	Passeriformes	Turdidae	Turdus	abyssinicus	Olive Thrush		Female	Open_cup	Canopy_subcanopy	Solitary	Solitary_or_pairs	Omnivore	MLW3
460	474843	GGCGTTGCATTC	AGTCAGTCAGCCGGACTACHVGGGTWTCTAAT	Buccal	Passeriformes	Turdidae	Turdus	libonyanus	Kurrichane Thrush	59.35	Male	Open_cup	Canopy_subcanopy	Solitary	Solitary_or_pairs	Omnivore	swab5
620	474844	TCCGAGTCACCA	AGTCAGTCAGCCGGACTACHVGGGTWTCTAAT	Buccal	Passeriformes	Turdidae	Turdus	libonyanus	Kurrichane Thrush	59.35	Male	Open_cup	Canopy_subcanopy	Solitary	Solitary_or_pairs	Omnivore	swab7
893	474843	TCCAGGGCTATA	AGTCAGTCAGCCGGACTACHVGGGTWTCTAAT	Cloaca	Passeriformes	Turdidae	Turdus	libonyanus	Kurrichane Thrush	59.35	Male	Open_cup	Canopy_subcanopy	Solitary	Solitary_or_pairs	Omnivore	swab10
1069	474844	TTAAGCGCCTGA	AGTCAGTCAGCCGGACTACHVGGGTWTCTAAT	Cloaca	Passeriformes	Turdidae	Turdus	libonyanus	Kurrichane Thrush	59.35	Male	Open_cup	Canopy_subcanopy	Solitary	Solitary_or_pairs	Omnivore	swab12
2057	474843	CCGAGGTATAAT	AGTCAGTCAGCCGGACTACHVGGGTWTCTAAT	Blood	Passeriformes	Turdidae	Turdus	libonyanus	Kurrichane Thrush	59.35	Male	Open_cup	Canopy_subcanopy	Solitary	Solitary_or_pairs	Omnivore	MLW4
2222	474844	TAAAGACCCGTA	AGTCAGTCAGCCGGACTACHVGGGTWTCTAAT	Blood	Passeriformes	Turdidae	Turdus	libonyanus	Kurrichane Thrush	59.35	Male	Open_cup	Canopy_subcanopy	Solitary	Solitary_or_pairs	Omnivore	MLW6
2554	474843	ACTCACAGGAAT	AGTCAGTCAGCCGGACTACHVGGGTWTCTAAT	Intestine	Passeriformes	Turdidae	Turdus	libonyanus	Kurrichane Thrush	59.35	Male	Open_cup	Canopy_subcanopy	Solitary	Solitary_or_pairs	Omnivore	GI1
2639	474844	GAGCCATCTGTA	AGTCAGTCAGCCGGACTACHVGGGTWTCTAAT	Intestine	Passeriformes	Turdidae	Turdus	libonyanus	Kurrichane Thrush	59.35	Male	Open_cup	Canopy_subcanopy	Solitary	Solitary_or_pairs	Omnivore	GI2
464	474710	TACCACAACGAA	AGTCAGTCAGCCGGACTACHVGGGTWTCTAAT	Buccal	Columbiformes	Columbidae	Turtur	chalcospilos	Emerald spotted Wood Dove	58.65	Male	Open_cup	Understory	Solitary	Solitary_or_pairs	plant_material	swab5
614	474711	CTCACGCAATGC	AGTCAGTCAGCCGGACTACHVGGGTWTCTAAT	Buccal	Columbiformes	Columbidae	Turtur	chalcospilos	Emerald spotted Wood Dove	58.65	Female	Open_cup	Understory	Solitary	Solitary_or_pairs	plant_material	swab7
899	474710	ACTCATCTTCCA	AGTCAGTCAGCCGGACTACHVGGGTWTCTAAT	Cloaca	Columbiformes	Columbidae	Turtur	chalcospilos	Emerald spotted Wood Dove	58.65	Male	Open_cup	Understory	Solitary	Solitary_or_pairs	plant_material	swab10
2063	474710	AGACAGTAGGAG	AGTCAGTCAGCCGGACTACHVGGGTWTCTAAT	Blood	Columbiformes	Columbidae	Turtur	chalcospilos	Emerald spotted Wood Dove	58.65	Male	Open_cup	Understory	Solitary	Solitary_or_pairs	plant_material	MLW4
2216	474711	TCCATCGACGTG	AGTCAGTCAGCCGGACTACHVGGGTWTCTAAT	Blood	Columbiformes	Columbidae	Turtur	chalcospilos	Emerald spotted Wood Dove	58.65	Female	Open_cup	Understory	Solitary	Solitary_or_pairs	plant_material	MLW6
2558	474710	CATCCCTCTACT	AGTCAGTCAGCCGGACTACHVGGGTWTCTAAT	Intestine	Columbiformes	Columbidae	Turtur	chalcospilos	Emerald spotted Wood Dove	58.65	Male	Open_cup	Understory	Solitary	Solitary_or_pairs	plant_material	GI1
2633	474711	TACGAGCCCTAA	AGTCAGTCAGCCGGACTACHVGGGTWTCTAAT	Intestine	Columbiformes	Columbidae	Turtur	chalcospilos	Emerald spotted Wood Dove	58.65	Female	Open_cup	Understory	Solitary	Solitary_or_pairs	plant_material	GI2
756	474709	ACGAAGTCTACC	AGTCAGTCAGCCGGACTACHVGGGTWTCTAAT	Buccal	Columbiformes	Columbidae	Turtur	tympanistria	Tambourine Dove		Male	Open_cup	Ground	Solitary	Solitary_or_pairs	Omnivore	swab8
1205	474709	ATCGAATCGAGT	AGTCAGTCAGCCGGACTACHVGGGTWTCTAAT	Cloaca	Columbiformes	Columbidae	Turtur	tympanistria	Tambourine Dove		Male	Open_cup	Ground	Solitary	Solitary_or_pairs	Omnivore	swab13
2361	474709	TCAGTCAGATGA	AGTCAGTCAGCCGGACTACHVGGGTWTCTAAT	Blood	Columbiformes	Columbidae	Turtur	tympanistria	Tambourine Dove		Male	Open_cup	Ground	Solitary	Solitary_or_pairs	Omnivore	MLW7
2787	474709	TGGAGTAGGTGG	AGTCAGTCAGCCGGACTACHVGGGTWTCTAAT	Intestine	Columbiformes	Columbidae	Turtur	tympanistria	Tambourine Dove		Male	Open_cup	Ground	Solitary	Solitary_or_pairs	Omnivore	GI3
708	474764	GAGTTAGCATCA	AGTCAGTCAGCCGGACTACHVGGGTWTCTAAT	Buccal	Coraciiformes	Upupidae	Upupa	epops	Hoopoe	65	NA	Cavity	NA	Solitary	Single_spec_flock	animal_material	swab8
2308	474764	GATCCTCATGCG	AGTCAGTCAGCCGGACTACHVGGGTWTCTAAT	Blood	Coraciiformes	Upupidae	Upupa	epops	Hoopoe	65	NA	Cavity	NA	Solitary	Single_spec_flock	animal_material	MLW7
2716	474764	CAAACAACAGCT	AGTCAGTCAGCCGGACTACHVGGGTWTCTAAT	Intestine	Coraciiformes	Upupidae	Upupa	epops	Hoopoe	65	NA	Cavity	NA	Solitary	Single_spec_flock	animal_material	GI3
480	475121	TCAATCGCTTTC	AGTCAGTCAGCCGGACTACHVGGGTWTCTAAT	Buccal	Passeriformes	Estrildidae	Uraeginthus	angolensis	Southern Cordon Bleu	8.83333	Male	Closed_cup	Understory	Solitary	Single_spec_flock	Omnivore	swab5
915	475121	ACACAGTCCTGA	AGTCAGTCAGCCGGACTACHVGGGTWTCTAAT	Cloaca	Passeriformes	Estrildidae	Uraeginthus	angolensis	Southern Cordon Bleu	8.83333	Male	Closed_cup	Understory	Solitary	Single_spec_flock	Omnivore	swab10
917	475122	ATTCAGATGGCA	AGTCAGTCAGCCGGACTACHVGGGTWTCTAAT	Cloaca	Passeriformes	Estrildidae	Uraeginthus	angolensis	Southern Cordon Bleu	8.83333	Male	Closed_cup	Understory	Solitary	Single_spec_flock	Omnivore	swab10
1091	475120	GCACTATACGCA	AGTCAGTCAGCCGGACTACHVGGGTWTCTAAT	Cloaca	Passeriformes	Estrildidae	Uraeginthus	angolensis	Southern Cordon Bleu	8.83333	Female	Closed_cup	Understory	Solitary	Single_spec_flock	Omnivore	swab12
2077	475121	CTATCATCCTCA	AGTCAGTCAGCCGGACTACHVGGGTWTCTAAT	Blood	Passeriformes	Estrildidae	Uraeginthus	angolensis	Southern Cordon Bleu	8.83333	Male	Closed_cup	Understory	Solitary	Single_spec_flock	Omnivore	MLW4
2079	475122	CGATAGGCCTTA	AGTCAGTCAGCCGGACTACHVGGGTWTCTAAT	Blood	Passeriformes	Estrildidae	Uraeginthus	angolensis	Southern Cordon Bleu	8.83333	Male	Closed_cup	Understory	Solitary	Single_spec_flock	Omnivore	MLW4
2243	475120	AACTGCGATATG	AGTCAGTCAGCCGGACTACHVGGGTWTCTAAT	Blood	Passeriformes	Estrildidae	Uraeginthus	angolensis	Southern Cordon Bleu	8.83333	Female	Closed_cup	Understory	Solitary	Single_spec_flock	Omnivore	MLW6
2564	475121	GCTCGAAGATTC	AGTCAGTCAGCCGGACTACHVGGGTWTCTAAT	Intestine	Passeriformes	Estrildidae	Uraeginthus	angolensis	Southern Cordon Bleu	8.83333	Male	Closed_cup	Understory	Solitary	Single_spec_flock	Omnivore	GI1
2566	475122	TCTCTACCACTC	AGTCAGTCAGCCGGACTACHVGGGTWTCTAAT	Intestine	Passeriformes	Estrildidae	Uraeginthus	angolensis	Southern Cordon Bleu	8.83333	Male	Closed_cup	Understory	Solitary	Single_spec_flock	Omnivore	GI1
2650	475120	ACTCACAGGAAT	AGTCAGTCAGCCGGACTACHVGGGTWTCTAAT	Intestine	Passeriformes	Estrildidae	Uraeginthus	angolensis	Southern Cordon Bleu	8.83333	Female	Closed_cup	Understory	Solitary	Single_spec_flock	Omnivore	GI2
540	475078	GAAGCTTGAATC	AGTCAGTCAGCCGGACTACHVGGGTWTCTAAT	Buccal	Passeriformes	Viduidae	Vidua	funerea	Variable Indigobird	13.3333	Male	Closed_cup_parasite	Understory	Parasitic	Solitary_or_pairs	plant_material	swab6
549	475080	TACGTACGAAAC	AGTCAGTCAGCCGGACTACHVGGGTWTCTAAT	Buccal	Passeriformes	Viduidae	Vidua	funerea	Variable Indigobird	13.3333	Male	Closed_cup_parasite	Understory	Parasitic	Solitary_or_pairs	plant_material	swab6
726	475081	ACATCAGGTCAC	AGTCAGTCAGCCGGACTACHVGGGTWTCTAAT	Buccal	Passeriformes	Viduidae	Vidua	funerea	Variable Indigobird	13.3333	Male	Closed_cup_parasite	Understory	Parasitic	Solitary_or_pairs	plant_material	swab8
976	475078	ATCGATCCACAG	AGTCAGTCAGCCGGACTACHVGGGTWTCTAAT	Cloaca	Passeriformes	Viduidae	Vidua	funerea	Variable Indigobird	13.3333	Male	Closed_cup_parasite	Understory	Parasitic	Solitary_or_pairs	plant_material	swab11
986	475080	TCACTTGGTGCG	AGTCAGTCAGCCGGACTACHVGGGTWTCTAAT	Cloaca	Passeriformes	Viduidae	Vidua	funerea	Variable Indigobird	13.3333	Male	Closed_cup_parasite	Understory	Parasitic	Solitary_or_pairs	plant_material	swab11
1174	475081	AGACGTTGCTAC	AGTCAGTCAGCCGGACTACHVGGGTWTCTAAT	Cloaca	Passeriformes	Viduidae	Vidua	funerea	Variable Indigobird	13.3333	Male	Closed_cup_parasite	Understory	Parasitic	Solitary_or_pairs	plant_material	swab13
2140	475078	TGGTTGGTTACG	AGTCAGTCAGCCGGACTACHVGGGTWTCTAAT	Blood	Passeriformes	Viduidae	Vidua	funerea	Variable Indigobird	13.3333	Male	Closed_cup_parasite	Understory	Parasitic	Solitary_or_pairs	plant_material	MLW5
2150	475080	ATCCCTACGGAA	AGTCAGTCAGCCGGACTACHVGGGTWTCTAAT	Blood	Passeriformes	Viduidae	Vidua	funerea	Variable Indigobird	13.3333	Male	Closed_cup_parasite	Understory	Parasitic	Solitary_or_pairs	plant_material	MLW5
2330	475081	GGCATGTTATCG	AGTCAGTCAGCCGGACTACHVGGGTWTCTAAT	Blood	Passeriformes	Viduidae	Vidua	funerea	Variable Indigobird	13.3333	Male	Closed_cup_parasite	Understory	Parasitic	Solitary_or_pairs	plant_material	MLW7
2604	475078	GTCGTGTAGCCT	AGTCAGTCAGCCGGACTACHVGGGTWTCTAAT	Intestine	Passeriformes	Viduidae	Vidua	funerea	Variable Indigobird	13.3333	Male	Closed_cup_parasite	Understory	Parasitic	Solitary_or_pairs	plant_material	GI2
2608	475080	ACCGGTATGTAC	AGTCAGTCAGCCGGACTACHVGGGTWTCTAAT	Intestine	Passeriformes	Viduidae	Vidua	funerea	Variable Indigobird	13.3333	Male	Closed_cup_parasite	Understory	Parasitic	Solitary_or_pairs	plant_material	GI2
2739	475081	TCGGAATTAGAC	AGTCAGTCAGCCGGACTACHVGGGTWTCTAAT	Intestine	Passeriformes	Viduidae	Vidua	funerea	Variable Indigobird	13.3333	Male	Closed_cup_parasite	Understory	Parasitic	Solitary_or_pairs	plant_material	GI3
721	475082	GCACTGGCATAT	AGTCAGTCAGCCGGACTACHVGGGTWTCTAAT	Buccal	Passeriformes	Viduidae	Vidua	paradisaea	Long tailed Paradise Whydah	19.9	Male	Closed_cup_parasite	Understory	Parasitic	Solitary_or_pairs	plant_material	swab8
722	475083	GGCATTAGTTGA	AGTCAGTCAGCCGGACTACHVGGGTWTCTAAT	Buccal	Passeriformes	Viduidae	Vidua	paradisaea	Long tailed Paradise Whydah	19.9	Male	Closed_cup_parasite	Understory	Parasitic	Solitary_or_pairs	plant_material	swab8
1170	475082	GGCGAACTGAAG	AGTCAGTCAGCCGGACTACHVGGGTWTCTAAT	Cloaca	Passeriformes	Viduidae	Vidua	paradisaea	Long tailed Paradise Whydah	19.9	Male	Closed_cup_parasite	Understory	Parasitic	Solitary_or_pairs	plant_material	swab13
2324	475082	TAAGGCATCGCT	AGTCAGTCAGCCGGACTACHVGGGTWTCTAAT	Blood	Passeriformes	Viduidae	Vidua	paradisaea	Long tailed Paradise Whydah	19.9	Male	Closed_cup_parasite	Understory	Parasitic	Solitary_or_pairs	plant_material	MLW7
2325	475083	ACCCATACAGCC	AGTCAGTCAGCCGGACTACHVGGGTWTCTAAT	Blood	Passeriformes	Viduidae	Vidua	paradisaea	Long tailed Paradise Whydah	19.9	Male	Closed_cup_parasite	Understory	Parasitic	Solitary_or_pairs	plant_material	MLW7
2735	475083	GAGCCATCTGTA	AGTCAGTCAGCCGGACTACHVGGGTWTCTAAT	Intestine	Passeriformes	Viduidae	Vidua	paradisaea	Long tailed Paradise Whydah	19.9	Male	Closed_cup_parasite	Understory	Parasitic	Solitary_or_pairs	plant_material	GI3
1857	468117	TGGAAACCATTG	AGTCAGTCAGCCGGACTACHVGGGTWTCTAAT	Blood	Passeriformes	Turdidae	Zoothera	gurneyi	Orange Ground Thrush	54.7	Female	Open_cup	Understory	Solitary	Solitary_or_pairs	Omnivore	MLW2
1867	468118	CACGGTCCTATG	AGTCAGTCAGCCGGACTACHVGGGTWTCTAAT	Blood	Passeriformes	Turdidae	Zoothera	gurneyi	Orange Ground Thrush	54.7	Male	Open_cup	Understory	Solitary	Solitary_or_pairs	Omnivore	MLW2
1917	468119	GAACGATCATGT	AGTCAGTCAGCCGGACTACHVGGGTWTCTAAT	Blood	Passeriformes	Turdidae	Zoothera	gurneyi	Orange Ground Thrush	54.7	Female	Open_cup	Understory	Solitary	Solitary_or_pairs	Omnivore	MLW2
1922	468120	GCATCAGAGTTA	AGTCAGTCAGCCGGACTACHVGGGTWTCTAAT	Blood	Passeriformes	Turdidae	Zoothera	gurneyi	Orange Ground Thrush	54.7	Male	Open_cup	Understory	Solitary	Solitary_or_pairs	Omnivore	MLW3
1968	468121	GCCACGACTTAC	AGTCAGTCAGCCGGACTACHVGGGTWTCTAAT	Blood	Passeriformes	Turdidae	Zoothera	gurneyi	Orange Ground Thrush	54.7	Male	Open_cup	Understory	Solitary	Solitary_or_pairs	Omnivore	MLW3
2516	468120	ACCAGTGACTCA	AGTCAGTCAGCCGGACTACHVGGGTWTCTAAT	Intestine	Passeriformes	Turdidae	Zoothera	gurneyi	Orange Ground Thrush	54.7	Male	Open_cup	Understory	Solitary	Solitary_or_pairs	Omnivore	GI1
2517	468120	GAATACCAAGTC	AGTCAGTCAGCCGGACTACHVGGGTWTCTAAT	Gizzard	Passeriformes	Turdidae	Zoothera	gurneyi	Orange Ground Thrush	54.7	Male	Open_cup	Understory	Solitary	Solitary_or_pairs	Omnivore	GI1
1817	468403	GCCCTATCTTCT	AGTCAGTCAGCCGGACTACHVGGGTWTCTAAT	Blood	Passeriformes	Zosteropidae	Zosterops	senegalensis	Yellow White eye	10.0875	Female	Open_cup	Canopy_subcanopy	Solitary	Single_spec_flock	animal_material	MLW1
1832	468404	ACTAGTTGGACC	AGTCAGTCAGCCGGACTACHVGGGTWTCTAAT	Blood	Passeriformes	Zosteropidae	Zosterops	senegalensis	Yellow White eye	10.0875	Male	Open_cup	Canopy_subcanopy	Solitary	Single_spec_flock	animal_material	MLW2
1835	468405	CGCTTGTGTAGC	AGTCAGTCAGCCGGACTACHVGGGTWTCTAAT	Blood	Passeriformes	Zosteropidae	Zosterops	senegalensis	Yellow White eye	10.0875	Female	Open_cup	Canopy_subcanopy	Solitary	Single_spec_flock	animal_material	MLW2
1864	468406	GAAGATCTATCG	AGTCAGTCAGCCGGACTACHVGGGTWTCTAAT	Blood	Passeriformes	Zosteropidae	Zosterops	senegalensis	Yellow White eye	10.0875	Female	Open_cup	Canopy_subcanopy	Solitary	Single_spec_flock	animal_material	MLW2
1865	468407	GACGGAACAGAC	AGTCAGTCAGCCGGACTACHVGGGTWTCTAAT	Blood	Passeriformes	Zosteropidae	Zosterops	senegalensis	Yellow White eye	10.0875	Male	Open_cup	Canopy_subcanopy	Solitary	Single_spec_flock	animal_material	MLW2
1955	468408	GGAATCCGATTA	AGTCAGTCAGCCGGACTACHVGGGTWTCTAAT	Blood	Passeriformes	Zosteropidae	Zosterops	senegalensis	Yellow White eye	10.0875	Male	Open_cup	Canopy_subcanopy	Solitary	Single_spec_flock	animal_material	MLW3
1966	468409	GGTTTAACACGC	AGTCAGTCAGCCGGACTACHVGGGTWTCTAAT	Blood	Passeriformes	Zosteropidae	Zosterops	senegalensis	Yellow White eye	10.0875	Female	Open_cup	Canopy_subcanopy	Solitary	Single_spec_flock	animal_material	MLW3
1980	468410	CCTTGACCGATG	AGTCAGTCAGCCGGACTACHVGGGTWTCTAAT	Blood	Passeriformes	Zosteropidae	Zosterops	senegalensis	Yellow White eye	10.0875	Female	Open_cup	Canopy_subcanopy	Solitary	Single_spec_flock	animal_material	MLW3
