# Supplementary material for: Body Size Poorly Predicts Host-Associated Microbial Diversity in Wild Birds
Source: Microbiol Spectr. 2023 Apr 11;11(3):e03749-22. doi: 10.1128/spectrum.03749-22 (PMC10269867; doi:10.1128/spectrum.03749-22)
Supplement: Supplemental file 3 — Supplemental material. Download spectrum.03749-22-s0003.xlsx, XLSX file, 0.1 MB [file spectrum.03749-22-s0003.xlsx]

## Sheet: TableS3A Phyla_Class_Abundance
Table S3. Relative abundance of bacterial taxa for the full dataset and five body sites. Table S3A details phylum and class abundance. Table S3B details order abundance, Table S3C details family abundance. Table S3D details genus abundance.
Phylum	Class	Full Dataset	Blood	Buccal	Cloaca	Gizzard	Intestines
Proteobacteria		58.2% (± 32.82%)	82.89% (± 22.63%)	55.79% (± 24.81%)	43.61% (± 24.91%)	25.41% (± 24.81%)	26.07% (± 30.05%)
	Gammaproteobacteria	41.98% (± 31.52%)	68.96% (± 21.95%)	36.25% (± 22.82%)	21.38% (± 20.36%)	13.01% (± 20.05%)	17.29% (± 26.33%)
	Alphaproteobacteria	7.13% (± 9.12%)	6.33% (± 6.12%)	8.43% (± 9.8%)	9.68% (± 11.91%)	3.89% (± 6.09%)	4.01% (± 8.76%)
	Betaproteobacteria	5.62% (± 8.85%)	5.2% (± 6.25%)	9.17% (± 12.82%)	6.13% (± 8.37%)	3.47% (± 11.63%)	0.87% (± 3.38%)
	Epsilonproteobacteria	2.59% (± 11.04%)	1.52% (± 8.13%)	1.54% (± 7%)	5.83% (± 17.56%)	1.91% (± 6.01%)	2.07% (± 9.05%)
	Deltaproteobacteria	0.88% (± 4.25%)	0.88% (± 1.81%)	0.39% (± 1.17%)	0.6% (± 2.26%)	3.13% (± 11.78%)	1.82% (± 9.47%)
	TA18	<0.01% (± <0.01%)	<0.01% (± <0.01%)	<0.01% (± <0.01%)	<0.01% (± 0.01%)	<0.01% (± <0.01%)	<0.01% (± <0.01%)
Firmicutes		23.1% (± 27.24%)	9.86% (± 17.94%)	20.09% (± 18.39%)	28.02% (± 23.37%)	45.16% (± 34.47%)	50.46% (± 36.88%)
	Bacilli	17.48% (± 24.39%)	7% (± 15.05%)	17.67% (± 17.38%)	20.48% (± 21.37%)	29.17% (± 33.96%)	39.97% (± 38.12%)
	Clostridia	5.38% (± 14.08%)	2.75% (± 10.14%)	2.34% (± 5.89%)	7.4% (± 14.83%)	15.67% (± 22.71%)	9.58% (± 20.08%)
	Erysipelotrichi	0.24% (± 1.79%)	0.11% (± 1.1%)	0.08% (± 0.61%)	0.13% (± 0.69%)	0.31% (± 0.48%)	0.91% (± 4.05%)
Actinobacteria		6.17% (± 11.49%)	1.25% (± 5.41%)	10.27% (± 13.57%)	10.56% (± 12.33%)	3.06% (± 4.59%)	6.5% (± 14.25%)
	Actinobacteria	5.51% (± 10.68%)	1.03% (± 4.63%)	9.7% (± 12.99%)	9.55% (± 11.57%)	2.56% (± 4.22%)	5.07% (± 12.8%)
	Coriobacteriia	0.4% (± 2.16%)	0.19% (± 1.57%)	0.17% (± 1.41%)	0.4% (± 2.2%)	0.37% (± 0.69%)	1.27% (± 3.82%)
	Thermoleophilia	0.19% (± 0.85%)	0.02% (± 0.07%)	0.33% (± 0.95%)	0.39% (± 1.42%)	0.1% (± 0.33%)	0.14% (± 0.45%)
	Rubrobacteria	0.03% (± 0.3%)	<0.01% (± 0.01%)	0.01% (± 0.04%)	0.1% (± 0.62%)	<0.01% (± 0.01%)	0.01% (± 0.04%)
	Acidimicrobiia	0.03% (± 0.22%)	<0.01% (± 0.02%)	0.06% (± 0.35%)	0.06% (± 0.29%)	0.04% (± 0.11%)	0.02% (± 0.08%)
	OPB41	<0.01% (± 0.01%)	<0.01% (± <0.01%)	<0.01% (± <0.01%)	<0.01% (± 0.01%)	<0.01% (± <0.01%)	0.01% (± 0.03%)
	Nitriliruptoria	<0.01% (± <0.01%)	<0.01% (± <0.01%)	<0.01% (± <0.01%)	<0.01% (± <0.01%)	<0.01% (± <0.01%)	<0.01% (± <0.01%)
Cyanobacteria		5.49% (± 14.93%)	3.39% (± 9.21%)	3.32% (± 8.98%)	8.65% (± 17.67%)	15.53% (± 25.05%)	11.54% (± 23.27%)
	Oscillatoriophycideae	5.42% (± 14.92)	2.28% (± 9.22)	3.13% (± 8.95)	8.57% (± 17.7)	15.46% (± 25.05)	11.33% (± 23.29)
	4Cd-2	0.03% (± 0.27%)	0.01% (± 0.05%)	0.01% (± 0.12%)	0.03% (± 0.34%)	0.02% (± 0.09%)	0.07% (± 0.55%)
	Nostocophycideae	0.01% (± 0.11%)	<0.01% (± 0.03%)	0.01% (± 0.09%)	0.02% (± 0.11%)	0.01% (± 0.04%)	0.03% (± 0.24%)
	Synechococcophycideae	0.01% (± 0.1%)	<0.01% (± <0.01%)	0.02% (± 0.19%)	0.01% (± 0.09%)	0.01% (± 0.09%)	<0.01% (± 0.05%)
	ML635J-21	<0.01% (± 0.01%)	<0.01% (± 0.01%)	<0.01% (± 0.01%)	<0.01% (± 0.01%)	<0.01% (± <0.01%)	<0.01% (± 0.03%)
Bacteroidetes		2.75% (± 5.73%)	1.91% (± 4.16%)	3% (± 4.96%)	4.29% (± 7.33%)	3.61% (± 7.07%)	2% (± 6.8%)
	Bacteroidia	1.06% (± 4.77%)	0.65% (± 3.81%)	0.76% (± 3.31%)	1.45% (± 5.75%)	2.78% (± 5.86%)	1.7% (± 6.75%)
	Flavobacteriia	0.92% (± 2.71%)	0.28% (± 0.86%)	1.66% (± 3.65%)	1.83% (± 3.91%)	0.09% (± 0.25%)	0.12% (± 0.41%)
	Saprospirae	0.45% (± 1.34%)	0.91% (± 1.88%)	0.15% (± 0.59%)	0.28% (± 0.86%)	<0.01% (± 0.01%)	0.09% (± 0.74%)
	Sphingobacteriia	0.17% (± 1.15%)	0.04% (± 0.13%)	0.19% (± 0.46%)	0.46% (± 2.31%)	0.01% (± 0.04%)	0.04% (± 0.22%)
	Cytophagia	0.14% (± 0.84%)	0.02% (± 0.08%)	0.24% (± 0.81%)	0.26% (± 0.73%)	0.72% (± 4.03%)	0.04% (± 0.39%)
	Rhodothermi	<0.01% (± 0.02%)	<0.01% (± 0.01%)	<0.01% (± 0.02%)	<0.01% (± 0.03%)	<0.01% (± <0.01%)	<0.01% (± <0.01%)
	VC2_1_Bac22	<0.01% (± <0.01%)	<0.01% (± <0.01%)	<0.01% (± <0.01%)	<0.01% (± 0.01%)	<0.01% (± <0.01%)	<0.01% (± <0.01%)
Tenericutes		2.45% (± 11.86%)	1.14% (± 7.72%)	4.55% (± 16.79%)	2.74% (± 12.03%)	1.22% (± 4.84%)	2.22% (± 10.98%)
	Mollicutes	2.44% (± 11.85%)	1.14% (± 7.72%)	4.55% (± 16.79%)	2.74% (± 12.03%)	1.22% (± 4.84%)	2.09% (± 10.86%)
	CK-1C4-19	0.02% (± 0.65%)	<0.01% (± <0.01%)	<0.01% (± <0.01%)	<0.01% (± <0.01%)	<0.01% (± 0.01%)	0.12% (± 1.78%)
	RF3	<0.01% (± 0.03%)	<0.01% (± <0.01%)	<0.01% (± <0.01%)	<0.01% (± 0.05%)	<0.01% (± <0.01%)	<0.01% (± 0.01%)
Fusobacteria	Fusobacteriia	1.17% (± 6.04%)	0.51% (± 4.42%)	2.36% (± 8.39%)	1.24% (± 5.24%)	2.18% (± 8.57%)	0.68% (± 5.8%)
Chlamydiae	Chlamydiia	0.16% (± 3.31%)	0.01% (± 0.21%)	<0.01% (± 0.02%)	0.01% (± 0.15%)	3.23% (± 16.15%)	0.02% (± 0.11%)
Acidobacteria		0.11% (± 0.41%)	0.03% (± 0.12%)	0.19% (± 0.54%)	0.21% (± 0.62%)	0.02% (± 0.07%)	0.04% (± 0.15%)
	Acidobacteriia	0.04% (± 0.19%)	0.01% (± 0.06%)	0.06% (± 0.24%)	0.08% (± 0.28%)	<0.01% (± 0.01%)	0.02% (± 0.11%)
	Acidobacteria-6	0.03% (± 0.24%)	<0.01% (± 0.01%)	0.05% (± 0.26%)	0.05% (± 0.44%)	<0.01% (± <0.01%)	0.01% (± 0.06%)
	Chloracidobacteria	0.02% (± 0.15%)	<0.01% (± 0.02%)	0.05% (± 0.21%)	0.04% (± 0.21%)	<0.01% (± 0.01%)	0.01% (± 0.05%)
	Solibacteres	0.02% (± 0.1%)	0.01% (± 0.05%)	0.02% (± 0.13%)	0.02% (± 0.14%)	0.01% (± 0.04%)	<0.01% (± 0.03%)
	RB25	<0.01% (± 0.05%)	<0.01% (± 0.09%)	<0.01% (± <0.01%)	<0.01% (± 0.01%)	<0.01% (± <0.01%)	<0.01% (± <0.01%)
	iii1-8	<0.01% (± 0.02%)	<0.01% (± 0.01%)	<0.01% (± 0.01%)	<0.01% (± 0.05%)	<0.01% (± <0.01%)	<0.01% (± 0.02%)
	S35	<0.01% (± 0.02%)	<0.01% (± <0.01%)	<0.01% (± 0.01%)	<0.01% (± 0.04%)	<0.01% (± <0.01%)	<0.01% (± <0.01%)
	Acidobacteria-5	<0.01% (± 0.01%)	<0.01% (± <0.01%)	<0.01% (± 0.02%)	<0.01% (± <0.01%)	<0.01% (± <0.01%)	<0.01% (± <0.01%)
	DA52	<0.01% (± 0.01%)	<0.01% (± 0.01%)	<0.01% (± 0.02%)	<0.01% (± <0.01%)	<0.01% (± 0.02%)	<0.01% (± <0.01%)
	Sva725	<0.01% (± 0.01%)	<0.01% (± 0.01%)	<0.01% (± 0.03%)	<0.01% (± 0.01%)	<0.01% (± <0.01%)	<0.01% (± <0.01%)
	Holophagae	<0.01% (± <0.01%)	<0.01% (± <0.01%)	<0.01% (± <0.01%)	<0.01% (± 0.01%)	<0.01% (± <0.01%)	<0.01% (± <0.01%)
Verrucomicrobia		0.08% (± 0.66%)	0.01% (± 0.06%)	0.09% (± 0.35%)	0.1% (± 0.53%)	0.08% (± 0.21%)	0.24% (± 1.6%)
	Verrucomicrobiae	0.03% (± 0.59%)	<0.01% (± 0.02%)	0.03% (± 0.22%)	0.01% (± 0.05%)	0.02% (± 0.08%)	0.19% (± 1.6%)
	Spartobacteria	0.03% (± 0.27%)	0.01% (± 0.05%)	0.03% (± 0.12%)	0.08% (± 0.52%)	0.04% (± 0.17%)	0.04% (± 0.19%)
	Opitutae	0.01% (± 0.11%)	<0.01% (± 0.01%)	0.02% (± 0.23%)	<0.01% (± 0.03%)	<0.01% (± <0.01%)	<0.01% (± <0.01%)
	Pedosphaerae	<0.01% (± 0.04%)	<0.01% (± 0.02%)	0.01% (± 0.06%)	0.01% (± 0.06%)	<0.01% (± 0.03%)	<0.01% (± 0.01%)
	Verruco-5	<0.01% (± 0.02%)	<0.01% (± 0.02%)	<0.01% (± 0.04%)	<0.01% (± <0.01%)	0.01% (± 0.02%)	<0.01% (± <0.01%)
Planctomycetes		0.08% (± 0.49%)	0.04% (± 0.09%)	0.09% (± 0.4%)	0.12% (± 0.78%)	0.1% (± 0.3%)	0.13% (± 0.66%)
	Planctomycetia	0.06% (± 0.41%)	0.03% (± 0.06%)	0.07% (± 0.3%)	0.07% (± 0.65%)	0.08% (± 0.27%)	0.09% (± 0.61%)
	Phycisphaerae	0.01% (± 0.07%)	<0.01% (± 0.01%)	0.01% (± 0.05%)	0.02% (± 0.14%)	<0.01% (± <0.01%)	<0.01% (± 0.02%)
	28H5-P-BN-P5	<0.01% (± 0.14%)	<0.01% (± <0.01%)	<0.01% (± <0.01%)	0.02% (± 0.29%)	<0.01% (± <0.01%)	<0.01% (± <0.01%)
	OM19	<0.01% (± 0.02%)	0.01% (± 0.04%)	<0.01% (± 0.01%)	<0.01% (± 0.01%)	<0.01% (± <0.01%)	<0.01% (± <0.01%)
	Pla4	<0.01% (± 0.01%)	<0.01% (± 0.01%)	<0.01% (± <0.01%)	<0.01% (± 0.03%)	<0.01% (± <0.01%)	<0.01% (± <0.01%)
	Brocadiae	<0.01% (± <0.01%)	<0.01% (± <0.01%)	<0.01% (± 0.01%)	<0.01% (± <0.01%)	<0.01% (± <0.01%)	<0.01% (± <0.01%)
	C6	<0.01% (± <0.01%)	<0.01% (± <0.01%)	<0.01% (± 0.01%)	<0.01% (± <0.01%)	<0.01% (± <0.01%)	<0.01% (± <0.01%)
Deferribacteres	Deferribacteres	0.04% (± 0.64%)	0.02% (± 0.27%)	0.01% (± 0.08%)	0.14% (± 1.27%)	0.02% (± 0.09%)	0.02% (± 0.12%)
Chloroflexi		0.04% (± 0.27%)	0.01% (± 0.06%)	0.07% (± 0.27%)	0.09% (± 0.49%)	0.02% (± 0.1%)	0.01% (± 0.07%)
	Aerolineae	0.01% (± 0.21%)	<0.01% (± 0.06%)	0.01% (± 0.15%)	0.03% (± 0.39%)	<0.01% (± 0.02%)	<0.01% (± 0.05%)
	Thermomicrobia	0.01% (± 0.09%)	<0.01% (± <0.01%)	0.01% (± 0.04%)	0.02% (± 0.18%)	<0.01% (± <0.01%)	<0.01% (± 0.01%)
	Ellin6529	0.01% (± 0.06%)	<0.01% (± 0.01%)	0.01% (± 0.11%)	0.01% (± 0.06%)	<0.01% (± <0.01%)	<0.01% (± 0.01%)
	Gitt-GS-136	<0.01% (± 0.08%)	<0.01% (± <0.01%)	<0.01% (± 0.07%)	0.01% (± 0.16%)	<0.01% (± <0.01%)	<0.01% (± <0.01%)
	Dehalococcoidetes	<0.01% (± 0.06%)	<0.01% (± <0.01%)	<0.01% (± 0.07%)	0.01% (± 0.11%)	<0.01% (± <0.01%)	<0.01% (± <0.01%)
	TK1	<0.01% (± 0.06%)	<0.01% (± <0.01%)	<0.01% (± 0.02%)	0.01% (± 0.11%)	<0.01% (± <0.01%)	<0.01% (± 0.02%)
	Ktedonobacteria	<0.01% (± 0.03%)	<0.01% (± 0.01%)	<0.01% (± 0.03%)	<0.01% (± 0.05%)	0.02% (± 0.09%)	<0.01% (± 0.01%)
	S85	<0.01% (± 0.02%)	<0.01% (± <0.01%)	<0.01% (± 0.05%)	<0.01% (± <0.01%)	<0.01% (± <0.01%)	<0.01% (± <0.01%)
	C119	<0.01% (± 0.01%)	<0.01% (± 0.01%)	<0.01% (± 0.01%)	<0.01% (± 0.01%)	<0.01% (± <0.01%)	<0.01% (± <0.01%)
	P2-11E	<0.01% (± 0.01%)	<0.01% (± <0.01%)	<0.01% (± 0.01%)	<0.01% (± <0.01%)	<0.01% (± <0.01%)	<0.01% (± <0.01%)
	SAR22	<0.01% (± 0.01%)	<0.01% (± <0.01%)	<0.01% (± 0.01%)	<0.01% (± <0.01%)	<0.01% (± <0.01%)	<0.01% (± <0.01%)
	TK17	<0.01% (± <0.01%)	<0.01% (± <0.01%)	<0.01% (± <0.01%)	<0.01% (± <0.01%)	<0.01% (± <0.01%)	<0.01% (± <0.01%)
Gemmatimodetes		0.03% (± 0.23%)	<0.01% (± 0.03%)	0.1% (± 0.46%)	0.03% (± 0.13%)	<0.01% (± 0.01%)	0.02% (± 0.08%)
	Gemmatimodetes	0.02% (± 0.11%)	<0.01% (± 0.02%)	0.04% (± 0.21%)	0.02% (± 0.09%)	<0.01% (± <0.01%)	0.01% (± 0.06%)
	Gemm-3	0.01% (± 0.18%)	<0.01% (± <0.01%)	0.05% (± 0.36%)	0.01% (± 0.09%)	<0.01% (± 0.01%)	<0.01% (± 0.04%)
	Gemm-1	<0.01% (± 0.03%)	<0.01% (± 0.01%)	0.01% (± 0.06%)	<0.01% (± 0.02%)	<0.01% (± <0.01%)	<0.01% (± 0.02%)
	Gemm-5	<0.01% (± 0.01%)	<0.01% (± 0.01%)	<0.01% (± <0.01%)	<0.01% (± <0.01%)	<0.01% (± <0.01%)	<0.01% (± 0.01%)
Synergistetes	Synergistia	0.02% (± 0.31%)	<0.01% (± 0.03%)	0.02% (± 0.41%)	<0.01% (± 0.06%)	0.28% (± 1.5%)	0.02% (± 0.16%)
Thermi	Deinococci	0.02% (± 0.16%)	<0.01% (± 0.01%)	0.02% (± 0.16%)	0.06% (± 0.3%)	<0.01% (± <0.01%)	<0.01% (± 0.01%)
OP3		0.01% (± 0.27%)	<0.01% (± <0.01%)	0.02% (± 0.12%)	0.03% (± 0.55%)	<0.01% (± <0.01%)	<0.01% (± <0.01%)
	koll11	0.01% (± 0.27%)	<0.01% (± <0.01%)	0.01% (± 0.09%)	0.03% (± 0.55%)	<0.01% (± <0.01%)	<0.01% (± <0.01%)
	PBS-25	<0.01% (± 0.04%)	<0.01% (± <0.01%)	<0.01% (± 0.09%)	<0.01% (± 0.01%)	<0.01% (± <0.01%)	<0.01% (± <0.01%)
Spirochaetes		0.01% (± 0.26%)	<0.01% (± 0.01%)	0.03% (± 0.54%)	0.01% (± 0.07%)	0.02% (± 0.07%)	<0.01% (± 0.02%)
	Spirochaetes	0.01% (± 0.26%)	<0.01% (± 0.01%)	0.03% (± 0.54%)	0.01% (± 0.07%)	0.01% (± 0.06%)	<0.01% (± 0.02%)
	Brachyspirae	<0.01% (± 0.01%)	<0.01% (± 0.01%)	<0.01% (± <0.01%)	<0.01% (± <0.01%)	<0.01% (± 0.02%)	<0.01% (± 0.01%)
	Brevinematae	<0.01% (± 0.01%)	<0.01% (± <0.01%)	<0.01% (± <0.01%)	<0.01% (± <0.01%)	<0.01% (± <0.01%)	<0.01% (± <0.01%)
	Leptospirae	<0.01% (± <0.01%)	<0.01% (± <0.01%)	<0.01% (± 0.01%)	<0.01% (± <0.01%)	<0.01% (± <0.01%)	<0.01% (± <0.01%)
OD1		0.01% (± 0.11%)	<0.01% (± <0.01%)	0.01% (± 0.05%)	0.02% (± 0.23%)	<0.01% (± <0.01%)	<0.01% (± 0.01%)
	ZB2	0.01% (± 0.11%)	<0.01% (± <0.01%)	<0.01% (± 0.04%)	0.02% (± 0.22%)	<0.01% (± <0.01%)	<0.01% (± <0.01%)
	SM2F11	<0.01% (± 0.03%)	<0.01% (± <0.01%)	<0.01% (± 0.03%)	<0.01% (± 0.04%)	<0.01% (± <0.01%)	<0.01% (± <0.01%)
	ABY1	<0.01% (± <0.01%)	<0.01% (± <0.01%)	<0.01% (± 0.01%)	<0.01% (± <0.01%)	<0.01% (± <0.01%)	<0.01% (± <0.01%)
Armatimodetes		0.01% (± 0.09%)	<0.01% (± 0.01%)	0.02% (± 0.12%)	0.03% (± 0.13%)	<0.01% (± <0.01%)	<0.01% (± 0.02%)
	Fimbriimodia	0.01% (± 0.06%)	<0.01% (± 0.01%)	0.01% (± 0.1%)	0.02% (± 0.09%)	<0.01% (± <0.01%)	<0.01% (± 0.02%)
	Armatimodia	<0.01% (± 0.05%)	<0.01% (± 0.01%)	0.01% (± 0.05%)	0.01% (± 0.09%)	<0.01% (± <0.01%)	<0.01% (± <0.01%)
	319-6E2	<0.01% (± 0.03%)	<0.01% (± <0.01%)	<0.01% (± 0.05%)	<0.01% (± 0.02%)	<0.01% (± <0.01%)	<0.01% (± <0.01%)				±
	Chthonomodetes	<0.01% (± 0.01%)	<0.01% (± <0.01%)	<0.01% (± 0.02%)	<0.01% (± <0.01%)	<0.01% (± <0.01%)	<0.01% (± <0.01%)
	SJA-176	<0.01% (± 0.01%)	<0.01% (± 0.01%)	<0.01% (± <0.01%)	<0.01% (± <0.01%)	<0.01% (± <0.01%)	<0.01% (± <0.01%)
Elusimicrobia		<0.01% (± 0.07%)	<0.01% (± 0.01%)	0.01% (± 0.07%)	<0.01% (± 0.01%)	0.05% (± 0.26%)	0.01% (± 0.1%)
	Endomicrobia	<0.01% (± 0.05%)	<0.01% (± 0.01%)	<0.01% (± 0.06%)	<0.01% (± <0.01%)	0.04% (± 0.26%)	<0.01% (± <0.01%)
	Elusimicrobia	<0.01% (± 0.04%)	<0.01% (± 0.01%)	<0.01% (± 0.04%)	<0.01% (± 0.01%)	<0.01% (± 0.02%)	0.01% (± 0.1%)
Lentisphaerae	Lentisphaeria	<0.01% (± 0.06%)	<0.01% (± 0.07%)	<0.01% (± <0.01%)	<0.01% (± <0.01%)	<0.01% (± <0.01%)	0.01% (± 0.11%)
Nitrospirae	Nitrospira	<0.01% (± 0.06%)	<0.01% (± 0.01%)	0.01% (± 0.12%)	<0.01% (± 0.03%)	<0.01% (± <0.01%)	<0.01% (± 0.03%)
FBP	FBP	<0.01% (± 0.04%)	<0.01% (± 0.01%)	0.01% (± 0.07%)	0.01% (± 0.04%)	<0.01% (± <0.01%)	<0.01% (± <0.01%)
WPS-2	WPS-2	<0.01% (± 0.04%)	0.01% (± 0.03%)	<0.01% (± 0.02%)	0.01% (± 0.08%)	0.01% (± 0.04%)	<0.01% (± <0.01%)
TM6		<0.01% (± 0.03%)	<0.01% (± 0.01%)	<0.01% (± 0.02%)	<0.01% (± 0.06%)	<0.01% (± 0.02%)	<0.01% (± 0.02%)
	SJA-4	<0.01% (± 0.03%)	<0.01% (± 0.01%)	<0.01% (± 0.02%)	<0.01% (± 0.06%)	<0.01% (± <0.01%)	<0.01% (± 0.02%)
	F38	<0.01% (± <0.01%)	<0.01% (± <0.01%)	<0.01% (± <0.01%)	<0.01% (± <0.01%)	<0.01% (± <0.01%)	<0.01% (± <0.01%)
	SBRH58	<0.01% (± <0.01%)	<0.01% (± <0.01%)	<0.01% (± <0.01%)	<0.01% (± <0.01%)	<0.01% (± 0.01%)	<0.01% (± <0.01%)
AD3		<0.01% (± 0.02%)	<0.01% (± 0.01%)	<0.01% (± <0.01%)	<0.01% (± 0.04%)	<0.01% (± 0.01%)	<0.01% (± <0.01%)
	ABS-6	<0.01% (± 0.02%)	<0.01% (± 0.01%)	<0.01% (± <0.01%)	<0.01% (± 0.04%)	<0.01% (± 0.01%)	<0.01% (± <0.01%)
	JG37-AG-4	<0.01% (± <0.01%)	<0.01% (± <0.01%)	<0.01% (± <0.01%)	<0.01% (± <0.01%)	<0.01% (± <0.01%)	<0.01% (± <0.01%)
Chlorobi		<0.01% (± 0.02%)	<0.01% (± <0.01%)	0.01% (± 0.05%)	<0.01% (± 0.01%)	<0.01% (± <0.01%)	<0.01% (± 0.01%)
	OPB56	<0.01% (± 0.02%)	<0.01% (± <0.01%)	0.01% (± 0.05%)	<0.01% (± 0.01%)	<0.01% (± <0.01%)	<0.01% (± <0.01%)
	SJA-28	<0.01% (± 0.01%)	<0.01% (± <0.01%)	<0.01% (± 0.01%)	<0.01% (± <0.01%)	<0.01% (± <0.01%)	<0.01% (± 0.01%)
	Igvibacteria	<0.01% (± <0.01%)	<0.01% (± <0.01%)	<0.01% (± 0.01%)	<0.01% (± <0.01%)	<0.01% (± <0.01%)	<0.01% (± <0.01%)
GN2		<0.01% (± 0.02%)	<0.01% (± <0.01%)	0.01% (± 0.04%)	<0.01% (± 0.02%)	<0.01% (± 0.01%)	<0.01% (± <0.01%)
	BD1-5	<0.01% (± 0.02%)	<0.01% (± <0.01%)	0.01% (± 0.04%)	<0.01% (± 0.02%)	<0.01% (± 0.01%)	<0.01% (± <0.01%)
	BB34	<0.01% (± <0.01%)	<0.01% (± <0.01%)	<0.01% (± <0.01%)	<0.01% (± <0.01%)	<0.01% (± <0.01%)	<0.01% (± <0.01%)
TM7		<0.01% (± 0.02%)	<0.01% (± 0.03%)	<0.01% (± 0.01%)	<0.01% (± 0.02%)	<0.01% (± 0.01%)	<0.01% (± 0.02%)
	TM7-3	<0.01% (± 0.02%)	<0.01% (± 0.02%)	<0.01% (± 0.01%)	<0.01% (± 0.02%)	<0.01% (± 0.01%)	<0.01% (± 0.01%)
	SC3	<0.01% (± 0.01%)	<0.01% (± 0.01%)	<0.01% (± <0.01%)	<0.01% (± <0.01%)	<0.01% (± <0.01%)	<0.01% (± 0.01%)
	TM7-1	<0.01% (± <0.01%)	<0.01% (± <0.01%)	<0.01% (± 0.01%)	<0.01% (± <0.01%)	<0.01% (± <0.01%)	<0.01% (± <0.01%)
WS3	PRR-12	<0.01% (± 0.02%)	<0.01% (± <0.01%)	<0.01% (± 0.04%)	<0.01% (± 0.01%)	<0.01% (± <0.01%)	<0.01% (± 0.02%)
FCPU426	FCPU426	<0.01% (± 0.01%)	<0.01% (± <0.01%)	<0.01% (± 0.01%)	<0.01% (± <0.01%)	<0.01% (± <0.01%)	<0.01% (± <0.01%)
OP11	OP11-4	<0.01% (± 0.01%)	<0.01% (± <0.01%)	<0.01% (± 0.01%)	<0.01% (± <0.01%)	<0.01% (± <0.01%)	<0.01% (± <0.01%)
SR1	SR1	<0.01% (± 0.01%)	<0.01% (± 0.01%)	<0.01% (± 0.01%)	<0.01% (± 0.02%)	<0.01% (± <0.01%)	<0.01% (± 0.01%)
Fibrobacteres		<0.01% (± <0.01%)	<0.01% (± <0.01%)	<0.01% (± <0.01%)	<0.01% (± <0.01%)	<0.01% (± <0.01%)	<0.01% (± <0.01%)
	Fibrobacteria	<0.01% (± <0.01%)	<0.01% (± <0.01%)	<0.01% (± <0.01%)	<0.01% (± <0.01%)	<0.01% (± <0.01%)	<0.01% (± <0.01%)
	TG3	<0.01% (± <0.01%)	<0.01% (± <0.01%)	<0.01% (± <0.01%)	<0.01% (± <0.01%)	<0.01% (± <0.01%)	<0.01% (± <0.01%)
GAL15	GAL15	<0.01% (± <0.01%)	<0.01% (± <0.01%)	<0.01% (± <0.01%)	<0.01% (± 0.01%)	<0.01% (± <0.01%)	<0.01% (± <0.01%)
GOUTA4	GOUTA4	<0.01% (± <0.01%)	<0.01% (± <0.01%)	<0.01% (± <0.01%)	<0.01% (± <0.01%)	<0.01% (± <0.01%)	<0.01% (± <0.01%)
MVP-21	MVP-21	<0.01% (± <0.01%)	<0.01% (± <0.01%)	<0.01% (± <0.01%)	<0.01% (± <0.01%)	<0.01% (± <0.01%)	<0.01% (± <0.01%)
NC1	NC1	<0.01% (± <0.01%)	<0.01% (± <0.01%)	<0.01% (± <0.01%)	<0.01% (± 0.01%)	<0.01% (± <0.01%)	<0.01% (± <0.01%)
NKB19	NKB19	<0.01% (± <0.01%)	<0.01% (± <0.01%)	<0.01% (± <0.01%)	<0.01% (± <0.01%)	<0.01% (± <0.01%)	<0.01% (± <0.01%)
OP8	OP8_1	<0.01% (± <0.01%)	<0.01% (± <0.01%)	<0.01% (± <0.01%)	<0.01% (± <0.01%)	<0.01% (± <0.01%)	<0.01% (± <0.01%)
WS2	SHA-19	<0.01% (± <0.01%)	<0.01% (± <0.01%)	<0.01% (± <0.01%)	<0.01% (± <0.01%)	<0.01% (± <0.01%)	<0.01% (± <0.01%)

## Sheet: TableS3B Order_Abundance
Phylum_Class_Order	Full Dataset	Blood	Buccal	Cloaca	Gizzard	Intestines
Acidobacteria_Acidobacteria-5_Unknown	<0.01% (±0.01%)	0% (±0%)	<0.01% (±0.02%)	0% (±0%)	0% (±0%)	0% (±0%)
Acidobacteria_Acidobacteria-6_CCU21	<0.01% (±0.01%)	0% (±0%)	<0.01% (±0.03%)	0% (±0%)	0% (±0%)	0% (±0%)
Acidobacteria_Acidobacteria-6_iii1-15	0.03% (±0.24%)	<0.01% (±0.01%)	0.05% (±0.26%)	0.05% (±0.44%)	0% (±0%)	0.01% (±0.06%)
Acidobacteria_Acidobacteriia_Acidobacteriales	0.04% (±0.19%)	0.01% (±0.06%)	0.06% (±0.24%)	0.08% (±0.28%)	<0.01% (±0.01%)	0.02% (±0.11%)
Acidobacteria_Chloracidobacteria_44889	<0.01% (±0.01%)	0% (±0%)	<0.01% (±0.01%)	<0.01% (±0.01%)	0% (±0%)	0% (±0%)
Acidobacteria_Chloracidobacteria_DS-1	<0.01% (±0.02%)	0% (±0%)	<0.01% (±0.04%)	<0.01% (±0.01%)	0% (±0%)	0% (±0%)
Acidobacteria_Chloracidobacteria_PK29	<0.01% (±0.01%)	0% (±0%)	<0.01% (±0.01%)	<0.01% (±0.02%)	0% (±0%)	<0.01% (±0.01%)
Acidobacteria_Chloracidobacteria_RB41	0.02% (±0.14%)	<0.01% (±0.02%)	0.04% (±0.2%)	0.04% (±0.21%)	<0.01% (±0.01%)	0.01% (±0.05%)
Acidobacteria_Chloracidobacteria_Unknown	0% (±0%)	0% (±0%)	0% (±0%)	0% (±0%)	0% (±0%)	<0.01% (±0.01%)
Acidobacteria_DA52_Ellin6513	<0.01% (±0.01%)	<0.01% (±0.01%)	<0.01% (±0.02%)	0% (±0%)	<0.01% (±0.02%)	0% (±0%)
Acidobacteria_Holophagae_Holophagales	0% (±0%)	0% (±0%)	0% (±0%)	<0.01% (±0.01%)	0% (±0%)	0% (±0%)
Acidobacteria_iii1-8_32-2	<0.01% (±0.01%)	0% (±0%)	0% (±0%)	0% (±0%)	0% (±0%)	<0.01% (±0.02%)
Acidobacteria_iii1-8_DS-18	<0.01% (±0.02%)	<0.01% (±0.01%)	<0.01% (±0.01%)	<0.01% (±0.04%)	0% (±0%)	0% (±0%)
Acidobacteria_iii1-8_SJA-36	<0.01% (±0.01%)	0% (±0%)	0% (±0%)	<0.01% (±0.01%)	0% (±0%)	0% (±0%)
Acidobacteria_RB25_Unknown	<0.01% (±0.05%)	<0.01% (±0.09%)	0% (±0%)	<0.01% (±0.01%)	0% (±0%)	0% (±0%)
Acidobacteria_S35_Unknown	<0.01% (±0.02%)	0% (±0%)	<0.01% (±0.01%)	<0.01% (±0.04%)	0% (±0%)	0% (±0%)
Acidobacteria_Solibacteres_Solibacterales	0.02% (±0.1%)	0.01% (±0.05%)	0.02% (±0.13%)	0.02% (±0.14%)	0.01% (±0.04%)	<0.01% (±0.03%)
Acidobacteria_Sva725_Sva725	<0.01% (±0.01%)	<0.01% (±0.01%)	<0.01% (±0.03%)	<0.01% (±0.01%)	0% (±0%)	0% (±0%)
Acidobacteria_Unknown_Unknown	0% (±0%)	0% (±0%)	0% (±0%)	<0.01% (±0.01%)	0% (±0%)	0% (±0%)
Actinobacteria_Acidimicrobiia_Acidimicrobiales	0.03% (±0.22%)	<0.01% (±0.02%)	0.06% (±0.35%)	0.06% (±0.29%)	0.04% (±0.11%)	0.02% (±0.08%)
Actinobacteria_Actinobacteria_Actinomycetales	5.01% (±10.08%)	0.82% (±4.19%)	9.22% (±12.6%)	9.38% (±11.56%)	2.08% (±3.92%)	3.2% (±9.88%)
Actinobacteria_Actinobacteria_Bifidobacteriales	0.5% (±3.91%)	0.21% (±2%)	0.47% (±4.07%)	0.18% (±0.94%)	0.48% (±1.29%)	1.86% (±8.44%)
Actinobacteria_Actinobacteria_Micrococcales	<0.01% (±0.01%)	0% (±0%)	0% (±0%)	0% (±0%)	0% (±0%)	<0.01% (±0.03%)
Actinobacteria_Coriobacteriia_Coriobacteriales	0.4% (±2.16%)	0.19% (±1.57%)	0.17% (±1.41%)	0.4% (±2.2%)	0.37% (±0.69%)	1.27% (±3.82%)
Actinobacteria_MB-A2-18_319-7L14	0.02% (±0.51%)	0% (±0%)	0.01% (±0.06%)	0.07% (±1.06%)	0% (±0%)	<0.01% (±0.01%)
Actinobacteria_Nitriliruptoria_Euzebyales	0% (±0%)	0% (±0%)	0% (±0%)	0% (±0%)	0% (±0%)	0% (±0%)
Actinobacteria_Nitriliruptoria_Nitriliruptorales	0% (±0%)	0% (±0%)	0% (±0%)	0% (±0%)	0% (±0%)	0% (±0%)
Actinobacteria_OPB41_Unknown	<0.01% (±0.01%)	0% (±0%)	0% (±0%)	<0.01% (±0.01%)	0% (±0%)	0.01% (±0.03%)
Actinobacteria_Rubrobacteria_Rubrobacterales	0.03% (±0.3%)	<0.01% (±0.01%)	0.01% (±0.04%)	0.1% (±0.62%)	<0.01% (±0.01%)	0.01% (±0.04%)
Actinobacteria_Thermoleophilia_Gaiellales	0.04% (±0.22%)	<0.01% (±0.02%)	0.08% (±0.32%)	0.06% (±0.33%)	0.01% (±0.02%)	0.02% (±0.1%)
Actinobacteria_Thermoleophilia_Solirubrobacterales	0.15% (±0.73%)	0.02% (±0.06%)	0.25% (±0.75%)	0.33% (±1.27%)	0.09% (±0.32%)	0.11% (±0.36%)
Actinobacteria_Thermoleophilia_Unknown	0% (±0%)	0% (±0%)	0% (±0%)	0% (±0%)	0% (±0%)	<0.01% (±0.01%)
Actinobacteria_Unknown_Unknown	<0.01% (±0.06%)	0% (±0%)	0% (±0%)	0.01% (±0.12%)	0% (±0%)	<0.01% (±0.02%)
AD3_ABS-6_Unknown	<0.01% (±0.02%)	<0.01% (±0.01%)	0% (±0%)	<0.01% (±0.04%)	<0.01% (±0.01%)	0% (±0%)
AD3_JG37-AG-4_Unknown	0% (±0%)	0% (±0%)	0% (±0%)	0% (±0%)	0% (±0%)	0% (±0%)
Armatimodetes_319-6E2_Unknown	<0.01% (±0.03%)	0% (±0%)	<0.01% (±0.05%)	<0.01% (±0.02%)	0% (±0%)	0% (±0%)
Armatimodetes_Armatimodia_Armatimodales	<0.01% (±0.05%)	0% (±0%)	<0.01% (±0.04%)	0.01% (±0.09%)	0% (±0%)	0% (±0%)
Armatimodetes_Armatimodia_FW68	<0.01% (±0.01%)	0% (±0%)	<0.01% (±0.01%)	<0.01% (±0.01%)	0% (±0%)	0% (±0%)
Armatimodetes_Chthonomodetes_Chthonomodales	<0.01% (±0.01%)	0% (±0%)	<0.01% (±0.02%)	0% (±0%)	0% (±0%)	0% (±0%)
Armatimodetes_Fimbriimodia_Fimbriimodales	0.01% (±0.06%)	<0.01% (±0.01%)	0.01% (±0.1%)	0.02% (±0.09%)	0% (±0%)	<0.01% (±0.02%)
Armatimodetes_SJA-176_RB46	<0.01% (±0.01%)	<0.01% (±0.01%)	0% (±0%)	0% (±0%)	0% (±0%)	0% (±0%)
Bacteroidetes_At12OctB3_Unknown	0% (±0%)	0% (±0%)	0% (±0%)	0% (±0%)	0% (±0%)	0% (±0%)
Bacteroidetes_Bacteroidia_Bacteroidales	1.06% (±4.77%)	0.65% (±3.81%)	0.76% (±3.31%)	1.45% (±5.75%)	2.78% (±5.86%)	1.7% (±6.75%)
Bacteroidetes_Cytophagia_Cytophagales	0.14% (±0.84%)	0.02% (±0.08%)	0.24% (±0.81%)	0.26% (±0.73%)	0.72% (±4.03%)	0.04% (±0.39%)
Bacteroidetes_Flavobacteriia_Flavobacteriales	0.92% (±2.71%)	0.28% (±0.86%)	1.66% (±3.65%)	1.83% (±3.91%)	0.09% (±0.25%)	0.12% (±0.41%)
Bacteroidetes_Rhodothermi_Rhodothermales	<0.01% (±0.02%)	<0.01% (±0.01%)	<0.01% (±0.02%)	<0.01% (±0.03%)	0% (±0%)	0% (±0%)
Bacteroidetes_Saprospirae_Saprospirales	0.45% (±1.34%)	0.91% (±1.88%)	0.15% (±0.59%)	0.28% (±0.86%)	<0.01% (±0.01%)	0.09% (±0.74%)
Bacteroidetes_Sphingobacteriia_Sphingobacteriales	0.17% (±1.15%)	0.04% (±0.13%)	0.19% (±0.46%)	0.46% (±2.31%)	0.01% (±0.04%)	0.04% (±0.22%)
Bacteroidetes_Unknown_Unknown	<0.01% (±0.05%)	0% (±0%)	0% (±0%)	0.01% (±0.11%)	0% (±0%)	0% (±0%)
Bacteroidetes_VC2_1_Bac22_Unknown	0% (±0%)	0% (±0%)	0% (±0%)	<0.01% (±0.01%)	0% (±0%)	0% (±0%)
Chlamydiae_Chlamydiia_Chlamydiales	0.16% (±3.31%)	0.01% (±0.21%)	<0.01% (±0.02%)	0.01% (±0.15%)	3.23% (±16.15%)	0.02% (±0.11%)
Chlorobi_Igvibacteria_Igvibacteriales	0% (±0%)	0% (±0%)	<0.01% (±0.01%)	0% (±0%)	0% (±0%)	0% (±0%)
Chlorobi_OPB56_Unknown	<0.01% (±0.02%)	0% (±0%)	0.01% (±0.05%)	<0.01% (±0.01%)	0% (±0%)	0% (±0%)
Chlorobi_SJA-28_Unknown	<0.01% (±0.01%)	0% (±0%)	<0.01% (±0.01%)	0% (±0%)	0% (±0%)	<0.01% (±0.01%)
Chlorobi_Unknown_Unknown	0% (±0%)	0% (±0%)	0% (±0%)	0% (±0%)	0% (±0%)	0% (±0%)
Chloroflexi_Aerolineae_A31	0.01% (±0.2%)	<0.01% (±0.01%)	0.01% (±0.14%)	0.02% (±0.39%)	0% (±0%)	0% (±0%)
Chloroflexi_Aerolineae_Aerolineales	<0.01% (±0.01%)	<0.01% (±0.01%)	<0.01% (±0.01%)	<0.01% (±0.01%)	0% (±0%)	0% (±0%)
Chloroflexi_Aerolineae_Ardenscateles	<0.01% (±0.01%)	0% (±0%)	<0.01% (±0.01%)	<0.01% (±0.01%)	0% (±0%)	0% (±0%)
Chloroflexi_Aerolineae_Caldilineales	<0.01% (±0.02%)	0% (±0%)	<0.01% (±0.04%)	0% (±0%)	0% (±0%)	0% (±0%)
Chloroflexi_Aerolineae_CFB-26	0% (±0%)	0% (±0%)	0% (±0%)	0% (±0%)	0% (±0%)	0% (±0%)
Chloroflexi_Aerolineae_envOPS12	<0.01% (±0.01%)	<0.01% (±0.02%)	<0.01% (±0.01%)	<0.01% (±0.01%)	0% (±0%)	0% (±0%)
Chloroflexi_Aerolineae_GCA4	<0.01% (±0.02%)	<0.01% (±0.01%)	<0.01% (±0.01%)	0% (±0%)	0% (±0%)	<0.01% (±0.05%)
Chloroflexi_Aerolineae_H39	0% (±0%)	0% (±0%)	0% (±0%)	0% (±0%)	0% (±0%)	0% (±0%)
Chloroflexi_Aerolineae_S28	0% (±0%)	0% (±0%)	0% (±0%)	0% (±0%)	0% (±0%)	0% (±0%)
Chloroflexi_Aerolineae_SBR131	<0.01% (±0.04%)	<0.01% (±0.02%)	<0.01% (±0.01%)	0.01% (±0.07%)	0% (±0%)	0% (±0%)
Chloroflexi_Aerolineae_SJA-15	<0.01% (±0.02%)	<0.01% (±0.02%)	0% (±0%)	<0.01% (±0.03%)	<0.01% (±0.01%)	<0.01% (±0.01%)
Chloroflexi_Aerolineae_Unknown	0% (±0%)	0% (±0%)	0% (±0%)	0% (±0%)	0% (±0%)	0% (±0%)
Chloroflexi_Aerolineae_WCHB1-5	0% (±0%)	0% (±0%)	0% (±0%)	0% (±0%)	0% (±0%)	0% (±0%)
Chloroflexi_C119_Unknown	<0.01% (±0.01%)	<0.01% (±0.01%)	<0.01% (±0.01%)	<0.01% (±0.01%)	0% (±0%)	0% (±0%)
Chloroflexi_Chloroflexi_AKIW781	<0.01% (±0.01%)	0% (±0%)	<0.01% (±0.01%)	0% (±0%)	0% (±0%)	0% (±0%)
Chloroflexi_Chloroflexi_Chloroflexales	<0.01% (±0.04%)	0% (±0%)	0.01% (±0.09%)	0% (±0%)	<0.01% (±0.01%)	<0.01% (±0.01%)
Chloroflexi_Chloroflexi_Herpetosipholes	<0.01% (±0.04%)	<0.01% (±0.01%)	<0.01% (±0.08%)	0% (±0%)	0% (±0%)	0% (±0%)
Chloroflexi_Chloroflexi_Roseiflexales	<0.01% (±0.01%)	0% (±0%)	<0.01% (±0.01%)	<0.01% (±0.02%)	0% (±0%)	0% (±0%)
Chloroflexi_Dehalococcoidetes_Dehalococcoidales	<0.01% (±0.03%)	0% (±0%)	<0.01% (±0.07%)	0% (±0%)	0% (±0%)	0% (±0%)
Chloroflexi_Dehalococcoidetes_Unknown	<0.01% (±0.06%)	0% (±0%)	0% (±0%)	0.01% (±0.11%)	0% (±0%)	0% (±0%)
Chloroflexi_Ellin6529_Unknown	0.01% (±0.06%)	<0.01% (±0.01%)	0.01% (±0.11%)	0.01% (±0.06%)	0% (±0%)	<0.01% (±0.01%)
Chloroflexi_Gitt-GS-136_Unknown	<0.01% (±0.08%)	0% (±0%)	<0.01% (±0.07%)	0.01% (±0.16%)	0% (±0%)	0% (±0%)
Chloroflexi_Ktedonobacteria_B12-WMSP1	<0.01% (±0.03%)	0% (±0%)	0% (±0%)	<0.01% (±0.05%)	0% (±0%)	0% (±0%)
Chloroflexi_Ktedonobacteria_JG3-KF-AS9	0% (±0%)	0% (±0%)	0% (±0%)	0% (±0%)	0% (±0%)	0% (±0%)
Chloroflexi_Ktedonobacteria_Ktedonobacterales	<0.01% (±0.01%)	<0.01% (±0.01%)	<0.01% (±0.01%)	<0.01% (±0.01%)	0.01% (±0.08%)	0% (±0%)
Chloroflexi_Ktedonobacteria_Thermogemmatisporales	<0.01% (±0.01%)	0% (±0%)	<0.01% (±0.02%)	0% (±0%)	<0.01% (±0.01%)	<0.01% (±0.01%)
Chloroflexi_Ktedonobacteria_Unknown	0% (±0%)	0% (±0%)	0% (±0%)	0% (±0%)	<0.01% (±0.01%)	0% (±0%)
Chloroflexi_P2-11E_Unknown	<0.01% (±0.01%)	0% (±0%)	<0.01% (±0.01%)	0% (±0%)	0% (±0%)	0% (±0%)
Chloroflexi_S85_Unknown	<0.01% (±0.02%)	0% (±0%)	<0.01% (±0.05%)	0% (±0%)	0% (±0%)	0% (±0%)
Chloroflexi_SAR22_Unknown	<0.01% (±0.01%)	0% (±0%)	<0.01% (±0.01%)	0% (±0%)	0% (±0%)	0% (±0%)
Chloroflexi_Thermomicrobia_Ellin6537	0% (±0%)	0% (±0%)	0% (±0%)	<0.01% (±0.01%)	0% (±0%)	0% (±0%)
Chloroflexi_Thermomicrobia_JG3-KF-CM45	0.01% (±0.09%)	0% (±0%)	0.01% (±0.04%)	0.02% (±0.18%)	0% (±0%)	<0.01% (±0.01%)
Chloroflexi_Thermomicrobia_Unknown	0% (±0%)	0% (±0%)	0% (±0%)	0% (±0%)	0% (±0%)	0% (±0%)
Chloroflexi_TK1_AKYG885	<0.01% (±0.01%)	0% (±0%)	<0.01% (±0.01%)	<0.01% (±0.02%)	0% (±0%)	0% (±0%)
Chloroflexi_TK1_B7_WMSP1	<0.01% (±0.05%)	0% (±0%)	<0.01% (±0.02%)	0.01% (±0.11%)	0% (±0%)	<0.01% (±0.02%)
Chloroflexi_TK17_Unknown	0% (±0%)	0% (±0%)	0% (±0%)	0% (±0%)	0% (±0%)	0% (±0%)
Cyanobacteria_4Cd-2_MLE1-12	0.01% (±0.16%)	0.01% (±0.04%)	<0.01% (±0.03%)	0.02% (±0.34%)	<0.01% (±0.01%)	0% (±0%)
Cyanobacteria_4Cd-2_SM1D11	<0.01% (±0.01%)	0% (±0%)	<0.01% (±0.01%)	<0.01% (±0.03%)	0% (±0%)	<0.01% (±0.01%)
Cyanobacteria_4Cd-2_SM2F9	<0.01% (±0.02%)	0% (±0%)	<0.01% (±0.02%)	<0.01% (±0.04%)	0% (±0%)	0% (±0%)
Cyanobacteria_4Cd-2_YS2	0.02% (±0.21%)	<0.01% (±0.03%)	0.01% (±0.11%)	0.01% (±0.05%)	0.02% (±0.09%)	0.07% (±0.55%)
Cyanobacteria_ML635J-21_Unknown	<0.01% (±0.01%)	<0.01% (±0.01%)	<0.01% (±0.01%)	<0.01% (±0.01%)	0% (±0%)	<0.01% (±0.03%)
Cyanobacteria_Nostocophycideae_Nostocales	0.01% (±0.1%)	<0.01% (±0.03%)	0.01% (±0.09%)	0.02% (±0.11%)	0.01% (±0.04%)	0.03% (±0.21%)
Cyanobacteria_Nostocophycideae_Stigonematales	<0.01% (±0.01%)	0% (±0%)	<0.01% (±0.01%)	<0.01% (±0.01%)	0% (±0%)	<0.01% (±0.01%)
Cyanobacteria_Nostocophycideae_Unknown	<0.01% (±0.01%)	0% (±0%)	0% (±0%)	0% (±0%)	0% (±0%)	<0.01% (±0.01%)
Cyanobacteria_Oscillatoriophycideae_Chroococcales	4.1% (±13.18%)	0.13% (±0.94%)	3.09% (±8.95%)	8.28% (±17.55%)	14.87% (±25.09%)	8.21% (±20.36%)
Cyanobacteria_Oscillatoriophycideae_Oscillatoriales	<0.01% (±0.04%)	<0.01% (±0.01%)	<0.01% (±0.01%)	<0.01% (±0.01%)	<0.01% (±0.02%)	0.01% (±0.11%)
Cyanobacteria_Oscillatoriophycideae_Unknown	<0.01% (±0.01%)	<0.01% (±0.01%)	0% (±0%)	0% (±0%)	0% (±0%)	0% (±0%)
Cyanobacteria_Synechococcophycideae_Pseudabaeles	0.01% (±0.06%)	0% (±0%)	0.01% (±0.08%)	0.01% (±0.09%)	0.01% (±0.08%)	<0.01% (±0.05%)
Cyanobacteria_Synechococcophycideae_Synechococcales	<0.01% (±0.08%)	0% (±0%)	0.01% (±0.17%)	<0.01% (±0.02%)	0% (±0%)	0% (±0%)
Cyanobacteria_Unknown_Unknown	<0.01% (±0.02%)	0% (±0%)	<0.01% (±0.02%)	<0.01% (±0.02%)	0.01% (±0.03%)	0.01% (±0.04%)
Deferribacteres_Deferribacteres_Deferribacterales	0.04% (±0.64%)	0.02% (±0.27%)	0.01% (±0.08%)	0.14% (±1.27%)	0.02% (±0.09%)	0.02% (±0.12%)
Elusimicrobia_Elusimicrobia_Elusimicrobiales	<0.01% (±0.04%)	0% (±0%)	<0.01% (±0.04%)	0% (±0%)	<0.01% (±0.02%)	0.01% (±0.1%)
Elusimicrobia_Elusimicrobia_FAC88	<0.01% (±0.01%)	<0.01% (±0.01%)	<0.01% (±0.01%)	0% (±0%)	0% (±0%)	0% (±0%)
Elusimicrobia_Elusimicrobia_IIb	0% (±0%)	0% (±0%)	0% (±0%)	<0.01% (±0.01%)	0% (±0%)	0% (±0%)
Elusimicrobia_Elusimicrobia_MVP-88	0% (±0%)	0% (±0%)	0% (±0%)	0% (±0%)	0% (±0%)	0% (±0%)
Elusimicrobia_Endomicrobia_Unknown	<0.01% (±0.05%)	<0.01% (±0.01%)	<0.01% (±0.06%)	0% (±0%)	0.04% (±0.26%)	0% (±0%)
Elusimicrobia_Unknown_Unknown	0% (±0%)	0% (±0%)	0% (±0%)	0% (±0%)	0% (±0%)	<0.01% (±0.01%)
FBP_Unknown_Unknown	<0.01% (±0.04%)	<0.01% (±0.01%)	0.01% (±0.07%)	0.01% (±0.04%)	0% (±0%)	0% (±0%)
FCPU426_Unknown_Unknown	<0.01% (±0.01%)	0% (±0%)	<0.01% (±0.01%)	0% (±0%)	0% (±0%)	0% (±0%)
Fibrobacteres_Fibrobacteria_258ds1	0% (±0%)	0% (±0%)	0% (±0%)	0% (±0%)	0% (±0%)	0% (±0%)
Fibrobacteres_TG3_TG3-1	0% (±0%)	0% (±0%)	0% (±0%)	0% (±0%)	0% (±0%)	0% (±0%)
Fibrobacteres_Unknown_Unknown	0% (±0%)	0% (±0%)	0% (±0%)	0% (±0%)	0% (±0%)	0% (±0%)
Firmicutes_Bacilli_Bacillales	6% (±10.04%)	1.68% (±4.15%)	11.99% (±13.57%)	9.75% (±10.91%)	2.35% (±4.95%)	3% (±6.43%)
Firmicutes_Bacilli_Gemellales	0.12% (±1.51%)	0.02% (±0.06%)	0.29% (±2.64%)	0.21% (±1.77%)	0.05% (±0.29%)	0.02% (±0.12%)
Firmicutes_Bacilli_Haloplasmatales	0% (±0%)	0% (±0%)	0% (±0%)	0% (±0%)	0% (±0%)	0% (±0%)
Firmicutes_Bacilli_Lactobacillales	11.29% (±23.48%)	5.31% (±14.42%)	5.37% (±11.89%)	10.35% (±20.09%)	26.59% (±34.27%)	36.92% (±39.18%)
Firmicutes_Bacilli_Turicibacterales	0.07% (±1.5%)	<0.01% (±0.02%)	0.03% (±0.19%)	0.17% (±2.87%)	0.19% (±1%)	0.03% (±0.14%)
Firmicutes_Bacilli_Unknown	0% (±0%)	0% (±0%)	0% (±0%)	0% (±0%)	0% (±0%)	0% (±0%)
Firmicutes_Clostridia_Clostridiales	5.38% (±14.08%)	2.75% (±10.14%)	2.34% (±5.89%)	7.4% (±14.83%)	15.67% (±22.71%)	9.58% (±20.08%)
Firmicutes_Clostridia_Halaerobiales	<0.01% (±0.01%)	<0.01% (±0.01%)	0% (±0%)	0% (±0%)	0% (±0%)	0% (±0%)
Firmicutes_Clostridia_MBA8	0% (±0%)	0% (±0%)	0% (±0%)	0% (±0%)	0% (±0%)	<0.01% (±0.01%)
Firmicutes_Clostridia_OPB54	0% (±0%)	0% (±0%)	0% (±0%)	0% (±0%)	<0.01% (±0.02%)	0% (±0%)
Firmicutes_Clostridia_Thermoaerobacterales	0% (±0%)	<0.01% (±0.01%)	0% (±0%)	0% (±0%)	0% (±0%)	0% (±0%)
Firmicutes_Clostridia_Unknown	<0.01% (±0.01%)	0% (±0%)	<0.01% (±0.01%)	0% (±0%)	0% (±0%)	0% (±0%)
Firmicutes_Erysipelotrichi_Erysipelotrichales	0.24% (±1.79%)	0.11% (±1.1%)	0.08% (±0.61%)	0.13% (±0.69%)	0.31% (±0.48%)	0.91% (±4.05%)
Fusobacteria_Fusobacteriia_Fusobacteriales	1.17% (±6.04%)	0.51% (±4.42%)	2.36% (±8.39%)	1.24% (±5.24%)	2.18% (±8.57%)	0.68% (±5.8%)
GAL15_Unknown_Unknown	0% (±0%)	0% (±0%)	0% (±0%)	<0.01% (±0.01%)	0% (±0%)	0% (±0%)
Gemmatimodetes_Gemm-1_Unknown	<0.01% (±0.03%)	<0.01% (±0.01%)	0.01% (±0.06%)	<0.01% (±0.02%)	0% (±0%)	<0.01% (±0.02%)
Gemmatimodetes_Gemm-3_Unknown	0.01% (±0.18%)	0% (±0%)	0.05% (±0.36%)	0.01% (±0.09%)	<0.01% (±0.01%)	<0.01% (±0.04%)
Gemmatimodetes_Gemm-5_Unknown	<0.01% (±0.01%)	<0.01% (±0.01%)	0% (±0%)	0% (±0%)	0% (±0%)	<0.01% (±0.01%)
Gemmatimodetes_Gemmatimodetes_C114	0% (±0%)	0% (±0%)	<0.01% (±0.01%)	0% (±0%)	0% (±0%)	0% (±0%)
Gemmatimodetes_Gemmatimodetes_Ellin529	<0.01% (±0.03%)	<0.01% (±0.01%)	0.01% (±0.06%)	0% (±0%)	0% (±0%)	<0.01% (±0.02%)
Gemmatimodetes_Gemmatimodetes_Gemmatimodales	0.01% (±0.09%)	<0.01% (±0.01%)	0.03% (±0.17%)	0.01% (±0.07%)	0% (±0%)	0.01% (±0.06%)
Gemmatimodetes_Gemmatimodetes_N1423WL	<0.01% (±0.01%)	<0.01% (±0.01%)	<0.01% (±0.02%)	0% (±0%)	0% (±0%)	0% (±0%)
Gemmatimodetes_Gemmatimodetes_Unknown	<0.01% (±0.03%)	<0.01% (±0.01%)	0.01% (±0.04%)	<0.01% (±0.04%)	0% (±0%)	<0.01% (±0.01%)
GN2_3BR-5F_Unknown	0% (±0%)	0% (±0%)	0% (±0%)	0% (±0%)	0% (±0%)	0% (±0%)
GN2_BB34_Unknown	0% (±0%)	0% (±0%)	0% (±0%)	0% (±0%)	0% (±0%)	0% (±0%)
GN2_BD1-5_Unknown	<0.01% (±0.02%)	0% (±0%)	0.01% (±0.04%)	<0.01% (±0.02%)	<0.01% (±0.01%)	0% (±0%)
GOUTA4_Unknown_Unknown	0% (±0%)	0% (±0%)	0% (±0%)	0% (±0%)	0% (±0%)	0% (±0%)
Lentisphaerae_Lentisphaeria_Victivallales	<0.01% (±0.06%)	<0.01% (±0.07%)	0% (±0%)	0% (±0%)	0% (±0%)	0.01% (±0.11%)
MVP-21_Unknown_Unknown	0% (±0%)	0% (±0%)	0% (±0%)	0% (±0%)	0% (±0%)	0% (±0%)
NC1_44919_JH-WHS47	0% (±0%)	0% (±0%)	0% (±0%)	0% (±0%)	0% (±0%)	0% (±0%)
NC1_44919_Methylomirabiliales	0% (±0%)	0% (±0%)	0% (±0%)	<0.01% (±0.01%)	0% (±0%)	0% (±0%)
Nitrospirae_Nitrospira_Nitrospirales	<0.01% (±0.06%)	<0.01% (±0.01%)	0.01% (±0.12%)	<0.01% (±0.03%)	0% (±0%)	<0.01% (±0.03%)
NKB19_Unknown_Unknown	0% (±0%)	0% (±0%)	0% (±0%)	0% (±0%)	0% (±0%)	0% (±0%)
OD1_ABY1_Unknown	0% (±0%)	0% (±0%)	<0.01% (±0.01%)	0% (±0%)	0% (±0%)	0% (±0%)
OD1_SM2F11_Unknown	<0.01% (±0.03%)	0% (±0%)	<0.01% (±0.03%)	<0.01% (±0.04%)	0% (±0%)	0% (±0%)
OD1_Unknown_Unknown	0% (±0%)	0% (±0%)	0% (±0%)	0% (±0%)	0% (±0%)	<0.01% (±0.01%)
OD1_ZB2_Unknown	0.01% (±0.11%)	0% (±0%)	<0.01% (±0.04%)	0.02% (±0.22%)	0% (±0%)	0% (±0%)
OP11_OP11-4_Unknown	<0.01% (±0.01%)	0% (±0%)	<0.01% (±0.01%)	0% (±0%)	0% (±0%)	0% (±0%)
OP3_koll11_GIF1	<0.01% (±0.04%)	0% (±0%)	0.01% (±0.08%)	0% (±0%)	0% (±0%)	0% (±0%)
OP3_koll11_Unknown	0.01% (±0.27%)	0% (±0%)	<0.01% (±0.05%)	0.03% (±0.55%)	0% (±0%)	0% (±0%)
OP3_PBS-25_Unknown	<0.01% (±0.04%)	0% (±0%)	<0.01% (±0.09%)	<0.01% (±0.01%)	0% (±0%)	0% (±0%)
OP3_Unknown_Unknown	0% (±0%)	0% (±0%)	0% (±0%)	0% (±0%)	0% (±0%)	0% (±0%)
OP8_OP8_1_Unknown	0% (±0%)	0% (±0%)	0% (±0%)	0% (±0%)	0% (±0%)	0% (±0%)
Planctomycetes_28H5-P-BN-P5_Unknown	<0.01% (±0.14%)	0% (±0%)	0% (±0%)	0.02% (±0.29%)	0% (±0%)	0% (±0%)
Planctomycetes_Brocadiae_Brocadiales	0% (±0%)	0% (±0%)	<0.01% (±0.01%)	0% (±0%)	0% (±0%)	0% (±0%)
Planctomycetes_C6_d113	0% (±0%)	0% (±0%)	<0.01% (±0.01%)	0% (±0%)	0% (±0%)	0% (±0%)
Planctomycetes_C6_MVS-17	0% (±0%)	0% (±0%)	0% (±0%)	0% (±0%)	0% (±0%)	0% (±0%)
Planctomycetes_OM19_agg27	0% (±0%)	0% (±0%)	0% (±0%)	<0.01% (±0.01%)	0% (±0%)	0% (±0%)
Planctomycetes_OM19_CL5-15	<0.01% (±0.02%)	0.01% (±0.04%)	<0.01% (±0.01%)	0% (±0%)	0% (±0%)	0% (±0%)
Planctomycetes_Phycisphaerae_CPla-3	0% (±0%)	0% (±0%)	0% (±0%)	0% (±0%)	0% (±0%)	0% (±0%)
Planctomycetes_Phycisphaerae_MSBL9	<0.01% (±0.04%)	0% (±0%)	0% (±0%)	<0.01% (±0.08%)	0% (±0%)	0% (±0%)
Planctomycetes_Phycisphaerae_Phycisphaerales	<0.01% (±0.01%)	<0.01% (±0.01%)	<0.01% (±0.01%)	<0.01% (±0.01%)	0% (±0%)	<0.01% (±0.01%)
Planctomycetes_Phycisphaerae_Pla1	<0.01% (±0.02%)	0% (±0%)	<0.01% (±0.04%)	0% (±0%)	0% (±0%)	0% (±0%)
Planctomycetes_Phycisphaerae_WD211	0.01% (±0.06%)	<0.01% (±0.01%)	0.01% (±0.03%)	0.01% (±0.11%)	0% (±0%)	<0.01% (±0.01%)
Planctomycetes_Pla4_Unknown	<0.01% (±0.01%)	<0.01% (±0.01%)	0% (±0%)	<0.01% (±0.03%)	0% (±0%)	0% (±0%)
Planctomycetes_Planctomycetia_B97	<0.01% (±0.02%)	<0.01% (±0.01%)	<0.01% (±0.03%)	0% (±0%)	0% (±0%)	0% (±0%)
Planctomycetes_Planctomycetia_Gemmatales	0.03% (±0.34%)	<0.01% (±0.02%)	0.05% (±0.27%)	0.05% (±0.64%)	0.06% (±0.23%)	0.03% (±0.13%)
Planctomycetes_Planctomycetia_Pirellulales	0.01% (±0.22%)	<0.01% (±0.02%)	0.01% (±0.07%)	0.01% (±0.06%)	0.02% (±0.07%)	0.06% (±0.59%)
Planctomycetes_Planctomycetia_Planctomycetales	0.01% (±0.04%)	0.02% (±0.05%)	<0.01% (±0.03%)	<0.01% (±0.04%)	0% (±0%)	0% (±0%)
Planctomycetes_vadinHA49_DH61	<0.01% (±0.14%)	0% (±0%)	0% (±0%)	0.02% (±0.29%)	0% (±0%)	0% (±0%)
Planctomycetes_vadinHA49_p4_C1	<0.01% (±0.01%)	0% (±0%)	0% (±0%)	<0.01% (±0.02%)	0% (±0%)	0% (±0%)
Planctomycetes_vadinHA49_PeHg47	0.01% (±0.12%)	<0.01% (±0.04%)	0.01% (±0.2%)	<0.01% (±0.02%)	0.02% (±0.13%)	0.04% (±0.2%)
Planctomycetes_vadinHA49_PHOS-HE93	0% (±0%)	0% (±0%)	0% (±0%)	0% (±0%)	0% (±0%)	0% (±0%)
Proteobacteria_Alphaproteobacteria_BD7-3	0.01% (±0.07%)	<0.01% (±0.03%)	0.01% (±0.12%)	0.01% (±0.07%)	<0.01% (±0.02%)	0% (±0%)
Proteobacteria_Alphaproteobacteria_Caulobacterales	0.45% (±1.57%)	0.32% (±0.59%)	0.53% (±1.37%)	0.85% (±2.8%)	0.06% (±0.14%)	0.08% (±0.38%)
Proteobacteria_Alphaproteobacteria_Ellin329	<0.01% (±0.03%)	0% (±0%)	<0.01% (±0.04%)	<0.01% (±0.02%)	0% (±0%)	<0.01% (±0.03%)
Proteobacteria_Alphaproteobacteria_Kiloniellales	<0.01% (±0.01%)	0% (±0%)	0% (±0%)	<0.01% (±0.03%)	0% (±0%)	0% (±0%)
Proteobacteria_Alphaproteobacteria_RF32	0.01% (±0.09%)	0.01% (±0.04%)	0.01% (±0.13%)	0.01% (±0.13%)	0.01% (±0.03%)	<0.01% (±0.04%)
Proteobacteria_Alphaproteobacteria_Rhizobiales	2.58% (±4.55%)	2.31% (±3.08%)	3.61% (±5.67%)	2.58% (±4.3%)	1.46% (±4.51%)	2.08% (±6.11%)
Proteobacteria_Alphaproteobacteria_Rhodobacterales	0.18% (±0.92%)	0.06% (±0.19%)	0.16% (±0.45%)	0.45% (±1.75%)	0.06% (±0.13%)	0.1% (±0.62%)
Proteobacteria_Alphaproteobacteria_Rhodospirillales	0.23% (±2.13%)	0.11% (±0.27%)	0.21% (±0.55%)	0.52% (±4.35%)	0.09% (±0.27%)	0.17% (±0.6%)
Proteobacteria_Alphaproteobacteria_Rickettsiales	1% (±4.65%)	0.51% (±4.7%)	0.55% (±3.06%)	2.07% (±5.29%)	1.92% (±3.47%)	1.22% (±5.55%)
Proteobacteria_Alphaproteobacteria_Sphingomodales	2.66% (±4.73%)	3.01% (±2.61%)	3.34% (±5.52%)	3.13% (±7.15%)	0.29% (±0.73%)	0.35% (±0.97%)
Proteobacteria_Alphaproteobacteria_Unknown	0.02% (±0.33%)	<0.01% (±0.02%)	0.02% (±0.12%)	0.05% (±0.68%)	0.01% (±0.03%)	<0.01% (±0.05%)
Proteobacteria_Betaproteobacteria_A21b	0% (±0%)	0% (±0%)	0% (±0%)	0% (±0%)	0% (±0%)	0% (±0%)
Proteobacteria_Betaproteobacteria_Burkholderiales	4.26% (±6.82%)	3.95% (±4.31%)	5.8% (±8.73%)	5.75% (±8.28%)	2.9% (±10.86%)	0.62% (±2.69%)
Proteobacteria_Betaproteobacteria_Ellin667	0.01% (±0.06%)	<0.01% (±0.01%)	0.01% (±0.07%)	0.01% (±0.11%)	<0.01% (±0.01%)	<0.01% (±0.01%)
Proteobacteria_Betaproteobacteria_Gallionellales	0% (±0%)	0% (±0%)	0% (±0%)	0% (±0%)	0% (±0%)	0% (±0%)
Proteobacteria_Betaproteobacteria_Hydrogenophilales	0% (±0%)	0% (±0%)	0% (±0%)	0% (±0%)	<0.01% (±0.01%)	0% (±0%)
Proteobacteria_Betaproteobacteria_IS-44	0% (±0%)	0% (±0%)	<0.01% (±0.01%)	0% (±0%)	0% (±0%)	0% (±0%)
Proteobacteria_Betaproteobacteria_Methylophilales	0.42% (±2.95%)	0.21% (±0.79%)	1.47% (±6.05%)	0.04% (±0.22%)	0.07% (±0.41%)	0.04% (±0.43%)
Proteobacteria_Betaproteobacteria_MND1	<0.01% (±0.03%)	<0.01% (±0.01%)	0.01% (±0.04%)	<0.01% (±0.02%)	0% (±0%)	<0.01% (±0.05%)
Proteobacteria_Betaproteobacteria_MWH-UniP1	0% (±0%)	0% (±0%)	0% (±0%)	0% (±0%)	0% (±0%)	0% (±0%)
Proteobacteria_Betaproteobacteria_Neisseriales	0.48% (±3.31%)	0.08% (±1.08%)	1.69% (±6.5%)	0.2% (±1.1%)	0.44% (±2.4%)	0.17% (±1.62%)
Proteobacteria_Betaproteobacteria_Nitrosomodales	<0.01% (±0.03%)	0.01% (±0.03%)	<0.01% (±0.04%)	0% (±0%)	<0.01% (±0.01%)	0.01% (±0.03%)
Proteobacteria_Betaproteobacteria_Procabacteriales	<0.01% (±0.05%)	0% (±0%)	0.01% (±0.1%)	0% (±0%)	0% (±0%)	0% (±0%)
Proteobacteria_Betaproteobacteria_Rhodocyclales	0.4% (±1.42%)	0.92% (±2.14%)	0.1% (±0.42%)	0.09% (±0.57%)	0.07% (±0.32%)	0.03% (±0.21%)
Proteobacteria_Betaproteobacteria_SBla14	0% (±0%)	0% (±0%)	0% (±0%)	<0.01% (±0.01%)	0% (±0%)	0% (±0%)
Proteobacteria_Betaproteobacteria_SC-I-84	<0.01% (±0.03%)	0% (±0%)	0.01% (±0.06%)	<0.01% (±0.03%)	0% (±0%)	0% (±0%)
Proteobacteria_Betaproteobacteria_Thiobacterales	<0.01% (±0.1%)	0% (±0%)	0.01% (±0.21%)	<0.01% (±0.04%)	0% (±0%)	0% (±0%)
Proteobacteria_Betaproteobacteria_Tremblayales	<0.01% (±0.12%)	0% (±0%)	0.01% (±0.25%)	0% (±0%)	0% (±0%)	<0.01% (±0.01%)
Proteobacteria_Betaproteobacteria_Unknown	0.03% (±0.18%)	0.04% (±0.09%)	0.05% (±0.26%)	0.02% (±0.22%)	0% (±0%)	0.01% (±0.07%)
Proteobacteria_Deltaproteobacteria_Bdellovibrioles	0.02% (±0.21%)	0.01% (±0.04%)	0.03% (±0.18%)	0.06% (±0.4%)	0.01% (±0.04%)	0.01% (±0.03%)
Proteobacteria_Deltaproteobacteria_BPC76	0% (±0%)	0% (±0%)	0% (±0%)	0% (±0%)	0% (±0%)	<0.01% (±0.01%)
Proteobacteria_Deltaproteobacteria_Desulfarculales	0.04% (±0.68%)	0.02% (±0.14%)	0.01% (±0.16%)	0.01% (±0.16%)	0.14% (±0.66%)	0.21% (±1.81%)
Proteobacteria_Deltaproteobacteria_Desulfobacterales	0.02% (±0.63%)	<0.01% (±0.06%)	<0.01% (±0.01%)	<0.01% (±0.02%)	0.63% (±3.91%)	0.03% (±0.35%)
Proteobacteria_Deltaproteobacteria_Desulfovibrioles	0.37% (±3.73%)	0.17% (±1.32%)	0.05% (±0.4%)	0.16% (±1.63%)	2.29% (±10.49%)	1.49% (±8.61%)
Proteobacteria_Deltaproteobacteria_Desulfuromodales	<0.01% (±0.02%)	0% (±0%)	<0.01% (±0.02%)	<0.01% (±0.03%)	0% (±0%)	0% (±0%)
Proteobacteria_Deltaproteobacteria_DTB12	0% (±0%)	0% (±0%)	0% (±0%)	0% (±0%)	0% (±0%)	<0.01% (±0.01%)
Proteobacteria_Deltaproteobacteria_Entotheonellales	0% (±0%)	0% (±0%)	0% (±0%)	0% (±0%)	0% (±0%)	<0.01% (±0.01%)
Proteobacteria_Deltaproteobacteria_FAC87	0.27% (±0.98%)	0.65% (±1.25%)	0.01% (±0.08%)	0.08% (±1.1%)	0% (±0%)	<0.01% (±0.01%)
Proteobacteria_Deltaproteobacteria_GMD14H9	<0.01% (±0.01%)	0% (±0%)	0% (±0%)	<0.01% (±0.01%)	0% (±0%)	<0.01% (±0.01%)
Proteobacteria_Deltaproteobacteria_MIZ46	<0.01% (±0.04%)	<0.01% (±0.01%)	<0.01% (±0.02%)	0.01% (±0.07%)	0% (±0%)	<0.01% (±0.02%)
Proteobacteria_Deltaproteobacteria_Myxococcales	0.14% (±0.67%)	0.03% (±0.11%)	0.26% (±0.97%)	0.24% (±0.96%)	0.06% (±0.24%)	0.06% (±0.24%)
Proteobacteria_Deltaproteobacteria_NB1-j	<0.01% (±0.01%)	<0.01% (±0.01%)	0% (±0%)	0% (±0%)	0% (±0%)	0% (±0%)
Proteobacteria_Deltaproteobacteria_Spirobacillales	<0.01% (±0.02%)	<0.01% (±0.01%)	<0.01% (±0.03%)	<0.01% (±0.02%)	<0.01% (±0.01%)	0.01% (±0.05%)
Proteobacteria_Deltaproteobacteria_Sva853	<0.01% (±0.01%)	0% (±0%)	<0.01% (±0.02%)	0% (±0%)	0% (±0%)	0% (±0%)
Proteobacteria_Deltaproteobacteria_Syntrophobacterales	0.01% (±0.11%)	<0.01% (±0.02%)	0.02% (±0.08%)	0.02% (±0.22%)	0.01% (±0.02%)	<0.01% (±0.01%)
Proteobacteria_Deltaproteobacteria_Unknown	<0.01% (±0.01%)	0% (±0%)	<0.01% (±0.02%)	<0.01% (±0.01%)	0% (±0%)	0% (±0%)
Proteobacteria_Epsilonproteobacteria_Campylobacterales	2.59% (±11.04%)	1.52% (±8.13%)	1.54% (±7%)	5.83% (±17.56%)	1.91% (±6.01%)	2.07% (±9.05%)
Proteobacteria_Gammaproteobacteria_34P16	0% (±0%)	0% (±0%)	0% (±0%)	0% (±0%)	0% (±0%)	0% (±0%)
Proteobacteria_Gammaproteobacteria_Aeromodales	0.09% (±0.91%)	0.07% (±0.43%)	0.1% (±0.41%)	0.15% (±1.7%)	<0.01% (±0.01%)	0.05% (±0.62%)
Proteobacteria_Gammaproteobacteria_Alteromodales	0.48% (±1.25%)	0.27% (±0.48%)	1.04% (±1.96%)	0.6% (±1.45%)	0.04% (±0.21%)	0.05% (±0.24%)
Proteobacteria_Gammaproteobacteria_Cardiobacteriales	0.1% (±1.8%)	<0.01% (±0.01%)	0.46% (±3.81%)	<0.01% (±0.05%)	0.02% (±0.09%)	<0.01% (±0.02%)
Proteobacteria_Gammaproteobacteria_Chromatiales	<0.01% (±0.03%)	0% (±0%)	<0.01% (±0.03%)	<0.01% (±0.05%)	0% (±0%)	0% (±0%)
Proteobacteria_Gammaproteobacteria_Enterobacteriales	18.31% (±24.1%)	35.84% (±24.99%)	7.12% (±12.83%)	6.42% (±13.73%)	4.37% (±8.95%)	10.67% (±22.44%)
Proteobacteria_Gammaproteobacteria_HTCC2188	0% (±0%)	0% (±0%)	0% (±0%)	0% (±0%)	0% (±0%)	<0.01% (±0.01%)
Proteobacteria_Gammaproteobacteria_Legionellales	0.71% (±6.53%)	0.46% (±4.59%)	0.06% (±0.51%)	0.46% (±5.46%)	4.32% (±16.83%)	1.48% (±8.94%)
Proteobacteria_Gammaproteobacteria_Methylococcales	<0.01% (±0.07%)	<0.01% (±0.01%)	0.01% (±0.16%)	<0.01% (±0.02%)	0% (±0%)	0% (±0%)
Proteobacteria_Gammaproteobacteria_Oceanospirillales	0.06% (±0.49%)	0.06% (±0.59%)	0.08% (±0.57%)	0.06% (±0.4%)	0.01% (±0.06%)	0.01% (±0.05%)
Proteobacteria_Gammaproteobacteria_Pasteurellales	2.77% (±11.06%)	0.2% (±1.38%)	9.79% (±20.75%)	1.59% (±4.83%)	0.87% (±2.27%)	1.06% (±7.22%)
Proteobacteria_Gammaproteobacteria_Pseudomodales	18.86% (±20.75%)	31.72% (±22.14%)	16.76% (±16.83%)	11.07% (±14.72%)	2.86% (±7.56%)	3.65% (±9.65%)
Proteobacteria_Gammaproteobacteria_PYR1d3	0% (±0%)	0% (±0%)	0% (±0%)	0% (±0%)	0% (±0%)	0% (±0%)
Proteobacteria_Gammaproteobacteria_Salinisphaerales	0% (±0%)	0% (±0%)	0% (±0%)	0% (±0%)	0% (±0%)	<0.01% (±0.01%)
Proteobacteria_Gammaproteobacteria_Thiohalorhabdales	<0.01% (±0.01%)	0% (±0%)	0% (±0%)	0% (±0%)	0% (±0%)	<0.01% (±0.02%)
Proteobacteria_Gammaproteobacteria_Thiotrichales	<0.01% (±0.02%)	<0.01% (±0.01%)	<0.01% (±0.01%)	<0.01% (±0.04%)	0% (±0%)	<0.01% (±0.01%)
Proteobacteria_Gammaproteobacteria_Unknown	<0.01% (±0.03%)	<0.01% (±0.02%)	0.01% (±0.04%)	<0.01% (±0.03%)	<0.01% (±0.02%)	<0.01% (±0.05%)
Proteobacteria_Gammaproteobacteria_Vibrioles	0.04% (±0.98%)	0.07% (±1.58%)	0.01% (±0.09%)	0.03% (±0.31%)	0% (±0%)	<0.01% (±0.01%)
Proteobacteria_Gammaproteobacteria_Xanthomodales	0.56% (±1.82%)	0.26% (±0.81%)	0.82% (±1.59%)	0.97% (±2.93%)	0.51% (±2.4%)	0.32% (±1.45%)
Proteobacteria_TA18_CV9	0% (±0%)	0% (±0%)	0% (±0%)	0% (±0%)	0% (±0%)	0% (±0%)
Proteobacteria_TA18_PHOS-HD29	0% (±0%)	0% (±0%)	0% (±0%)	<0.01% (±0.01%)	0% (±0%)	0% (±0%)
Proteobacteria_Unknown_Unknown	<0.01% (±0.01%)	0% (±0%)	0% (±0%)	<0.01% (±0.01%)	0% (±0%)	0% (±0%)
Spirochaetes_Brachyspirae_Brachyspirales	<0.01% (±0.01%)	<0.01% (±0.01%)	0% (±0%)	0% (±0%)	<0.01% (±0.02%)	<0.01% (±0.01%)
Spirochaetes_Brevinematae_Brevinematales	<0.01% (±0.01%)	0% (±0%)	0% (±0%)	0% (±0%)	0% (±0%)	0% (±0%)
Spirochaetes_Leptospirae_Leptospirales	0% (±0%)	0% (±0%)	<0.01% (±0.01%)	0% (±0%)	0% (±0%)	0% (±0%)
Spirochaetes_Spirochaetes_Borreliales	0% (±0%)	0% (±0%)	<0.01% (±0.01%)	<0.01% (±0.01%)	0% (±0%)	<0.01% (±0.01%)
Spirochaetes_Spirochaetes_Sphaerochaetales	<0.01% (±0.01%)	<0.01% (±0.01%)	0% (±0%)	0% (±0%)	<0.01% (±0.02%)	0% (±0%)
Spirochaetes_Spirochaetes_Spirochaetales	0.01% (±0.25%)	<0.01% (±0.01%)	0.03% (±0.54%)	0.01% (±0.07%)	0.01% (±0.06%)	<0.01% (±0.02%)
SR1_Unknown_Unknown	<0.01% (±0.01%)	<0.01% (±0.01%)	<0.01% (±0.01%)	<0.01% (±0.02%)	0% (±0%)	<0.01% (±0.01%)
Synergistetes_Synergistia_Synergistales	0.02% (±0.31%)	<0.01% (±0.03%)	0.02% (±0.41%)	<0.01% (±0.06%)	0.28% (±1.5%)	0.02% (±0.16%)
Tenericutes_CK-1C4-19_Unknown	0.02% (±0.65%)	0% (±0%)	0% (±0%)	0% (±0%)	<0.01% (±0.01%)	0.12% (±1.78%)
Tenericutes_Mollicutes_Acholeplasmatales	0% (±0%)	0% (±0%)	0% (±0%)	0% (±0%)	0% (±0%)	0% (±0%)
Tenericutes_Mollicutes_Aeroplasmatales	<0.01% (±0.06%)	0.01% (±0.08%)	0% (±0%)	0% (±0%)	0.03% (±0.19%)	<0.01% (±0.01%)
Tenericutes_Mollicutes_Entomoplasmatales	0.02% (±0.24%)	<0.01% (±0.01%)	0.02% (±0.25%)	0.01% (±0.1%)	<0.01% (±0.01%)	0.07% (±0.57%)
Tenericutes_Mollicutes_Mycoplasmatales	2.37% (±11.84%)	1.13% (±7.72%)	4.51% (±16.79%)	2.65% (±11.99%)	1.11% (±4.79%)	1.85% (±10.85%)
Tenericutes_Mollicutes_RF39	0.05% (±0.64%)	0.01% (±0.04%)	0.02% (±0.24%)	0.07% (±1.17%)	0.07% (±0.23%)	0.15% (±0.76%)
Tenericutes_Mollicutes_RsaHF231	<0.01% (±0.04%)	0% (±0%)	<0.01% (±0.02%)	<0.01% (±0.05%)	0% (±0%)	0.02% (±0.09%)
Tenericutes_Mollicutes_Unknown	<0.01% (±0.01%)	<0.01% (±0.01%)	0% (±0%)	0% (±0%)	0% (±0%)	<0.01% (±0.02%)
Tenericutes_RF3_ML615J-28	<0.01% (±0.03%)	0% (±0%)	0% (±0%)	<0.01% (±0.05%)	0% (±0%)	<0.01% (±0.01%)
Thermi_Deinococci_Deinococcales	0.02% (±0.16%)	<0.01% (±0.01%)	0.02% (±0.16%)	0.05% (±0.28%)	0% (±0%)	<0.01% (±0.01%)
Thermi_Deinococci_Thermales	<0.01% (±0.05%)	0% (±0%)	0% (±0%)	0.01% (±0.11%)	0% (±0%)	0% (±0%)
TM6_F38_Unknown	0% (±0%)	0% (±0%)	0% (±0%)	0% (±0%)	0% (±0%)	0% (±0%)
TM6_SBRH58_Unknown	0% (±0%)	0% (±0%)	0% (±0%)	0% (±0%)	<0.01% (±0.01%)	0% (±0%)
TM6_SJA-4_Unknown	<0.01% (±0.03%)	<0.01% (±0.01%)	<0.01% (±0.02%)	<0.01% (±0.06%)	0% (±0%)	<0.01% (±0.02%)
TM7_SC3_Unknown	<0.01% (±0.01%)	<0.01% (±0.01%)	0% (±0%)	0% (±0%)	0% (±0%)	<0.01% (±0.01%)
TM7_TM7-1_Unknown	0% (±0%)	0% (±0%)	<0.01% (±0.01%)	0% (±0%)	0% (±0%)	0% (±0%)
TM7_TM7-3_CW4	0% (±0%)	0% (±0%)	0% (±0%)	0% (±0%)	<0.01% (±0.01%)	<0.01% (±0.01%)
TM7_TM7-3_EW55	0% (±0%)	0% (±0%)	0% (±0%)	0% (±0%)	0% (±0%)	0% (±0%)
TM7_TM7-3_I25	<0.01% (±0.02%)	<0.01% (±0.02%)	0% (±0%)	<0.01% (±0.01%)	<0.01% (±0.01%)	<0.01% (±0.01%)
TM7_TM7-3_Unknown	<0.01% (±0.01%)	0% (±0%)	<0.01% (±0.01%)	<0.01% (±0.02%)	0% (±0%)	0% (±0%)
Verrucomicrobia_Methylacidiphilae_Methylacidiphilales	<0.01% (±0.01%)	0% (±0%)	<0.01% (±0.02%)	<0.01% (±0.01%)	0% (±0%)	<0.01% (±0.02%)
Verrucomicrobia_Methylacidiphilae_S-BQ2-57	<0.01% (±0.01%)	0% (±0%)	<0.01% (±0.03%)	<0.01% (±0.01%)	0% (±0%)	0% (±0%)
Verrucomicrobia_Opitutae_Cerasicoccales	0% (±0%)	0% (±0%)	0% (±0%)	<0.01% (±0.01%)	0% (±0%)	0% (±0%)
Verrucomicrobia_Opitutae_HA64	<0.01% (±0.02%)	0% (±0%)	<0.01% (±0.05%)	0% (±0%)	0% (±0%)	0% (±0%)
Verrucomicrobia_Opitutae_Opitutales	0.01% (±0.11%)	<0.01% (±0.01%)	0.02% (±0.23%)	<0.01% (±0.03%)	0% (±0%)	0% (±0%)
Verrucomicrobia_Opitutae_Unknown	0% (±0%)	0% (±0%)	0% (±0%)	0% (±0%)	0% (±0%)	0% (±0%)
Verrucomicrobia_Pedosphaerae_Pedosphaerales	<0.01% (±0.04%)	<0.01% (±0.02%)	0.01% (±0.06%)	0.01% (±0.06%)	<0.01% (±0.03%)	<0.01% (±0.01%)
Verrucomicrobia_Spartobacteria_Chthoniobacterales	0.03% (±0.27%)	0.01% (±0.05%)	0.03% (±0.12%)	0.08% (±0.52%)	0.04% (±0.17%)	0.04% (±0.19%)
Verrucomicrobia_Unknown_Unknown	0% (±0%)	0% (±0%)	0% (±0%)	0% (±0%)	<0.01% (±0.01%)	0% (±0%)
Verrucomicrobia_Verruco-5_LD1-PB3	<0.01% (±0.01%)	0% (±0%)	<0.01% (±0.01%)	0% (±0%)	0% (±0%)	0% (±0%)
Verrucomicrobia_Verruco-5_WCHB1-41	<0.01% (±0.02%)	<0.01% (±0.02%)	<0.01% (±0.03%)	0% (±0%)	0.01% (±0.02%)	0% (±0%)
Verrucomicrobia_Verrucomicrobiae_Verrucomicrobiales	0.03% (±0.59%)	<0.01% (±0.02%)	0.03% (±0.22%)	0.01% (±0.05%)	0.02% (±0.08%)	0.19% (±1.6%)
WPS-2_Unknown_Unknown	<0.01% (±0.04%)	0.01% (±0.03%)	<0.01% (±0.02%)	0.01% (±0.08%)	0.01% (±0.04%)	0% (±0%)
WS2_SHA-19_Unknown	0% (±0%)	0% (±0%)	0% (±0%)	0% (±0%)	0% (±0%)	0% (±0%)
WS3_PRR-12_Sediment-1	<0.01% (±0.02%)	0% (±0%)	<0.01% (±0.04%)	<0.01% (±0.01%)	0% (±0%)	0% (±0%)
WS3_PRR-12_SSS58A	<0.01% (±0.01%)	0% (±0%)	0% (±0%)	0% (±0%)	0% (±0%)	<0.01% (±0.02%)

## Sheet: TableS3C Family_Abundance
Phylum_Class_Order_Family	Full Dataset	Blood	Buccal	Cloaca	Gizzard	Intestines
Acidobacteria_Acidobacteria-5_Unknown_Unknown	<0.01% (±0.01%)	0% (±0%)	<0.01% (±0.02%)	0% (±0%)	0% (±0%)	0% (±0%)
Acidobacteria_Acidobacteria-6_CCU21_Unknown	<0.01% (±0.01%)	0% (±0%)	<0.01% (±0.03%)	0% (±0%)	0% (±0%)	0% (±0%)
Acidobacteria_Acidobacteria-6_iii1-15_mb2424	<0.01% (±0.05%)	0% (±0%)	0.01% (±0.11%)	<0.01% (±0.04%)	0% (±0%)	0% (±0%)
Acidobacteria_Acidobacteria-6_iii1-15_RB4	<0.01% (±0.01%)	0% (±0%)	<0.01% (±0.02%)	<0.01% (±0.02%)	0% (±0%)	0% (±0%)
Acidobacteria_Acidobacteria-6_iii1-15_Unknown	0.02% (±0.24%)	<0.01% (±0.01%)	0.04% (±0.23%)	0.05% (±0.43%)	0% (±0%)	0.01% (±0.06%)
Acidobacteria_Acidobacteriia_Acidobacteriales_Acidobacteriaceae	0.03% (±0.18%)	0.01% (±0.06%)	0.04% (±0.24%)	0.08% (±0.27%)	0% (±0%)	0.01% (±0.07%)
Acidobacteria_Acidobacteriia_Acidobacteriales_Koribacteraceae	0.01% (±0.05%)	<0.01% (±0.01%)	0.01% (±0.07%)	0.01% (±0.07%)	0% (±0%)	0.01% (±0.07%)
Acidobacteria_Chloracidobacteria_44889_Unknown	<0.01% (±0.01%)	0% (±0%)	<0.01% (±0.01%)	<0.01% (±0.01%)	0% (±0%)	0% (±0%)
Acidobacteria_Chloracidobacteria_DS-1_Unknown	<0.01% (±0.02%)	0% (±0%)	<0.01% (±0.04%)	<0.01% (±0.01%)	0% (±0%)	0% (±0%)
Acidobacteria_Chloracidobacteria_PK29_Unknown	<0.01% (±0.01%)	0% (±0%)	<0.01% (±0.01%)	<0.01% (±0.02%)	0% (±0%)	<0.01% (±0.01%)
Acidobacteria_Chloracidobacteria_RB41_Ellin675	0.02% (±0.13%)	<0.01% (±0.02%)	0.03% (±0.18%)	0.04% (±0.21%)	<0.01% (±0.01%)	<0.01% (±0.01%)
Acidobacteria_Chloracidobacteria_RB41_Unknown	<0.01% (±0.04%)	<0.01% (±0.01%)	0.01% (±0.06%)	<0.01% (±0.02%)	0% (±0%)	<0.01% (±0.05%)
Acidobacteria_Chloracidobacteria_Unknown_Unknown	0% (±0%)	0% (±0%)	0% (±0%)	0% (±0%)	0% (±0%)	<0.01% (±0.01%)
Acidobacteria_DA52_Ellin6513_Unknown	<0.01% (±0.01%)	<0.01% (±0.01%)	<0.01% (±0.02%)	0% (±0%)	<0.01% (±0.02%)	0% (±0%)
Acidobacteria_Holophagae_Holophagales_Holophagaceae	0% (±0%)	0% (±0%)	0% (±0%)	<0.01% (±0.01%)	0% (±0%)	0% (±0%)
Acidobacteria_iii1-8_32-2_Unknown	<0.01% (±0.01%)	0% (±0%)	0% (±0%)	0% (±0%)	0% (±0%)	<0.01% (±0.02%)
Acidobacteria_iii1-8_DS-18_Unknown	<0.01% (±0.02%)	<0.01% (±0.01%)	<0.01% (±0.01%)	<0.01% (±0.04%)	0% (±0%)	0% (±0%)
Acidobacteria_iii1-8_SJA-36_Unknown	<0.01% (±0.01%)	0% (±0%)	0% (±0%)	<0.01% (±0.01%)	0% (±0%)	0% (±0%)
Acidobacteria_RB25_Unknown_Unknown	<0.01% (±0.05%)	<0.01% (±0.09%)	0% (±0%)	<0.01% (±0.01%)	0% (±0%)	0% (±0%)
Acidobacteria_S35_Unknown_Unknown	<0.01% (±0.02%)	0% (±0%)	<0.01% (±0.01%)	<0.01% (±0.04%)	0% (±0%)	0% (±0%)
Acidobacteria_Solibacteres_Solibacterales_Bryobacteraceae	0% (±0%)	0% (±0%)	0% (±0%)	<0.01% (±0.01%)	0% (±0%)	0% (±0%)
Acidobacteria_Solibacteres_Solibacterales_Solibacteraceae	0.01% (±0.08%)	<0.01% (±0.01%)	0.01% (±0.08%)	0.01% (±0.14%)	<0.01% (±0.01%)	<0.01% (±0.02%)
Acidobacteria_Solibacteres_Solibacterales_Unknown	0.01% (±0.06%)	0.01% (±0.05%)	0.01% (±0.09%)	0.01% (±0.05%)	0.01% (±0.03%)	<0.01% (±0.02%)
Acidobacteria_Sva725_Sva725_Unknown	<0.01% (±0.01%)	<0.01% (±0.01%)	<0.01% (±0.03%)	<0.01% (±0.01%)	0% (±0%)	0% (±0%)
Acidobacteria_Unknown_Unknown_Unknown	0% (±0%)	0% (±0%)	0% (±0%)	<0.01% (±0.01%)	0% (±0%)	0% (±0%)
Actinobacteria_Acidimicrobiia_Acidimicrobiales_AKIW874	<0.01% (±0.01%)	0% (±0%)	<0.01% (±0.01%)	<0.01% (±0.01%)	0% (±0%)	0% (±0%)
Actinobacteria_Acidimicrobiia_Acidimicrobiales_C111	0.01% (±0.1%)	<0.01% (±0.01%)	0.01% (±0.06%)	0.02% (±0.2%)	<0.01% (±0.02%)	<0.01% (±0.01%)
Actinobacteria_Acidimicrobiia_Acidimicrobiales_EB117	0.01% (±0.04%)	0% (±0%)	0.01% (±0.07%)	0.01% (±0.06%)	0.01% (±0.02%)	<0.01% (±0.02%)
Actinobacteria_Acidimicrobiia_Acidimicrobiales_Iamiaceae	<0.01% (±0.06%)	0% (±0%)	<0.01% (±0.01%)	0.01% (±0.11%)	0% (±0%)	0% (±0%)
Actinobacteria_Acidimicrobiia_Acidimicrobiales_Microthrixaceae	<0.01% (±0.02%)	0% (±0%)	0% (±0%)	<0.01% (±0.03%)	0% (±0%)	0% (±0%)
Actinobacteria_Acidimicrobiia_Acidimicrobiales_TK6	<0.01% (±0.02%)	0% (±0%)	0% (±0%)	<0.01% (±0.05%)	0% (±0%)	0% (±0%)
Actinobacteria_Acidimicrobiia_Acidimicrobiales_Unknown	0.02% (±0.17%)	<0.01% (±0.02%)	0.04% (±0.33%)	0.02% (±0.12%)	0.03% (±0.1%)	0.01% (±0.06%)
Actinobacteria_Actinobacteria_Actinomycetales_ACK-M1	<0.01% (±0.06%)	0% (±0%)	0.01% (±0.09%)	<0.01% (±0.08%)	0% (±0%)	0% (±0%)
Actinobacteria_Actinobacteria_Actinomycetales_Actinomycetaceae	0.25% (±1.82%)	0.02% (±0.07%)	0.13% (±0.46%)	0.76% (±3.42%)	0.32% (±1.1%)	0.25% (±1.82%)
Actinobacteria_Actinobacteria_Actinomycetales_Actinospicaceae	0% (±0%)	0% (±0%)	0% (±0%)	0% (±0%)	0% (±0%)	0% (±0%)
Actinobacteria_Actinobacteria_Actinomycetales_Actinosynnemataceae	<0.01% (±0.05%)	<0.01% (±0.01%)	0.01% (±0.1%)	<0.01% (±0.03%)	<0.01% (±0.01%)	<0.01% (±0.02%)
Actinobacteria_Actinobacteria_Actinomycetales_Beutenbergiaceae	<0.01% (±0.05%)	<0.01% (±0.01%)	<0.01% (±0.01%)	0.01% (±0.11%)	<0.01% (±0.02%)	<0.01% (±0.01%)
Actinobacteria_Actinobacteria_Actinomycetales_Bogoriellaceae	<0.01% (±0.01%)	<0.01% (±0.01%)	<0.01% (±0.01%)	<0.01% (±0.02%)	0% (±0%)	0% (±0%)
Actinobacteria_Actinobacteria_Actinomycetales_Brevibacteriaceae	0.04% (±0.47%)	0.01% (±0.04%)	0.08% (±0.76%)	0.1% (±0.62%)	0% (±0%)	0.01% (±0.09%)
Actinobacteria_Actinobacteria_Actinomycetales_Cellulomodaceae	0.02% (±0.16%)	0.01% (±0.03%)	0.03% (±0.2%)	0.04% (±0.26%)	0.04% (±0.2%)	0.01% (±0.06%)
Actinobacteria_Actinobacteria_Actinomycetales_Corynebacteriaceae	1.7% (±4.4%)	0.25% (±0.95%)	2.8% (±5.16%)	3.89% (±6.7%)	0.61% (±1.06%)	0.46% (±1.47%)
Actinobacteria_Actinobacteria_Actinomycetales_Cryptosporangiaceae	0% (±0%)	0% (±0%)	0% (±0%)	0% (±0%)	0% (±0%)	0% (±0%)
Actinobacteria_Actinobacteria_Actinomycetales_Dermabacteraceae	0.04% (±0.31%)	0.01% (±0.04%)	0.13% (±0.61%)	0.04% (±0.24%)	0.04% (±0.16%)	0.01% (±0.05%)
Actinobacteria_Actinobacteria_Actinomycetales_Dermacoccaceae	0.03% (±0.28%)	<0.01% (±0.04%)	0.06% (±0.32%)	0.04% (±0.47%)	0% (±0%)	0.01% (±0.12%)
Actinobacteria_Actinobacteria_Actinomycetales_Dermatophilaceae	0.01% (±0.19%)	<0.01% (±0.01%)	0.01% (±0.04%)	0.04% (±0.39%)	0% (±0%)	<0.01% (±0.01%)
Actinobacteria_Actinobacteria_Actinomycetales_Dietziaceae	0.02% (±0.32%)	<0.01% (±0.04%)	0.04% (±0.28%)	0.03% (±0.19%)	0.01% (±0.03%)	0.05% (±0.77%)
Actinobacteria_Actinobacteria_Actinomycetales_Frankiaceae	0.02% (±0.11%)	<0.01% (±0.01%)	0.02% (±0.11%)	0.04% (±0.2%)	0.01% (±0.04%)	0.01% (±0.07%)
Actinobacteria_Actinobacteria_Actinomycetales_Geodermatophilaceae	0.07% (±0.5%)	0.01% (±0.04%)	0.11% (±0.5%)	0.13% (±0.87%)	0.04% (±0.12%)	0.08% (±0.34%)
Actinobacteria_Actinobacteria_Actinomycetales_Glycomycetaceae	0% (±0%)	0% (±0%)	0% (±0%)	0% (±0%)	0% (±0%)	0% (±0%)
Actinobacteria_Actinobacteria_Actinomycetales_Gordoniaceae	0.01% (±0.13%)	0% (±0%)	0.01% (±0.08%)	0.01% (±0.24%)	0.01% (±0.05%)	0.01% (±0.11%)
Actinobacteria_Actinobacteria_Actinomycetales_Intrasporangiaceae	0.06% (±0.32%)	0.01% (±0.04%)	0.13% (±0.49%)	0.09% (±0.39%)	0.01% (±0.03%)	0.05% (±0.33%)
Actinobacteria_Actinobacteria_Actinomycetales_Jonesiaceae	0% (±0%)	0% (±0%)	0% (±0%)	0% (±0%)	0% (±0%)	0% (±0%)
Actinobacteria_Actinobacteria_Actinomycetales_kamurellaceae	<0.01% (±0.13%)	0% (±0%)	<0.01% (±0.01%)	0.02% (±0.26%)	<0.01% (±0.01%)	<0.01% (±0.01%)
Actinobacteria_Actinobacteria_Actinomycetales_Kineosporiaceae	0.03% (±0.18%)	<0.01% (±0.03%)	0.04% (±0.18%)	0.04% (±0.25%)	0.07% (±0.4%)	0.05% (±0.22%)
Actinobacteria_Actinobacteria_Actinomycetales_Microbacteriaceae	0.25% (±1.48%)	0.03% (±0.09%)	0.41% (±0.96%)	0.43% (±2.77%)	0.35% (±1.66%)	0.3% (±0.91%)
Actinobacteria_Actinobacteria_Actinomycetales_Micrococcaceae	1.75% (±6.69%)	0.17% (±0.29%)	4.54% (±10.59%)	2.12% (±5.27%)	0.14% (±0.51%)	1.39% (±9.04%)
Actinobacteria_Actinobacteria_Actinomycetales_Micromonosporaceae	0.04% (±0.22%)	0.01% (±0.07%)	0.06% (±0.28%)	0.04% (±0.19%)	0.11% (±0.52%)	0.07% (±0.33%)
Actinobacteria_Actinobacteria_Actinomycetales_Mycobacteriaceae	0.11% (±2.48%)	0.22% (±4.01%)	0.06% (±0.28%)	0.04% (±0.16%)	0.02% (±0.06%)	0.04% (±0.27%)
Actinobacteria_Actinobacteria_Actinomycetales_Nocardiaceae	0.02% (±0.24%)	<0.01% (±0.02%)	0.02% (±0.1%)	0.04% (±0.47%)	0.01% (±0.02%)	0.03% (±0.15%)
Actinobacteria_Actinobacteria_Actinomycetales_Nocardioidaceae	0.12% (±0.53%)	0.02% (±0.06%)	0.17% (±0.39%)	0.27% (±0.96%)	0.04% (±0.16%)	0.1% (±0.45%)
Actinobacteria_Actinobacteria_Actinomycetales_Nocardiopsaceae	0.01% (±0.16%)	<0.01% (±0.01%)	0.01% (±0.11%)	0.02% (±0.3%)	<0.01% (±0.01%)	<0.01% (±0.04%)
Actinobacteria_Actinobacteria_Actinomycetales_Promicromonosporaceae	0.01% (±0.12%)	0.01% (±0.11%)	0.02% (±0.19%)	0.01% (±0.06%)	<0.01% (±0.01%)	0.01% (±0.06%)
Actinobacteria_Actinobacteria_Actinomycetales_Propionibacteriaceae	0.19% (±1.04%)	<0.01% (±0.01%)	0.11% (±0.43%)	0.69% (±2.04%)	<0.01% (±0.01%)	<0.01% (±0.02%)
Actinobacteria_Actinobacteria_Actinomycetales_Pseudonocardiaceae	0.1% (±0.54%)	0.02% (±0.13%)	0.13% (±0.65%)	0.22% (±0.85%)	0.07% (±0.28%)	0.11% (±0.4%)
Actinobacteria_Actinobacteria_Actinomycetales_Rarobacteraceae	0% (±0%)	0% (±0%)	0% (±0%)	0% (±0%)	0% (±0%)	0% (±0%)
Actinobacteria_Actinobacteria_Actinomycetales_Sanguibacteraceae	<0.01% (±0.1%)	<0.01% (±0.01%)	0.01% (±0.2%)	<0.01% (±0.03%)	0.01% (±0.06%)	<0.01% (±0.01%)
Actinobacteria_Actinobacteria_Actinomycetales_Sporichthyaceae	0.01% (±0.15%)	0% (±0%)	0.01% (±0.06%)	0.05% (±0.29%)	<0.01% (±0.01%)	0.01% (±0.07%)
Actinobacteria_Actinobacteria_Actinomycetales_Streptomycetaceae	0.02% (±0.15%)	0.01% (±0.03%)	0.03% (±0.2%)	0.02% (±0.15%)	0.01% (±0.04%)	0.05% (±0.27%)
Actinobacteria_Actinobacteria_Actinomycetales_Streptosporangiaceae	<0.01% (±0.01%)	<0.01% (±0.01%)	0% (±0%)	0% (±0%)	0% (±0%)	<0.01% (±0.01%)
Actinobacteria_Actinobacteria_Actinomycetales_Thermomonosporaceae	<0.01% (±0.03%)	<0.01% (±0.01%)	<0.01% (±0.06%)	<0.01% (±0.02%)	0.01% (±0.03%)	<0.01% (±0.01%)
Actinobacteria_Actinobacteria_Actinomycetales_Tsukamurellaceae	0% (±0%)	0% (±0%)	0% (±0%)	0% (±0%)	0% (±0%)	<0.01% (±0.01%)
Actinobacteria_Actinobacteria_Actinomycetales_Unknown	0.06% (±0.37%)	0.01% (±0.04%)	0.05% (±0.19%)	0.13% (±0.69%)	0.15% (±0.78%)	0.05% (±0.13%)
Actinobacteria_Actinobacteria_Actinomycetales_Williamsiaceae	<0.01% (±0.06%)	<0.01% (±0.01%)	<0.01% (±0.03%)	0.01% (±0.05%)	0% (±0%)	0.01% (±0.14%)
Actinobacteria_Actinobacteria_Actinomycetales_Yaniellaceae	0% (±0%)	0% (±0%)	0% (±0%)	0% (±0%)	0% (±0%)	0% (±0%)
Actinobacteria_Actinobacteria_Bifidobacteriales_Bifidobacteriaceae	0.5% (±3.91%)	0.21% (±2%)	0.47% (±4.07%)	0.18% (±0.94%)	0.48% (±1.29%)	1.86% (±8.44%)
Actinobacteria_Actinobacteria_Bifidobacteriales_Unknown	0% (±0%)	0% (±0%)	0% (±0%)	0% (±0%)	0% (±0%)	<0.01% (±0.01%)
Actinobacteria_Actinobacteria_Micrococcales_Unknown	<0.01% (±0.01%)	0% (±0%)	0% (±0%)	0% (±0%)	0% (±0%)	<0.01% (±0.03%)
Actinobacteria_Coriobacteriia_Coriobacteriales_Coriobacteriaceae	0.4% (±2.16%)	0.19% (±1.57%)	0.17% (±1.41%)	0.4% (±2.2%)	0.37% (±0.69%)	1.27% (±3.82%)
Actinobacteria_MB-A2-18_319-7L14_Unknown	0.02% (±0.51%)	0% (±0%)	0.01% (±0.06%)	0.07% (±1.06%)	0% (±0%)	<0.01% (±0.01%)
Actinobacteria_Nitriliruptoria_Euzebyales_Euzebyaceae	0% (±0%)	0% (±0%)	0% (±0%)	0% (±0%)	0% (±0%)	0% (±0%)
Actinobacteria_Nitriliruptoria_Nitriliruptorales_Nitriliruptoraceae	0% (±0%)	0% (±0%)	0% (±0%)	0% (±0%)	0% (±0%)	0% (±0%)
Actinobacteria_OPB41_Unknown_Unknown	<0.01% (±0.01%)	0% (±0%)	0% (±0%)	<0.01% (±0.01%)	0% (±0%)	0.01% (±0.03%)
Actinobacteria_Rubrobacteria_Rubrobacterales_Rubrobacteraceae	0.03% (±0.3%)	<0.01% (±0.01%)	0.01% (±0.04%)	0.1% (±0.62%)	<0.01% (±0.01%)	0.01% (±0.04%)
Actinobacteria_Thermoleophilia_Gaiellales_AK1AB1_2E	<0.01% (±0.02%)	0% (±0%)	<0.01% (±0.02%)	<0.01% (±0.04%)	0% (±0%)	0% (±0%)
Actinobacteria_Thermoleophilia_Gaiellales_Gaiellaceae	0.03% (±0.21%)	<0.01% (±0.01%)	0.07% (±0.3%)	0.06% (±0.32%)	<0.01% (±0.02%)	0.02% (±0.09%)
Actinobacteria_Thermoleophilia_Gaiellales_Unknown	<0.01% (±0.04%)	<0.01% (±0.01%)	0.01% (±0.08%)	<0.01% (±0.02%)	<0.01% (±0.01%)	<0.01% (±0.01%)
Actinobacteria_Thermoleophilia_Solirubrobacterales_Conexibacteraceae	0.02% (±0.42%)	<0.01% (±0.02%)	0.03% (±0.24%)	0.06% (±0.83%)	0.02% (±0.12%)	0.01% (±0.03%)
Actinobacteria_Thermoleophilia_Solirubrobacterales_Patulibacteraceae	0.03% (±0.19%)	<0.01% (±0.02%)	0.04% (±0.19%)	0.08% (±0.34%)	0% (±0%)	0.02% (±0.07%)
Actinobacteria_Thermoleophilia_Solirubrobacterales_Solirubrobacteraceae	0.06% (±0.41%)	0.01% (±0.03%)	0.1% (±0.4%)	0.12% (±0.75%)	0.02% (±0.05%)	0.04% (±0.15%)
Actinobacteria_Thermoleophilia_Solirubrobacterales_Unknown	0.04% (±0.25%)	0.01% (±0.03%)	0.07% (±0.28%)	0.07% (±0.41%)	0.05% (±0.19%)	0.04% (±0.16%)
Actinobacteria_Thermoleophilia_Unknown_Unknown	0% (±0%)	0% (±0%)	0% (±0%)	0% (±0%)	0% (±0%)	<0.01% (±0.01%)
Actinobacteria_Unknown_Unknown_Unknown	<0.01% (±0.06%)	0% (±0%)	0% (±0%)	0.01% (±0.12%)	0% (±0%)	<0.01% (±0.02%)
AD3_ABS-6_Unknown_Unknown	<0.01% (±0.02%)	<0.01% (±0.01%)	0% (±0%)	<0.01% (±0.04%)	<0.01% (±0.01%)	0% (±0%)
AD3_JG37-AG-4_Unknown_Unknown	0% (±0%)	0% (±0%)	0% (±0%)	0% (±0%)	0% (±0%)	0% (±0%)
Armatimodetes_319-6E2_Unknown_Unknown	<0.01% (±0.03%)	0% (±0%)	<0.01% (±0.05%)	<0.01% (±0.02%)	0% (±0%)	0% (±0%)
Armatimodetes_Armatimodia_Armatimodales_Armatimodaceae	<0.01% (±0.05%)	0% (±0%)	<0.01% (±0.04%)	0.01% (±0.09%)	0% (±0%)	0% (±0%)
Armatimodetes_Armatimodia_FW68_Unknown	<0.01% (±0.01%)	0% (±0%)	<0.01% (±0.01%)	<0.01% (±0.01%)	0% (±0%)	0% (±0%)
Armatimodetes_Chthonomodetes_Chthonomodales_Chthonomodaceae	<0.01% (±0.01%)	0% (±0%)	<0.01% (±0.02%)	0% (±0%)	0% (±0%)	0% (±0%)
Armatimodetes_Fimbriimodia_Fimbriimodales_Fimbriimodaceae	0.01% (±0.06%)	<0.01% (±0.01%)	0.01% (±0.1%)	0.02% (±0.09%)	0% (±0%)	<0.01% (±0.02%)
Armatimodetes_SJA-176_RB46_Unknown	<0.01% (±0.01%)	<0.01% (±0.01%)	0% (±0%)	0% (±0%)	0% (±0%)	0% (±0%)
Bacteroidetes_At12OctB3_Unknown_Unknown	0% (±0%)	0% (±0%)	0% (±0%)	0% (±0%)	0% (±0%)	0% (±0%)
Bacteroidetes_Bacteroidia_Bacteroidales_Bacteroidaceae	0.48% (±2.88%)	0.41% (±2.76%)	0.33% (±2.34%)	0.61% (±3.68%)	1.71% (±4.25%)	0.5% (±2%)
Bacteroidetes_Bacteroidia_Bacteroidales_Barnesiellaceae	0.01% (±0.11%)	<0.01% (±0.05%)	<0.01% (±0.02%)	0.01% (±0.12%)	0.01% (±0.04%)	0.02% (±0.26%)
Bacteroidetes_Bacteroidia_Bacteroidales_BS11	0% (±0%)	0% (±0%)	0% (±0%)	0% (±0%)	<0.01% (±0.01%)	<0.01% (±0.01%)
Bacteroidetes_Bacteroidia_Bacteroidales_GZKB119	0% (±0%)	0% (±0%)	0% (±0%)	0% (±0%)	0% (±0%)	0% (±0%)
Bacteroidetes_Bacteroidia_Bacteroidales_Marinilabiaceae	0% (±0%)	0% (±0%)	<0.01% (±0.01%)	<0.01% (±0.01%)	0% (±0%)	0% (±0%)
Bacteroidetes_Bacteroidia_Bacteroidales_Odoribacteraceae	0.01% (±0.1%)	0.01% (±0.14%)	<0.01% (±0.05%)	<0.01% (±0.03%)	0.01% (±0.03%)	0.02% (±0.13%)
Bacteroidetes_Bacteroidia_Bacteroidales_p-2534-18B5	<0.01% (±0.02%)	0% (±0%)	0% (±0%)	<0.01% (±0.03%)	<0.01% (±0.02%)	<0.01% (±0.01%)
Bacteroidetes_Bacteroidia_Bacteroidales_Paraprevotellaceae	0.05% (±0.39%)	0.03% (±0.29%)	0.03% (±0.31%)	0.1% (±0.61%)	0.04% (±0.11%)	0.03% (±0.25%)
Bacteroidetes_Bacteroidia_Bacteroidales_Porphyromodaceae	0.25% (±1.94%)	0.08% (±0.43%)	0.14% (±0.6%)	0.41% (±2.84%)	0.27% (±1.06%)	0.64% (±3.59%)
Bacteroidetes_Bacteroidia_Bacteroidales_Prevotellaceae	0.09% (±0.62%)	0.02% (±0.17%)	0.11% (±0.52%)	0.18% (±1.06%)	0.26% (±0.75%)	0.05% (±0.53%)
Bacteroidetes_Bacteroidia_Bacteroidales_RF16	<0.01% (±0.09%)	<0.01% (±0.01%)	0% (±0%)	0.01% (±0.18%)	0% (±0%)	0% (±0%)
Bacteroidetes_Bacteroidia_Bacteroidales_Rikenellaceae	0.08% (±0.87%)	0.05% (±0.49%)	0.04% (±0.29%)	0.04% (±0.3%)	0.07% (±0.17%)	0.28% (±2.16%)
Bacteroidetes_Bacteroidia_Bacteroidales_S24-7	0.02% (±0.34%)	0.01% (±0.14%)	0.01% (±0.1%)	0.04% (±0.67%)	0.01% (±0.05%)	<0.01% (±0.01%)
Bacteroidetes_Bacteroidia_Bacteroidales_SB-1	0% (±0%)	0% (±0%)	<0.01% (±0.01%)	0% (±0%)	0% (±0%)	0% (±0%)
Bacteroidetes_Bacteroidia_Bacteroidales_Unknown	0.07% (±0.65%)	0.04% (±0.43%)	0.08% (±0.76%)	0.04% (±0.36%)	0.4% (±0.97%)	0.16% (±1.13%)
Bacteroidetes_Cytophagia_Cytophagales_Amoebophilaceae	0.02% (±0.65%)	<0.01% (±0.01%)	0.01% (±0.14%)	0% (±0%)	0.65% (±4.02%)	0.03% (±0.38%)
Bacteroidetes_Cytophagia_Cytophagales_Cyclobacteriaceae	<0.01% (±0.03%)	<0.01% (±0.02%)	<0.01% (±0.05%)	0% (±0%)	0% (±0%)	0% (±0%)
Bacteroidetes_Cytophagia_Cytophagales_Cytophagaceae	0.12% (±0.53%)	0.02% (±0.08%)	0.23% (±0.79%)	0.26% (±0.73%)	0.08% (±0.44%)	0.01% (±0.07%)
Bacteroidetes_Cytophagia_Cytophagales_Flammeovirgaceae	<0.01% (±0.01%)	0% (±0%)	0% (±0%)	<0.01% (±0.02%)	0% (±0%)	0% (±0%)
Bacteroidetes_Cytophagia_Cytophagales_Unknown	0% (±0%)	0% (±0%)	0% (±0%)	0% (±0%)	0% (±0%)	0% (±0%)
Bacteroidetes_Flavobacteriia_Flavobacteriales_Blattabacteriaceae	0.02% (±0.25%)	0.01% (±0.28%)	0.03% (±0.25%)	0.01% (±0.06%)	0% (±0%)	0.02% (±0.32%)
Bacteroidetes_Flavobacteriia_Flavobacteriales_Cryomorphaceae	<0.01% (±0.04%)	0% (±0%)	0.01% (±0.09%)	<0.01% (±0.04%)	0% (±0%)	<0.01% (±0.01%)
Bacteroidetes_Flavobacteriia_Flavobacteriales_Flavobacteriaceae	0.08% (±0.6%)	0.03% (±0.11%)	0.18% (±1.09%)	0.11% (±0.6%)	<0.01% (±0.02%)	0.01% (±0.07%)
Bacteroidetes_Flavobacteriia_Flavobacteriales_Unknown	0.07% (±0.91%)	<0.01% (±0.02%)	0.31% (±1.92%)	<0.01% (±0.02%)	0% (±0%)	<0.01% (±0.02%)
Bacteroidetes_Flavobacteriia_Flavobacteriales_Weeksellaceae	0.75% (±2.46%)	0.24% (±0.77%)	1.12% (±3.03%)	1.71% (±3.84%)	0.09% (±0.24%)	0.09% (±0.24%)
Bacteroidetes_Rhodothermi_Rhodothermales_Balneolaceae	<0.01% (±0.01%)	0% (±0%)	<0.01% (±0.01%)	0% (±0%)	0% (±0%)	0% (±0%)
Bacteroidetes_Rhodothermi_Rhodothermales_Rhodothermaceae	<0.01% (±0.01%)	<0.01% (±0.01%)	<0.01% (±0.01%)	<0.01% (±0.03%)	0% (±0%)	0% (±0%)
Bacteroidetes_Saprospirae_Saprospirales_Chitinophagaceae	0.45% (±1.33%)	0.91% (±1.88%)	0.14% (±0.58%)	0.27% (±0.84%)	<0.01% (±0.01%)	0.09% (±0.74%)
Bacteroidetes_Saprospirae_Saprospirales_Saprospiraceae	<0.01% (±0.07%)	0% (±0%)	0.01% (±0.12%)	0.01% (±0.09%)	0% (±0%)	<0.01% (±0.01%)
Bacteroidetes_Saprospirae_Saprospirales_Unknown	0% (±0%)	0% (±0%)	<0.01% (±0.01%)	0% (±0%)	0% (±0%)	0% (±0%)
Bacteroidetes_Sphingobacteriia_Sphingobacteriales_Sphingobacteriaceae	0.16% (±1.14%)	0.04% (±0.13%)	0.17% (±0.39%)	0.44% (±2.31%)	0.01% (±0.04%)	0.04% (±0.22%)
Bacteroidetes_Sphingobacteriia_Sphingobacteriales_Unknown	0.01% (±0.13%)	<0.01% (±0.02%)	0.02% (±0.26%)	0.02% (±0.11%)	0% (±0%)	<0.01% (±0.02%)
Bacteroidetes_Unknown_Unknown_Unknown	<0.01% (±0.05%)	0% (±0%)	0% (±0%)	0.01% (±0.11%)	0% (±0%)	0% (±0%)
Bacteroidetes_VC2_1_Bac22_Unknown_Unknown	0% (±0%)	0% (±0%)	0% (±0%)	<0.01% (±0.01%)	0% (±0%)	0% (±0%)
Chlamydiae_Chlamydiia_Chlamydiales_Chlamydiaceae	0.08% (±2.19%)	<0.01% (±0.02%)	0% (±0%)	<0.01% (±0.01%)	0.72% (±4.51%)	0.01% (±0.06%)
Chlamydiae_Chlamydiia_Chlamydiales_Parachlamydiaceae	<0.01% (±0.07%)	<0.01% (±0.01%)	<0.01% (±0.01%)	0.01% (±0.15%)	0.01% (±0.04%)	<0.01% (±0.01%)
Chlamydiae_Chlamydiia_Chlamydiales_Rhabdochlamydiaceae	0.08% (±2.49%)	0.01% (±0.21%)	<0.01% (±0.01%)	<0.01% (±0.01%)	2.5% (±15.63%)	0.01% (±0.08%)
Chlamydiae_Chlamydiia_Chlamydiales_Simkaniaceae	0% (±0%)	0% (±0%)	0% (±0%)	0% (±0%)	0% (±0%)	0% (±0%)
Chlamydiae_Chlamydiia_Chlamydiales_Unknown	0% (±0%)	0% (±0%)	0% (±0%)	<0.01% (±0.01%)	0% (±0%)	0% (±0%)
Chlamydiae_Chlamydiia_Chlamydiales_Waddliaceae	0% (±0%)	0% (±0%)	0% (±0%)	0% (±0%)	0% (±0%)	0% (±0%)
Chlorobi_Igvibacteria_Igvibacteriales_Igvibacteriaceae	0% (±0%)	0% (±0%)	<0.01% (±0.01%)	0% (±0%)	0% (±0%)	0% (±0%)
Chlorobi_Igvibacteria_Igvibacteriales_Unknown	0% (±0%)	0% (±0%)	0% (±0%)	0% (±0%)	0% (±0%)	0% (±0%)
Chlorobi_OPB56_Unknown_Unknown	<0.01% (±0.02%)	0% (±0%)	0.01% (±0.05%)	<0.01% (±0.01%)	0% (±0%)	0% (±0%)
Chlorobi_SJA-28_Unknown_Unknown	<0.01% (±0.01%)	0% (±0%)	<0.01% (±0.01%)	0% (±0%)	0% (±0%)	<0.01% (±0.01%)
Chlorobi_Unknown_Unknown_Unknown	0% (±0%)	0% (±0%)	0% (±0%)	0% (±0%)	0% (±0%)	0% (±0%)
Chloroflexi_Aerolineae_A31_S47	<0.01% (±0.07%)	0% (±0%)	0.01% (±0.14%)	0% (±0%)	0% (±0%)	0% (±0%)
Chloroflexi_Aerolineae_A31_Unknown	<0.01% (±0.19%)	<0.01% (±0.01%)	<0.01% (±0.01%)	0.02% (±0.39%)	0% (±0%)	0% (±0%)
Chloroflexi_Aerolineae_Aerolineales_Aeroliceae	<0.01% (±0.01%)	<0.01% (±0.01%)	<0.01% (±0.01%)	<0.01% (±0.01%)	0% (±0%)	0% (±0%)
Chloroflexi_Aerolineae_Ardenscateles_Ardenscateceae	<0.01% (±0.01%)	0% (±0%)	<0.01% (±0.01%)	<0.01% (±0.01%)	0% (±0%)	0% (±0%)
Chloroflexi_Aerolineae_Caldilineales_Caldilineaceae	<0.01% (±0.02%)	0% (±0%)	<0.01% (±0.04%)	0% (±0%)	0% (±0%)	0% (±0%)
Chloroflexi_Aerolineae_CFB-26_Unknown	0% (±0%)	0% (±0%)	0% (±0%)	0% (±0%)	0% (±0%)	0% (±0%)
Chloroflexi_Aerolineae_envOPS12_Unknown	<0.01% (±0.01%)	<0.01% (±0.02%)	<0.01% (±0.01%)	<0.01% (±0.01%)	0% (±0%)	0% (±0%)
Chloroflexi_Aerolineae_GCA4_Unknown	<0.01% (±0.02%)	<0.01% (±0.01%)	<0.01% (±0.01%)	0% (±0%)	0% (±0%)	<0.01% (±0.05%)
Chloroflexi_Aerolineae_H39_Unknown	0% (±0%)	0% (±0%)	0% (±0%)	0% (±0%)	0% (±0%)	0% (±0%)
Chloroflexi_Aerolineae_S28_Unknown	0% (±0%)	0% (±0%)	0% (±0%)	0% (±0%)	0% (±0%)	0% (±0%)
Chloroflexi_Aerolineae_SBR131_A4b	<0.01% (±0.04%)	<0.01% (±0.02%)	<0.01% (±0.01%)	0.01% (±0.07%)	0% (±0%)	0% (±0%)
Chloroflexi_Aerolineae_SJA-15_Unknown	<0.01% (±0.02%)	<0.01% (±0.02%)	0% (±0%)	<0.01% (±0.03%)	<0.01% (±0.01%)	<0.01% (±0.01%)
Chloroflexi_Aerolineae_Unknown_Unknown	0% (±0%)	0% (±0%)	0% (±0%)	0% (±0%)	0% (±0%)	0% (±0%)
Chloroflexi_Aerolineae_WCHB1-5_Unknown	0% (±0%)	0% (±0%)	0% (±0%)	0% (±0%)	0% (±0%)	0% (±0%)
Chloroflexi_C119_Unknown_Unknown	<0.01% (±0.01%)	<0.01% (±0.01%)	<0.01% (±0.01%)	<0.01% (±0.01%)	0% (±0%)	0% (±0%)
Chloroflexi_Chloroflexi_AKIW781_Unknown	<0.01% (±0.01%)	0% (±0%)	<0.01% (±0.01%)	0% (±0%)	0% (±0%)	0% (±0%)
Chloroflexi_Chloroflexi_Chloroflexales_Chloroflexaceae	<0.01% (±0.04%)	0% (±0%)	0.01% (±0.09%)	0% (±0%)	<0.01% (±0.01%)	<0.01% (±0.01%)
Chloroflexi_Chloroflexi_Chloroflexales_FFCH7168	0% (±0%)	0% (±0%)	0% (±0%)	0% (±0%)	0% (±0%)	0% (±0%)
Chloroflexi_Chloroflexi_Chloroflexales_Oscillochloridaceae	0% (±0%)	0% (±0%)	0% (±0%)	0% (±0%)	0% (±0%)	0% (±0%)
Chloroflexi_Chloroflexi_Herpetosipholes_Unknown	<0.01% (±0.04%)	<0.01% (±0.01%)	<0.01% (±0.08%)	0% (±0%)	0% (±0%)	0% (±0%)
Chloroflexi_Chloroflexi_Roseiflexales_Kouleothrixaceae	<0.01% (±0.01%)	0% (±0%)	<0.01% (±0.01%)	<0.01% (±0.02%)	0% (±0%)	0% (±0%)
Chloroflexi_Chloroflexi_Roseiflexales_Unknown	<0.01% (±0.01%)	0% (±0%)	<0.01% (±0.01%)	<0.01% (±0.01%)	0% (±0%)	0% (±0%)
Chloroflexi_Dehalococcoidetes_Dehalococcoidales_Dehalococcoidaceae	<0.01% (±0.03%)	0% (±0%)	<0.01% (±0.07%)	0% (±0%)	0% (±0%)	0% (±0%)
Chloroflexi_Dehalococcoidetes_Unknown_Unknown	<0.01% (±0.06%)	0% (±0%)	0% (±0%)	0.01% (±0.11%)	0% (±0%)	0% (±0%)
Chloroflexi_Ellin6529_Unknown_Unknown	0.01% (±0.06%)	<0.01% (±0.01%)	0.01% (±0.11%)	0.01% (±0.06%)	0% (±0%)	<0.01% (±0.01%)
Chloroflexi_Gitt-GS-136_Unknown_Unknown	<0.01% (±0.08%)	0% (±0%)	<0.01% (±0.07%)	0.01% (±0.16%)	0% (±0%)	0% (±0%)
Chloroflexi_Ktedonobacteria_B12-WMSP1_Unknown	<0.01% (±0.03%)	0% (±0%)	0% (±0%)	<0.01% (±0.05%)	0% (±0%)	0% (±0%)
Chloroflexi_Ktedonobacteria_JG3-KF-AS9_Unknown	0% (±0%)	0% (±0%)	0% (±0%)	0% (±0%)	0% (±0%)	0% (±0%)
Chloroflexi_Ktedonobacteria_Ktedonobacterales_Ktedonobacteraceae	<0.01% (±0.01%)	<0.01% (±0.01%)	<0.01% (±0.01%)	<0.01% (±0.01%)	0.01% (±0.08%)	0% (±0%)
Chloroflexi_Ktedonobacteria_Thermogemmatisporales_Thermogemmatisporaceae	<0.01% (±0.01%)	0% (±0%)	<0.01% (±0.02%)	0% (±0%)	<0.01% (±0.01%)	<0.01% (±0.01%)
Chloroflexi_Ktedonobacteria_Unknown_Unknown	0% (±0%)	0% (±0%)	0% (±0%)	0% (±0%)	<0.01% (±0.01%)	0% (±0%)
Chloroflexi_P2-11E_Unknown_Unknown	<0.01% (±0.01%)	0% (±0%)	<0.01% (±0.01%)	0% (±0%)	0% (±0%)	0% (±0%)
Chloroflexi_S85_Unknown_Unknown	<0.01% (±0.02%)	0% (±0%)	<0.01% (±0.05%)	0% (±0%)	0% (±0%)	0% (±0%)
Chloroflexi_SAR22_Unknown_Unknown	<0.01% (±0.01%)	0% (±0%)	<0.01% (±0.01%)	0% (±0%)	0% (±0%)	0% (±0%)
Chloroflexi_Thermomicrobia_Ellin6537_Unknown	0% (±0%)	0% (±0%)	0% (±0%)	<0.01% (±0.01%)	0% (±0%)	0% (±0%)
Chloroflexi_Thermomicrobia_JG3-KF-CM45_Unknown	0.01% (±0.09%)	0% (±0%)	0.01% (±0.04%)	0.02% (±0.18%)	0% (±0%)	<0.01% (±0.01%)
Chloroflexi_Thermomicrobia_Unknown_Unknown	0% (±0%)	0% (±0%)	0% (±0%)	0% (±0%)	0% (±0%)	0% (±0%)
Chloroflexi_TK1_AKYG885_Dolo_23	<0.01% (±0.01%)	0% (±0%)	<0.01% (±0.01%)	<0.01% (±0.02%)	0% (±0%)	0% (±0%)
Chloroflexi_TK1_B7_WMSP1_FFCH457	<0.01% (±0.05%)	0% (±0%)	0% (±0%)	0.01% (±0.11%)	0% (±0%)	0% (±0%)
Chloroflexi_TK1_B7_WMSP1_Unknown	<0.01% (±0.01%)	0% (±0%)	<0.01% (±0.02%)	<0.01% (±0.02%)	0% (±0%)	<0.01% (±0.02%)
Chloroflexi_TK17_Unknown_Unknown	0% (±0%)	0% (±0%)	0% (±0%)	0% (±0%)	0% (±0%)	0% (±0%)
Cyanobacteria_4Cd-2_MLE1-12_Unknown	0.01% (±0.16%)	0.01% (±0.04%)	<0.01% (±0.03%)	0.02% (±0.34%)	<0.01% (±0.01%)	0% (±0%)
Cyanobacteria_4Cd-2_SM1D11_Unknown	<0.01% (±0.01%)	0% (±0%)	<0.01% (±0.01%)	<0.01% (±0.03%)	0% (±0%)	<0.01% (±0.01%)
Cyanobacteria_4Cd-2_SM2F9_Unknown	<0.01% (±0.02%)	0% (±0%)	<0.01% (±0.02%)	<0.01% (±0.04%)	0% (±0%)	0% (±0%)
Cyanobacteria_4Cd-2_YS2_Unknown	0.02% (±0.21%)	<0.01% (±0.03%)	0.01% (±0.11%)	0.01% (±0.05%)	0.02% (±0.09%)	0.07% (±0.55%)
Cyanobacteria_ML635J-21_Unknown_Unknown	<0.01% (±0.01%)	<0.01% (±0.01%)	<0.01% (±0.01%)	<0.01% (±0.01%)	0% (±0%)	<0.01% (±0.03%)
Cyanobacteria_Nostocophycideae_Nostocales_Nostocaceae	0.01% (±0.1%)	0% (±0%)	0.01% (±0.08%)	0.01% (±0.1%)	0.01% (±0.04%)	0.03% (±0.21%)
Cyanobacteria_Nostocophycideae_Nostocales_Scytonemataceae	<0.01% (±0.02%)	<0.01% (±0.03%)	<0.01% (±0.02%)	<0.01% (±0.01%)	0% (±0%)	<0.01% (±0.01%)
Cyanobacteria_Nostocophycideae_Stigonematales_Rivulariaceae	<0.01% (±0.01%)	0% (±0%)	<0.01% (±0.01%)	<0.01% (±0.01%)	0% (±0%)	<0.01% (±0.01%)
Cyanobacteria_Nostocophycideae_Unknown_Unknown	<0.01% (±0.01%)	0% (±0%)	0% (±0%)	0% (±0%)	0% (±0%)	<0.01% (±0.01%)
Cyanobacteria_Oscillatoriophycideae_Chroococcales_Cyanobacteriaceae	4.1% (±13.18%)	0.13% (±0.94%)	3.09% (±8.95%)	8.28% (±17.55%)	14.87% (±25.09%)	8.21% (±20.36%)
Cyanobacteria_Oscillatoriophycideae_Chroococcales_Gomphosphaeriaceae	<0.01% (±0.01%)	0% (±0%)	0% (±0%)	0% (±0%)	0% (±0%)	<0.01% (±0.01%)
Cyanobacteria_Oscillatoriophycideae_Chroococcales_Unknown	<0.01% (±0.03%)	0% (±0%)	0% (±0%)	<0.01% (±0.01%)	<0.01% (±0.03%)	0.01% (±0.09%)
Cyanobacteria_Oscillatoriophycideae_Chroococcales_Xenococcaceae	0.02% (±0.44%)	<0.01% (±0.01%)	0.03% (±0.46%)	0.02% (±0.27%)	0% (±0%)	0.08% (±0.99%)
Cyanobacteria_Oscillatoriophycideae_Oscillatoriales_Phormidiaceae	<0.01% (±0.04%)	<0.01% (±0.01%)	<0.01% (±0.01%)	<0.01% (±0.01%)	<0.01% (±0.02%)	0.01% (±0.11%)
Cyanobacteria_Oscillatoriophycideae_Unknown_Unknown	<0.01% (±0.01%)	<0.01% (±0.01%)	0% (±0%)	0% (±0%)	0% (±0%)	0% (±0%)
Cyanobacteria_Synechococcophycideae_Pseudabaeles_Pseudabaeceae	0.01% (±0.06%)	0% (±0%)	0.01% (±0.08%)	0.01% (±0.09%)	0.01% (±0.08%)	<0.01% (±0.05%)
Cyanobacteria_Synechococcophycideae_Pseudabaeles_Unknown	0% (±0%)	0% (±0%)	0% (±0%)	0% (±0%)	<0.01% (±0.01%)	<0.01% (±0.01%)
Cyanobacteria_Synechococcophycideae_Synechococcales_Chamaesiphoceae	0% (±0%)	0% (±0%)	0% (±0%)	0% (±0%)	0% (±0%)	0% (±0%)
Cyanobacteria_Synechococcophycideae_Synechococcales_Synechococcaceae	0% (±0%)	0% (±0%)	0% (±0%)	<0.01% (±0.01%)	0% (±0%)	0% (±0%)
Cyanobacteria_Synechococcophycideae_Synechococcales_Unknown	<0.01% (±0.08%)	0% (±0%)	0.01% (±0.17%)	<0.01% (±0.01%)	0% (±0%)	0% (±0%)
Cyanobacteria_Unknown_Unknown_Unknown	<0.01% (±0.02%)	0% (±0%)	<0.01% (±0.02%)	<0.01% (±0.02%)	0.01% (±0.03%)	0.01% (±0.04%)
Deferribacteres_Deferribacteres_Deferribacterales_Deferribacteraceae	0.04% (±0.64%)	0.02% (±0.27%)	0.01% (±0.08%)	0.14% (±1.27%)	0.02% (±0.09%)	0.02% (±0.12%)
Elusimicrobia_Elusimicrobia_Elusimicrobiales_Elusimicrobiaceae	<0.01% (±0.04%)	0% (±0%)	<0.01% (±0.04%)	0% (±0%)	<0.01% (±0.02%)	0.01% (±0.1%)
Elusimicrobia_Elusimicrobia_Elusimicrobiales_Unknown	0% (±0%)	0% (±0%)	0% (±0%)	0% (±0%)	0% (±0%)	0% (±0%)
Elusimicrobia_Elusimicrobia_FAC88_Unknown	<0.01% (±0.01%)	<0.01% (±0.01%)	<0.01% (±0.01%)	0% (±0%)	0% (±0%)	0% (±0%)
Elusimicrobia_Elusimicrobia_IIb_Unknown	0% (±0%)	0% (±0%)	0% (±0%)	<0.01% (±0.01%)	0% (±0%)	0% (±0%)
Elusimicrobia_Elusimicrobia_MVP-88_Unknown	0% (±0%)	0% (±0%)	0% (±0%)	0% (±0%)	0% (±0%)	0% (±0%)
Elusimicrobia_Endomicrobia_Unknown_Unknown	<0.01% (±0.05%)	<0.01% (±0.01%)	<0.01% (±0.06%)	0% (±0%)	0.04% (±0.26%)	0% (±0%)
Elusimicrobia_Unknown_Unknown_Unknown	0% (±0%)	0% (±0%)	0% (±0%)	0% (±0%)	0% (±0%)	<0.01% (±0.01%)
FBP_Unknown_Unknown_Unknown	<0.01% (±0.04%)	<0.01% (±0.01%)	0.01% (±0.07%)	0.01% (±0.04%)	0% (±0%)	0% (±0%)
FCPU426_Unknown_Unknown_Unknown	<0.01% (±0.01%)	0% (±0%)	<0.01% (±0.01%)	0% (±0%)	0% (±0%)	0% (±0%)
Fibrobacteres_Fibrobacteria_258ds1_Unknown	0% (±0%)	0% (±0%)	0% (±0%)	0% (±0%)	0% (±0%)	0% (±0%)
Fibrobacteres_TG3_TG3-1_M1PL1-46	0% (±0%)	0% (±0%)	0% (±0%)	0% (±0%)	0% (±0%)	0% (±0%)
Fibrobacteres_TG3_TG3-1_TSCOR3-O2	0% (±0%)	0% (±0%)	0% (±0%)	0% (±0%)	0% (±0%)	0% (±0%)
Fibrobacteres_TG3_TG3-1_Unknown	0% (±0%)	0% (±0%)	0% (±0%)	0% (±0%)	0% (±0%)	0% (±0%)
Fibrobacteres_Unknown_Unknown_Unknown	0% (±0%)	0% (±0%)	0% (±0%)	0% (±0%)	0% (±0%)	0% (±0%)
Firmicutes_Bacilli_Bacillales_Alicyclobacillaceae	1.79% (±4.43%)	0.89% (±3.1%)	3.36% (±5.72%)	1.98% (±4.85%)	1.47% (±3.66%)	1.61% (±4.08%)
Firmicutes_Bacilli_Bacillales_Bacillaceae	0.62% (±2.77%)	0.12% (±0.78%)	1.29% (±3.98%)	0.97% (±3.9%)	0.33% (±1.21%)	0.4% (±1.21%)
Firmicutes_Bacilli_Bacillales_Exiguobacteraceae	0.11% (±0.67%)	0.05% (±0.15%)	0.27% (±1.28%)	0.11% (±0.51%)	0.01% (±0.04%)	0.03% (±0.24%)
Firmicutes_Bacilli_Bacillales_Listeriaceae	<0.01% (±0.07%)	0.01% (±0.1%)	0.01% (±0.04%)	<0.01% (±0.03%)	0% (±0%)	<0.01% (±0.02%)
Firmicutes_Bacilli_Bacillales_Paenibacillaceae	0.08% (±0.36%)	0.01% (±0.05%)	0.12% (±0.4%)	0.12% (±0.57%)	0.14% (±0.42%)	0.1% (±0.34%)
Firmicutes_Bacilli_Bacillales_Planococcaceae	0.17% (±0.96%)	0.06% (±0.4%)	0.36% (±1.4%)	0.23% (±1.21%)	0.06% (±0.17%)	0.12% (±0.78%)
Firmicutes_Bacilli_Bacillales_Sporolactobacillaceae	0% (±0%)	0% (±0%)	0% (±0%)	0% (±0%)	0% (±0%)	<0.01% (±0.01%)
Firmicutes_Bacilli_Bacillales_Staphylococcaceae	3.13% (±7.48%)	0.48% (±2.39%)	6.43% (±10.93%)	6.23% (±8.97%)	0.24% (±0.76%)	0.64% (±1.8%)
Firmicutes_Bacilli_Bacillales_Thermicaceae	<0.01% (±0.03%)	<0.01% (±0.01%)	<0.01% (±0.01%)	0.01% (±0.05%)	0% (±0%)	<0.01% (±0.02%)
Firmicutes_Bacilli_Bacillales_Thermoactinomycetaceae	<0.01% (±0.08%)	<0.01% (±0.01%)	<0.01% (±0.01%)	0.01% (±0.14%)	<0.01% (±0.01%)	0.01% (±0.1%)
Firmicutes_Bacilli_Bacillales_Unknown	0.09% (±0.36%)	0.06% (±0.2%)	0.14% (±0.58%)	0.11% (±0.35%)	0.09% (±0.32%)	0.08% (±0.26%)
Firmicutes_Bacilli_Gemellales_Gemellaceae	0.12% (±1.47%)	0.02% (±0.06%)	0.29% (±2.64%)	0.19% (±1.61%)	0.05% (±0.29%)	0.02% (±0.12%)
Firmicutes_Bacilli_Gemellales_Unknown	<0.01% (±0.19%)	0% (±0%)	0% (±0%)	0.02% (±0.39%)	0% (±0%)	0% (±0%)
Firmicutes_Bacilli_Haloplasmatales_Haloplasmataceae	0% (±0%)	0% (±0%)	0% (±0%)	0% (±0%)	0% (±0%)	0% (±0%)
Firmicutes_Bacilli_Lactobacillales_Aerococcaceae	0.17% (±0.68%)	0.08% (±0.12%)	0.25% (±0.67%)	0.33% (±1.09%)	0.06% (±0.22%)	0.08% (±0.73%)
Firmicutes_Bacilli_Lactobacillales_Carnobacteriaceae	0.04% (±0.31%)	0.02% (±0.14%)	0.08% (±0.54%)	0.06% (±0.29%)	0.01% (±0.05%)	0.02% (±0.15%)
Firmicutes_Bacilli_Lactobacillales_Enterococcaceae	6.89% (±20.24%)	3% (±11.29%)	2.56% (±9.77%)	5.81% (±17.92%)	9.22% (±22.24%)	27.18% (±38.01%)
Firmicutes_Bacilli_Lactobacillales_Lactobacillaceae	1.6% (±8.63%)	0.52% (±3.73%)	0.64% (±4.35%)	1.22% (±7.94%)	10.59% (±24.34%)	4.82% (±14.98%)
Firmicutes_Bacilli_Lactobacillales_Leuconostocaceae	0.41% (±3.6%)	0.15% (±1.97%)	0.29% (±1.89%)	0.31% (±2.15%)	3.13% (±14.27%)	0.82% (±4.7%)
Firmicutes_Bacilli_Lactobacillales_Streptococcaceae	2.02% (±7.36%)	1.51% (±6.96%)	1.54% (±4.86%)	2.45% (±5.76%)	2.96% (±13.36%)	3.45% (±11.76%)
Firmicutes_Bacilli_Lactobacillales_Unknown	0.14% (±1.81%)	0.02% (±0.3%)	0.02% (±0.22%)	0.17% (±2.02%)	0.6% (±3.08%)	0.55% (±3.93%)
Firmicutes_Bacilli_Turicibacterales_Turicibacteraceae	0.07% (±1.5%)	<0.01% (±0.02%)	0.03% (±0.19%)	0.17% (±2.87%)	0.19% (±1%)	0.03% (±0.14%)
Firmicutes_Bacilli_Unknown_Unknown	0% (±0%)	0% (±0%)	0% (±0%)	0% (±0%)	0% (±0%)	0% (±0%)
Firmicutes_Clostridia_Clostridiales_Acidaminobacteraceae	<0.01% (±0.01%)	0% (±0%)	<0.01% (±0.01%)	0% (±0%)	0% (±0%)	0% (±0%)
Firmicutes_Clostridia_Clostridiales_Caldicoprobacteraceae	<0.01% (±0.02%)	<0.01% (±0.03%)	<0.01% (±0.01%)	0% (±0%)	<0.01% (±0.01%)	0% (±0%)
Firmicutes_Clostridia_Clostridiales_Christensenellaceae	0.03% (±0.23%)	0.01% (±0.07%)	0.01% (±0.11%)	0.04% (±0.41%)	0.17% (±0.48%)	0.06% (±0.16%)
Firmicutes_Clostridia_Clostridiales_Clostridiaceae	1.59% (±8.37%)	1.33% (±7.92%)	0.37% (±3.38%)	1.81% (±8.25%)	4.23% (±13.96%)	2.63% (±11.27%)
Firmicutes_Clostridia_Clostridiales_Dehalobacteriaceae	<0.01% (±0.03%)	<0.01% (±0.01%)	0% (±0%)	<0.01% (±0.01%)	0.02% (±0.05%)	0.01% (±0.07%)
Firmicutes_Clostridia_Clostridiales_EtOH8	0% (±0%)	0% (±0%)	0% (±0%)	0% (±0%)	<0.01% (±0.01%)	<0.01% (±0.01%)
Firmicutes_Clostridia_Clostridiales_Eubacteriaceae	0.01% (±0.08%)	<0.01% (±0.03%)	<0.01% (±0.02%)	<0.01% (±0.03%)	0.01% (±0.02%)	0.04% (±0.21%)
Firmicutes_Clostridia_Clostridiales_Gracilibacteraceae	0% (±0%)	0% (±0%)	0% (±0%)	0% (±0%)	0% (±0%)	0% (±0%)
Firmicutes_Clostridia_Clostridiales_Lachnospiraceae	0.78% (±3.75%)	0.32% (±1.79%)	0.31% (±1.18%)	0.77% (±3.09%)	1.41% (±2.64%)	2.43% (±7.77%)
Firmicutes_Clostridia_Clostridiales_Mogibacteriaceae	0.04% (±0.25%)	0.01% (±0.07%)	0.02% (±0.13%)	0.06% (±0.34%)	0.08% (±0.26%)	0.1% (±0.44%)
Firmicutes_Clostridia_Clostridiales_Peptococcaceae	0.13% (±1.31%)	0.06% (±0.82%)	0.04% (±0.54%)	0.09% (±0.68%)	0.1% (±0.23%)	0.25% (±1.26%)
Firmicutes_Clostridia_Clostridiales_Peptostreptococcaceae	0.97% (±6.53%)	0.44% (±4.41%)	0.29% (±1%)	1.51% (±7.94%)	3.54% (±10.28%)	1.61% (±10.37%)
Firmicutes_Clostridia_Clostridiales_Ruminococcaceae	0.53% (±2.35%)	0.22% (±1.13%)	0.24% (±1.6%)	0.56% (±2.32%)	1.59% (±3.31%)	1.34% (±3.51%)
Firmicutes_Clostridia_Clostridiales_Symbiobacteriaceae	0% (±0%)	0% (±0%)	0% (±0%)	0% (±0%)	0% (±0%)	0% (±0%)
Firmicutes_Clostridia_Clostridiales_Syntrophomodaceae	0% (±0%)	0% (±0%)	0% (±0%)	0% (±0%)	0% (±0%)	0% (±0%)
Firmicutes_Clostridia_Clostridiales_Tissierellaceae	0.59% (±2.54%)	0.07% (±0.43%)	0.74% (±1.98%)	1.65% (±4.69%)	0.08% (±0.24%)	0.08% (±0.34%)
Firmicutes_Clostridia_Clostridiales_Unknown	0.36% (±1.87%)	0.11% (±0.5%)	0.15% (±0.7%)	0.56% (±2.99%)	1.04% (±2.92%)	0.79% (±2.46%)
Firmicutes_Clostridia_Clostridiales_Veillonellaceae	0.34% (±2.3%)	0.16% (±1.05%)	0.16% (±0.72%)	0.34% (±1.12%)	3.4% (±9.75%)	0.23% (±0.74%)
Firmicutes_Clostridia_Halaerobiales_Halobacteroidaceae	<0.01% (±0.01%)	<0.01% (±0.01%)	0% (±0%)	0% (±0%)	0% (±0%)	0% (±0%)
Firmicutes_Clostridia_MBA8_Unknown	0% (±0%)	0% (±0%)	0% (±0%)	0% (±0%)	0% (±0%)	<0.01% (±0.01%)
Firmicutes_Clostridia_OPB54_Unknown	0% (±0%)	0% (±0%)	0% (±0%)	0% (±0%)	<0.01% (±0.02%)	0% (±0%)
Firmicutes_Clostridia_Thermoaerobacterales_Unknown	0% (±0%)	<0.01% (±0.01%)	0% (±0%)	0% (±0%)	0% (±0%)	0% (±0%)
Firmicutes_Clostridia_Unknown_Unknown	<0.01% (±0.01%)	0% (±0%)	<0.01% (±0.01%)	0% (±0%)	0% (±0%)	0% (±0%)
Firmicutes_Erysipelotrichi_Erysipelotrichales_Erysipelotrichaceae	0.24% (±1.79%)	0.11% (±1.1%)	0.08% (±0.61%)	0.13% (±0.69%)	0.31% (±0.48%)	0.91% (±4.05%)
Fusobacteria_Fusobacteriia_Fusobacteriales_Fusobacteriaceae	0.63% (±4.49%)	0.5% (±4.42%)	0.46% (±3.24%)	0.82% (±4.05%)	1.75% (±8.53%)	0.64% (±5.79%)
Fusobacteria_Fusobacteriia_Fusobacteriales_Leptotrichiaceae	0.54% (±3.83%)	0.01% (±0.06%)	1.9% (±7.36%)	0.42% (±3.02%)	0.43% (±1.41%)	0.04% (±0.33%)
Fusobacteria_Fusobacteriia_Fusobacteriales_Unknown	0% (±0%)	<0.01% (±0.01%)	0% (±0%)	0% (±0%)	0% (±0%)	0% (±0%)
GAL15_Unknown_Unknown_Unknown	0% (±0%)	0% (±0%)	0% (±0%)	<0.01% (±0.01%)	0% (±0%)	0% (±0%)
Gemmatimodetes_Gemm-1_Unknown_Unknown	<0.01% (±0.03%)	<0.01% (±0.01%)	0.01% (±0.06%)	<0.01% (±0.02%)	0% (±0%)	<0.01% (±0.02%)
Gemmatimodetes_Gemm-3_Unknown_Unknown	0.01% (±0.18%)	0% (±0%)	0.05% (±0.36%)	0.01% (±0.09%)	<0.01% (±0.01%)	<0.01% (±0.04%)
Gemmatimodetes_Gemm-5_Unknown_Unknown	<0.01% (±0.01%)	<0.01% (±0.01%)	0% (±0%)	0% (±0%)	0% (±0%)	<0.01% (±0.01%)
Gemmatimodetes_Gemmatimodetes_C114_Unknown	0% (±0%)	0% (±0%)	<0.01% (±0.01%)	0% (±0%)	0% (±0%)	0% (±0%)
Gemmatimodetes_Gemmatimodetes_Ellin529_Unknown	<0.01% (±0.03%)	<0.01% (±0.01%)	0.01% (±0.06%)	0% (±0%)	0% (±0%)	<0.01% (±0.02%)
Gemmatimodetes_Gemmatimodetes_Gemmatimodales_Ellin531	<0.01% (±0.01%)	0% (±0%)	<0.01% (±0.02%)	<0.01% (±0.01%)	0% (±0%)	<0.01% (±0.01%)
Gemmatimodetes_Gemmatimodetes_Gemmatimodales_Gemmatimodaceae	<0.01% (±0.02%)	0% (±0%)	<0.01% (±0.03%)	0% (±0%)	0% (±0%)	<0.01% (±0.02%)
Gemmatimodetes_Gemmatimodetes_Gemmatimodales_Unknown	0.01% (±0.08%)	<0.01% (±0.01%)	0.02% (±0.14%)	0.01% (±0.07%)	0% (±0%)	<0.01% (±0.06%)
Gemmatimodetes_Gemmatimodetes_N1423WL_Unknown	<0.01% (±0.01%)	<0.01% (±0.01%)	<0.01% (±0.02%)	0% (±0%)	0% (±0%)	0% (±0%)
Gemmatimodetes_Gemmatimodetes_Unknown_Unknown	<0.01% (±0.03%)	<0.01% (±0.01%)	0.01% (±0.04%)	<0.01% (±0.04%)	0% (±0%)	<0.01% (±0.01%)
GN2_3BR-5F_Unknown_Unknown	0% (±0%)	0% (±0%)	0% (±0%)	0% (±0%)	0% (±0%)	0% (±0%)
GN2_BB34_Unknown_Unknown	0% (±0%)	0% (±0%)	0% (±0%)	0% (±0%)	0% (±0%)	0% (±0%)
GN2_BD1-5_Unknown_Unknown	<0.01% (±0.02%)	0% (±0%)	0.01% (±0.04%)	<0.01% (±0.02%)	<0.01% (±0.01%)	0% (±0%)
GOUTA4_Unknown_Unknown_Unknown	0% (±0%)	0% (±0%)	0% (±0%)	0% (±0%)	0% (±0%)	0% (±0%)
Lentisphaerae_Lentisphaeria_Victivallales_Victivallaceae	<0.01% (±0.06%)	<0.01% (±0.07%)	0% (±0%)	0% (±0%)	0% (±0%)	0.01% (±0.11%)
MVP-21_Unknown_Unknown_Unknown	0% (±0%)	0% (±0%)	0% (±0%)	0% (±0%)	0% (±0%)	0% (±0%)
NC1_44919_JH-WHS47_Unknown	0% (±0%)	0% (±0%)	0% (±0%)	0% (±0%)	0% (±0%)	0% (±0%)
NC1_44919_Methylomirabiliales_Methylomirabiliaceae	0% (±0%)	0% (±0%)	0% (±0%)	<0.01% (±0.01%)	0% (±0%)	0% (±0%)
Nitrospirae_Nitrospira_Nitrospirales_319-6A21	<0.01% (±0.02%)	0% (±0%)	<0.01% (±0.02%)	<0.01% (±0.03%)	0% (±0%)	0% (±0%)
Nitrospirae_Nitrospira_Nitrospirales_4468	0% (±0%)	0% (±0%)	0% (±0%)	0% (±0%)	0% (±0%)	0% (±0%)
Nitrospirae_Nitrospira_Nitrospirales_Nitrospiraceae	<0.01% (±0.06%)	<0.01% (±0.01%)	0.01% (±0.12%)	<0.01% (±0.01%)	0% (±0%)	<0.01% (±0.03%)
Nitrospirae_Nitrospira_Nitrospirales_Thermodesulfovibrioceae	0% (±0%)	0% (±0%)	0% (±0%)	0% (±0%)	0% (±0%)	0% (±0%)
Nitrospirae_Nitrospira_Nitrospirales_Unknown	0% (±0%)	0% (±0%)	0% (±0%)	<0.01% (±0.01%)	0% (±0%)	0% (±0%)
NKB19_Unknown_Unknown_Unknown	0% (±0%)	0% (±0%)	0% (±0%)	0% (±0%)	0% (±0%)	0% (±0%)
OD1_ABY1_Unknown_Unknown	0% (±0%)	0% (±0%)	<0.01% (±0.01%)	0% (±0%)	0% (±0%)	0% (±0%)
OD1_SM2F11_Unknown_Unknown	<0.01% (±0.03%)	0% (±0%)	<0.01% (±0.03%)	<0.01% (±0.04%)	0% (±0%)	0% (±0%)
OD1_Unknown_Unknown_Unknown	0% (±0%)	0% (±0%)	0% (±0%)	0% (±0%)	0% (±0%)	<0.01% (±0.01%)
OD1_ZB2_Unknown_Unknown	0.01% (±0.11%)	0% (±0%)	<0.01% (±0.04%)	0.02% (±0.22%)	0% (±0%)	0% (±0%)
OP11_OP11-4_Unknown_Unknown	<0.01% (±0.01%)	0% (±0%)	<0.01% (±0.01%)	0% (±0%)	0% (±0%)	0% (±0%)
OP3_koll11_GIF1_kpj58rc	<0.01% (±0.01%)	0% (±0%)	<0.01% (±0.01%)	0% (±0%)	0% (±0%)	0% (±0%)
OP3_koll11_GIF1_Unknown	<0.01% (±0.03%)	0% (±0%)	<0.01% (±0.07%)	0% (±0%)	0% (±0%)	0% (±0%)
OP3_koll11_Unknown_Unknown	0.01% (±0.27%)	0% (±0%)	<0.01% (±0.05%)	0.03% (±0.55%)	0% (±0%)	0% (±0%)
OP3_PBS-25_Unknown_Unknown	<0.01% (±0.04%)	0% (±0%)	<0.01% (±0.09%)	<0.01% (±0.01%)	0% (±0%)	0% (±0%)
OP3_Unknown_Unknown_Unknown	0% (±0%)	0% (±0%)	0% (±0%)	0% (±0%)	0% (±0%)	0% (±0%)
OP8_OP8_1_Unknown_Unknown	0% (±0%)	0% (±0%)	0% (±0%)	0% (±0%)	0% (±0%)	0% (±0%)
Planctomycetes_28H5-P-BN-P5_Unknown_Unknown	<0.01% (±0.14%)	0% (±0%)	0% (±0%)	0.02% (±0.29%)	0% (±0%)	0% (±0%)
Planctomycetes_Brocadiae_Brocadiales_Brocadiaceae	0% (±0%)	0% (±0%)	<0.01% (±0.01%)	0% (±0%)	0% (±0%)	0% (±0%)
Planctomycetes_Brocadiae_Brocadiales_W4	0% (±0%)	0% (±0%)	0% (±0%)	0% (±0%)	0% (±0%)	0% (±0%)
Planctomycetes_C6_d113_Unknown	0% (±0%)	0% (±0%)	<0.01% (±0.01%)	0% (±0%)	0% (±0%)	0% (±0%)
Planctomycetes_C6_MVS-17_Unknown	0% (±0%)	0% (±0%)	0% (±0%)	0% (±0%)	0% (±0%)	0% (±0%)
Planctomycetes_OM19_agg27_Unknown	0% (±0%)	0% (±0%)	0% (±0%)	<0.01% (±0.01%)	0% (±0%)	0% (±0%)
Planctomycetes_OM19_CL5-15_Unknown	<0.01% (±0.02%)	0.01% (±0.04%)	<0.01% (±0.01%)	0% (±0%)	0% (±0%)	0% (±0%)
Planctomycetes_Phycisphaerae_CPla-3_Unknown	0% (±0%)	0% (±0%)	0% (±0%)	0% (±0%)	0% (±0%)	0% (±0%)
Planctomycetes_Phycisphaerae_MSBL9_Unknown	<0.01% (±0.04%)	0% (±0%)	0% (±0%)	<0.01% (±0.08%)	0% (±0%)	0% (±0%)
Planctomycetes_Phycisphaerae_Phycisphaerales_Unknown	<0.01% (±0.01%)	<0.01% (±0.01%)	<0.01% (±0.01%)	<0.01% (±0.01%)	0% (±0%)	<0.01% (±0.01%)
Planctomycetes_Phycisphaerae_Pla1_Unknown	<0.01% (±0.02%)	0% (±0%)	<0.01% (±0.04%)	0% (±0%)	0% (±0%)	0% (±0%)
Planctomycetes_Phycisphaerae_WD211_Unknown	0.01% (±0.06%)	<0.01% (±0.01%)	0.01% (±0.03%)	0.01% (±0.11%)	0% (±0%)	<0.01% (±0.01%)
Planctomycetes_Pla4_Unknown_Unknown	<0.01% (±0.01%)	<0.01% (±0.01%)	0% (±0%)	<0.01% (±0.03%)	0% (±0%)	0% (±0%)
Planctomycetes_Planctomycetia_B97_Unknown	<0.01% (±0.02%)	<0.01% (±0.01%)	<0.01% (±0.03%)	0% (±0%)	0% (±0%)	0% (±0%)
Planctomycetes_Planctomycetia_Gemmatales_Gemmataceae	0.02% (±0.14%)	<0.01% (±0.02%)	0.04% (±0.25%)	0.01% (±0.13%)	0.02% (±0.09%)	0.01% (±0.05%)
Planctomycetes_Planctomycetia_Gemmatales_Isosphaeraceae	0.02% (±0.31%)	0% (±0%)	0.01% (±0.07%)	0.04% (±0.63%)	0.03% (±0.16%)	0.02% (±0.11%)
Planctomycetes_Planctomycetia_Pirellulales_Pirellulaceae	0.01% (±0.22%)	<0.01% (±0.02%)	0.01% (±0.07%)	0.01% (±0.06%)	0.02% (±0.07%)	0.06% (±0.59%)
Planctomycetes_Planctomycetia_Planctomycetales_Planctomycetaceae	0.01% (±0.04%)	0.02% (±0.05%)	<0.01% (±0.03%)	<0.01% (±0.04%)	0% (±0%)	0% (±0%)
Planctomycetes_vadinHA49_DH61_Unknown	<0.01% (±0.14%)	0% (±0%)	0% (±0%)	0.02% (±0.29%)	0% (±0%)	0% (±0%)
Planctomycetes_vadinHA49_p4_C1_Unknown	<0.01% (±0.01%)	0% (±0%)	0% (±0%)	<0.01% (±0.02%)	0% (±0%)	0% (±0%)
Planctomycetes_vadinHA49_PeHg47_Unknown	0.01% (±0.12%)	<0.01% (±0.04%)	0.01% (±0.2%)	<0.01% (±0.02%)	0.02% (±0.13%)	0.04% (±0.2%)
Planctomycetes_vadinHA49_PHOS-HE93_Unknown	0% (±0%)	0% (±0%)	0% (±0%)	0% (±0%)	0% (±0%)	0% (±0%)
Proteobacteria_Alphaproteobacteria_BD7-3_Unknown	0.01% (±0.07%)	<0.01% (±0.03%)	0.01% (±0.12%)	0.01% (±0.07%)	<0.01% (±0.02%)	0% (±0%)
Proteobacteria_Alphaproteobacteria_Caulobacterales_Caulobacteraceae	0.45% (±1.57%)	0.32% (±0.59%)	0.53% (±1.37%)	0.85% (±2.8%)	0.06% (±0.14%)	0.08% (±0.38%)
Proteobacteria_Alphaproteobacteria_Ellin329_Unknown	<0.01% (±0.03%)	0% (±0%)	<0.01% (±0.04%)	<0.01% (±0.02%)	0% (±0%)	<0.01% (±0.03%)
Proteobacteria_Alphaproteobacteria_Kiloniellales_Kiloniellaceae	<0.01% (±0.01%)	0% (±0%)	0% (±0%)	<0.01% (±0.03%)	0% (±0%)	0% (±0%)
Proteobacteria_Alphaproteobacteria_RF32_Unknown	0.01% (±0.09%)	0.01% (±0.04%)	0.01% (±0.13%)	0.01% (±0.13%)	0.01% (±0.03%)	<0.01% (±0.04%)
Proteobacteria_Alphaproteobacteria_Rhizobiales_Aurantimodaceae	0.08% (±0.57%)	0.01% (±0.05%)	0.09% (±0.34%)	0.15% (±0.75%)	0.03% (±0.06%)	0.15% (±1.13%)
Proteobacteria_Alphaproteobacteria_Rhizobiales_Bartonellaceae	0.05% (±0.59%)	<0.01% (±0.02%)	0.03% (±0.17%)	0.12% (±1.03%)	0.09% (±0.55%)	0.12% (±0.79%)
Proteobacteria_Alphaproteobacteria_Rhizobiales_Beijerinckiaceae	0.04% (±0.34%)	<0.01% (±0.04%)	0.06% (±0.26%)	0.04% (±0.17%)	0.04% (±0.24%)	0.08% (±0.82%)
Proteobacteria_Alphaproteobacteria_Rhizobiales_Bradyrhizobiaceae	0.5% (±0.83%)	0.72% (±0.62%)	0.61% (±1.15%)	0.28% (±0.85%)	0.15% (±0.38%)	0.19% (±0.49%)
Proteobacteria_Alphaproteobacteria_Rhizobiales_Brucellaceae	0.07% (±1.34%)	0.03% (±0.2%)	0.04% (±0.3%)	0.05% (±0.38%)	0.04% (±0.2%)	0.32% (±3.63%)
Proteobacteria_Alphaproteobacteria_Rhizobiales_Hyphomicrobiaceae	0.26% (±0.64%)	0.47% (±0.65%)	0.16% (±0.61%)	0.15% (±0.73%)	0.15% (±0.58%)	0.07% (±0.22%)
Proteobacteria_Alphaproteobacteria_Rhizobiales_Methylobacteriaceae	1.11% (±3.13%)	0.88% (±2.37%)	2.15% (±4.8%)	0.97% (±2.38%)	0.15% (±0.5%)	0.55% (±2.64%)
Proteobacteria_Alphaproteobacteria_Rhizobiales_Methylocystaceae	0.09% (±0.5%)	0.01% (±0.08%)	0.11% (±0.35%)	0.24% (±0.94%)	0.09% (±0.28%)	0.05% (±0.24%)
Proteobacteria_Alphaproteobacteria_Rhizobiales_Phyllobacteriaceae	0.04% (±0.22%)	0.03% (±0.12%)	0.04% (±0.25%)	0.04% (±0.27%)	0.03% (±0.12%)	0.06% (±0.29%)
Proteobacteria_Alphaproteobacteria_Rhizobiales_Rhizobiaceae	0.21% (±1.72%)	0.12% (±1.64%)	0.17% (±0.94%)	0.26% (±2.16%)	0.63% (±3.33%)	0.38% (±1.71%)
Proteobacteria_Alphaproteobacteria_Rhizobiales_Rhodobiaceae	<0.01% (±0.06%)	0% (±0%)	<0.01% (±0.03%)	0.01% (±0.12%)	0% (±0%)	<0.01% (±0.01%)
Proteobacteria_Alphaproteobacteria_Rhizobiales_Unknown	0.11% (±0.6%)	0.04% (±0.07%)	0.13% (±0.5%)	0.22% (±1.08%)	0.07% (±0.35%)	0.12% (±0.47%)
Proteobacteria_Alphaproteobacteria_Rhizobiales_Xanthobacteraceae	0.01% (±0.24%)	<0.01% (±0.02%)	0.01% (±0.06%)	0.05% (±0.5%)	0% (±0%)	0.01% (±0.03%)
Proteobacteria_Alphaproteobacteria_Rhodobacterales_Hyphomodaceae	<0.01% (±0.03%)	<0.01% (±0.02%)	<0.01% (±0.02%)	<0.01% (±0.03%)	0% (±0%)	<0.01% (±0.06%)
Proteobacteria_Alphaproteobacteria_Rhodobacterales_Rhodobacteraceae	0.18% (±0.92%)	0.06% (±0.19%)	0.16% (±0.45%)	0.44% (±1.75%)	0.06% (±0.13%)	0.1% (±0.61%)
Proteobacteria_Alphaproteobacteria_Rhodospirillales_Acetobacteraceae	0.11% (±0.52%)	0.03% (±0.23%)	0.13% (±0.39%)	0.23% (±0.88%)	0.04% (±0.14%)	0.1% (±0.49%)
Proteobacteria_Alphaproteobacteria_Rhodospirillales_Rhodospirillaceae	0.12% (±2.06%)	0.08% (±0.15%)	0.06% (±0.3%)	0.29% (±4.27%)	0.04% (±0.17%)	0.06% (±0.26%)
Proteobacteria_Alphaproteobacteria_Rhodospirillales_Unknown	<0.01% (±0.05%)	<0.01% (±0.01%)	0.01% (±0.1%)	<0.01% (±0.02%)	<0.01% (±0.01%)	0.01% (±0.03%)
Proteobacteria_Alphaproteobacteria_Rickettsiales_Aplasmataceae	0.11% (±2.23%)	0.29% (±3.61%)	0% (±0%)	0% (±0%)	0% (±0%)	0% (±0%)
Proteobacteria_Alphaproteobacteria_Rickettsiales_Holosporaceae	<0.01% (±0.06%)	0.01% (±0.1%)	0% (±0%)	0% (±0%)	0% (±0%)	0% (±0%)
Proteobacteria_Alphaproteobacteria_Rickettsiales_Rickettsiaceae	0.1% (±1.67%)	0.06% (±0.95%)	0.14% (±2.54%)	0.01% (±0.11%)	0.03% (±0.11%)	0.33% (±2.78%)
Proteobacteria_Alphaproteobacteria_Rickettsiales_Unknown	0.02% (±0.09%)	0.02% (±0.06%)	0.03% (±0.16%)	0.01% (±0.04%)	0.02% (±0.06%)	0.01% (±0.07%)
Proteobacteria_Alphaproteobacteria_Sphingomodales_Erythrobacteraceae	0.02% (±0.13%)	0.01% (±0.03%)	0.03% (±0.22%)	0.02% (±0.14%)	0.01% (±0.03%)	0.01% (±0.05%)
Proteobacteria_Alphaproteobacteria_Sphingomodales_Sphingomodaceae	2.63% (±4.71%)	2.99% (±2.61%)	3.28% (±5.48%)	3.1% (±7.14%)	0.28% (±0.71%)	0.32% (±0.95%)
Proteobacteria_Alphaproteobacteria_Sphingomodales_Unknown	0.01% (±0.14%)	<0.01% (±0.02%)	0.03% (±0.27%)	0.01% (±0.1%)	0.01% (±0.03%)	0.02% (±0.12%)
Proteobacteria_Alphaproteobacteria_Unknown_Unknown	0.02% (±0.33%)	<0.01% (±0.02%)	0.02% (±0.12%)	0.05% (±0.68%)	0.01% (±0.03%)	<0.01% (±0.05%)
Proteobacteria_Betaproteobacteria_A21b_EB13	0% (±0%)	0% (±0%)	0% (±0%)	0% (±0%)	0% (±0%)	0% (±0%)
Proteobacteria_Betaproteobacteria_A21b_UD5	0% (±0%)	0% (±0%)	0% (±0%)	0% (±0%)	0% (±0%)	0% (±0%)
Proteobacteria_Betaproteobacteria_Burkholderiales_Alcaligeceae	0.39% (±2.97%)	0.07% (±0.56%)	1.06% (±4.82%)	0.15% (±0.86%)	2.74% (±10.86%)	0.22% (±1.52%)
Proteobacteria_Betaproteobacteria_Burkholderiales_Burkholderiaceae	0.08% (±0.78%)	0.03% (±0.08%)	0.07% (±0.26%)	0.07% (±0.39%)	0.01% (±0.05%)	0.24% (±2.04%)
Proteobacteria_Betaproteobacteria_Burkholderiales_Comamodaceae	2.51% (±4.4%)	1.96% (±1.79%)	3.41% (±4.5%)	4.3% (±7.1%)	0.13% (±0.25%)	0.12% (±0.33%)
Proteobacteria_Betaproteobacteria_Burkholderiales_Oxalobacteraceae	1.27% (±3.58%)	1.89% (±3.51%)	1.23% (±4.94%)	1.18% (±3.2%)	0.02% (±0.04%)	0.04% (±0.14%)
Proteobacteria_Betaproteobacteria_Burkholderiales_Unknown	0.02% (±0.25%)	0.01% (±0.05%)	0.03% (±0.11%)	0.04% (±0.51%)	0% (±0%)	<0.01% (±0.01%)
Proteobacteria_Betaproteobacteria_Ellin667_Unknown	0.01% (±0.06%)	<0.01% (±0.01%)	0.01% (±0.07%)	0.01% (±0.11%)	<0.01% (±0.01%)	<0.01% (±0.01%)
Proteobacteria_Betaproteobacteria_Gallionellales_Gallionellaceae	0% (±0%)	0% (±0%)	0% (±0%)	0% (±0%)	0% (±0%)	0% (±0%)
Proteobacteria_Betaproteobacteria_Hydrogenophilales_Hydrogenophilaceae	0% (±0%)	0% (±0%)	0% (±0%)	0% (±0%)	<0.01% (±0.01%)	0% (±0%)
Proteobacteria_Betaproteobacteria_IS-44_Unknown	0% (±0%)	0% (±0%)	<0.01% (±0.01%)	0% (±0%)	0% (±0%)	0% (±0%)
Proteobacteria_Betaproteobacteria_Methylophilales_Methylophilaceae	0.42% (±2.95%)	0.21% (±0.79%)	1.47% (±6.05%)	0.04% (±0.22%)	0.07% (±0.41%)	0.04% (±0.43%)
Proteobacteria_Betaproteobacteria_Methylophilales_Unknown	0% (±0%)	0% (±0%)	<0.01% (±0.01%)	0% (±0%)	0% (±0%)	0% (±0%)
Proteobacteria_Betaproteobacteria_MND1_Unknown	<0.01% (±0.03%)	<0.01% (±0.01%)	0.01% (±0.04%)	<0.01% (±0.02%)	0% (±0%)	<0.01% (±0.05%)
Proteobacteria_Betaproteobacteria_MWH-UniP1_Unknown	0% (±0%)	0% (±0%)	0% (±0%)	0% (±0%)	0% (±0%)	0% (±0%)
Proteobacteria_Betaproteobacteria_Neisseriales_Neisseriaceae	0.48% (±3.31%)	0.08% (±1.08%)	1.69% (±6.5%)	0.2% (±1.1%)	0.44% (±2.4%)	0.17% (±1.62%)
Proteobacteria_Betaproteobacteria_Nitrosomodales_Nitrosomodaceae	<0.01% (±0.03%)	0.01% (±0.03%)	<0.01% (±0.04%)	0% (±0%)	<0.01% (±0.01%)	0.01% (±0.03%)
Proteobacteria_Betaproteobacteria_Procabacteriales_Procabacteriaceae	<0.01% (±0.05%)	0% (±0%)	0.01% (±0.1%)	0% (±0%)	0% (±0%)	0% (±0%)
Proteobacteria_Betaproteobacteria_Rhodocyclales_Rhodocyclaceae	0.4% (±1.42%)	0.92% (±2.14%)	0.1% (±0.42%)	0.09% (±0.57%)	0.07% (±0.32%)	0.03% (±0.21%)
Proteobacteria_Betaproteobacteria_SBla14_Unknown	0% (±0%)	0% (±0%)	0% (±0%)	<0.01% (±0.01%)	0% (±0%)	0% (±0%)
Proteobacteria_Betaproteobacteria_SC-I-84_Unknown	<0.01% (±0.03%)	0% (±0%)	0.01% (±0.06%)	<0.01% (±0.03%)	0% (±0%)	0% (±0%)
Proteobacteria_Betaproteobacteria_Thiobacterales_Unknown	<0.01% (±0.1%)	0% (±0%)	0.01% (±0.21%)	<0.01% (±0.04%)	0% (±0%)	0% (±0%)
Proteobacteria_Betaproteobacteria_Tremblayales_Tremblayaceae	<0.01% (±0.12%)	0% (±0%)	0.01% (±0.25%)	0% (±0%)	0% (±0%)	<0.01% (±0.01%)
Proteobacteria_Betaproteobacteria_Unknown_Unknown	0.03% (±0.18%)	0.04% (±0.09%)	0.05% (±0.26%)	0.02% (±0.22%)	0% (±0%)	0.01% (±0.07%)
Proteobacteria_Deltaproteobacteria_Bdellovibrioles_Bacteriovoracaceae	0.01% (±0.13%)	<0.01% (±0.02%)	0.02% (±0.15%)	0.02% (±0.23%)	0% (±0%)	<0.01% (±0.02%)
Proteobacteria_Deltaproteobacteria_Bdellovibrioles_Bdellovibrioceae	0.02% (±0.17%)	<0.01% (±0.03%)	0.01% (±0.09%)	0.04% (±0.33%)	0.01% (±0.04%)	<0.01% (±0.02%)
Proteobacteria_Deltaproteobacteria_BPC76_Unknown	0% (±0%)	0% (±0%)	0% (±0%)	0% (±0%)	0% (±0%)	<0.01% (±0.01%)
Proteobacteria_Deltaproteobacteria_Desulfarculales_Desulfarculaceae	0.04% (±0.68%)	0.02% (±0.14%)	0.01% (±0.16%)	0.01% (±0.16%)	0.14% (±0.66%)	0.21% (±1.81%)
Proteobacteria_Deltaproteobacteria_Desulfobacterales_Desulfobacteraceae	0.02% (±0.63%)	<0.01% (±0.06%)	<0.01% (±0.01%)	<0.01% (±0.02%)	0.63% (±3.91%)	0.03% (±0.35%)
Proteobacteria_Deltaproteobacteria_Desulfobacterales_Desulfobulbaceae	0% (±0%)	0% (±0%)	0% (±0%)	0% (±0%)	<0.01% (±0.02%)	0% (±0%)
Proteobacteria_Deltaproteobacteria_Desulfovibrioles_Desulfohalobiaceae	<0.01% (±0.02%)	0% (±0%)	0% (±0%)	<0.01% (±0.01%)	0% (±0%)	0.01% (±0.05%)
Proteobacteria_Deltaproteobacteria_Desulfovibrioles_Desulfomicrobiaceae	<0.01% (±0.01%)	0% (±0%)	0% (±0%)	<0.01% (±0.02%)	0% (±0%)	0% (±0%)
Proteobacteria_Deltaproteobacteria_Desulfovibrioles_Desulfovibrioceae	0.37% (±3.73%)	0.17% (±1.32%)	0.05% (±0.4%)	0.16% (±1.63%)	2.29% (±10.49%)	1.49% (±8.61%)
Proteobacteria_Deltaproteobacteria_Desulfuromodales_Geobacteraceae	<0.01% (±0.02%)	0% (±0%)	<0.01% (±0.02%)	<0.01% (±0.03%)	0% (±0%)	0% (±0%)
Proteobacteria_Deltaproteobacteria_Desulfuromodales_Pelobacteraceae	0% (±0%)	0% (±0%)	0% (±0%)	0% (±0%)	0% (±0%)	0% (±0%)
Proteobacteria_Deltaproteobacteria_DTB12_Unknown	0% (±0%)	0% (±0%)	0% (±0%)	0% (±0%)	0% (±0%)	<0.01% (±0.01%)
Proteobacteria_Deltaproteobacteria_Entotheonellales_Entotheonellaceae	0% (±0%)	0% (±0%)	0% (±0%)	0% (±0%)	0% (±0%)	<0.01% (±0.01%)
Proteobacteria_Deltaproteobacteria_FAC87_Unknown	0.27% (±0.98%)	0.65% (±1.25%)	0.01% (±0.08%)	0.08% (±1.1%)	0% (±0%)	<0.01% (±0.01%)
Proteobacteria_Deltaproteobacteria_GMD14H9_Unknown	<0.01% (±0.01%)	0% (±0%)	0% (±0%)	<0.01% (±0.01%)	0% (±0%)	<0.01% (±0.01%)
Proteobacteria_Deltaproteobacteria_MIZ46_Unknown	<0.01% (±0.04%)	<0.01% (±0.01%)	<0.01% (±0.02%)	0.01% (±0.07%)	0% (±0%)	<0.01% (±0.02%)
Proteobacteria_Deltaproteobacteria_Myxococcales_319-6G2	<0.01% (±0.1%)	0% (±0%)	0.02% (±0.21%)	<0.01% (±0.06%)	0% (±0%)	0% (±0%)
Proteobacteria_Deltaproteobacteria_Myxococcales_Cystobacterineae	0.01% (±0.12%)	0% (±0%)	0.02% (±0.2%)	0.01% (±0.07%)	<0.01% (±0.01%)	0.02% (±0.18%)
Proteobacteria_Deltaproteobacteria_Myxococcales_Haliangiaceae	<0.01% (±0.04%)	<0.01% (±0.01%)	0.01% (±0.08%)	<0.01% (±0.03%)	0% (±0%)	<0.01% (±0.01%)
Proteobacteria_Deltaproteobacteria_Myxococcales_Myxococcaceae	0.04% (±0.44%)	<0.01% (±0.06%)	0.06% (±0.52%)	0.1% (±0.76%)	<0.01% (±0.01%)	<0.01% (±0.02%)
Proteobacteria_Deltaproteobacteria_Myxococcales_nnocystaceae	<0.01% (±0.01%)	0% (±0%)	<0.01% (±0.01%)	<0.01% (±0.01%)	0% (±0%)	<0.01% (±0.01%)
Proteobacteria_Deltaproteobacteria_Myxococcales_OM27	<0.01% (±0.01%)	0% (±0%)	<0.01% (±0.01%)	<0.01% (±0.01%)	0% (±0%)	<0.01% (±0.01%)
Proteobacteria_Deltaproteobacteria_Myxococcales_Polyangiaceae	0.01% (±0.13%)	<0.01% (±0.01%)	0.03% (±0.25%)	0.02% (±0.11%)	0.04% (±0.18%)	0.01% (±0.06%)
Proteobacteria_Deltaproteobacteria_Myxococcales_Unknown	0.07% (±0.38%)	0.03% (±0.08%)	0.13% (±0.6%)	0.1% (±0.52%)	0.01% (±0.05%)	0.03% (±0.1%)
Proteobacteria_Deltaproteobacteria_NB1-j_Unknown	<0.01% (±0.01%)	<0.01% (±0.01%)	0% (±0%)	0% (±0%)	0% (±0%)	0% (±0%)
Proteobacteria_Deltaproteobacteria_Spirobacillales_Unknown	<0.01% (±0.02%)	<0.01% (±0.01%)	<0.01% (±0.03%)	<0.01% (±0.02%)	<0.01% (±0.01%)	0.01% (±0.05%)
Proteobacteria_Deltaproteobacteria_Sva853_JTB36	<0.01% (±0.01%)	0% (±0%)	<0.01% (±0.02%)	0% (±0%)	0% (±0%)	0% (±0%)
Proteobacteria_Deltaproteobacteria_Syntrophobacterales_Syntrophaceae	<0.01% (±0.01%)	<0.01% (±0.02%)	<0.01% (±0.01%)	0% (±0%)	0% (±0%)	0% (±0%)
Proteobacteria_Deltaproteobacteria_Syntrophobacterales_Syntrophobacteraceae	0.01% (±0.11%)	<0.01% (±0.02%)	0.02% (±0.08%)	0.02% (±0.22%)	0.01% (±0.02%)	<0.01% (±0.01%)
Proteobacteria_Deltaproteobacteria_Unknown_Unknown	<0.01% (±0.01%)	0% (±0%)	<0.01% (±0.02%)	<0.01% (±0.01%)	0% (±0%)	0% (±0%)
Proteobacteria_Epsilonproteobacteria_Campylobacterales_Campylobacteraceae	2.07% (±9.94%)	1.33% (±7.82%)	1.19% (±6.41%)	4.81% (±15.87%)	0.49% (±1.56%)	1.32% (±6.8%)
Proteobacteria_Epsilonproteobacteria_Campylobacterales_Helicobacteraceae	0.52% (±4.35%)	0.2% (±1.9%)	0.35% (±2.88%)	1.02% (±6.6%)	1.41% (±5.82%)	0.75% (±6.02%)
Proteobacteria_Gammaproteobacteria_34P16_Unknown	0% (±0%)	0% (±0%)	0% (±0%)	0% (±0%)	0% (±0%)	0% (±0%)
Proteobacteria_Gammaproteobacteria_Aeromodales_Aeromodaceae	0.04% (±0.26%)	0.04% (±0.27%)	0.09% (±0.39%)	0.04% (±0.15%)	<0.01% (±0.01%)	<0.01% (±0.02%)
Proteobacteria_Gammaproteobacteria_Aeromodales_Succinivibrioceae	0.05% (±0.87%)	0.03% (±0.34%)	0.01% (±0.15%)	0.12% (±1.69%)	0% (±0%)	0.04% (±0.62%)
Proteobacteria_Gammaproteobacteria_Alteromodales_211ds2	<0.01% (±0.06%)	0.01% (±0.09%)	0% (±0%)	<0.01% (±0.01%)	0% (±0%)	0% (±0%)
Proteobacteria_Gammaproteobacteria_Alteromodales_Alteromodaceae	0.03% (±0.32%)	<0.01% (±0.03%)	0.03% (±0.18%)	0.08% (±0.64%)	<0.01% (±0.01%)	<0.01% (±0.01%)
Proteobacteria_Gammaproteobacteria_Alteromodales_Chromatiaceae	0.42% (±1.11%)	0.25% (±0.45%)	0.95% (±1.83%)	0.47% (±1.17%)	0.04% (±0.21%)	0.05% (±0.24%)
Proteobacteria_Gammaproteobacteria_Alteromodales_HTCC2188	0.01% (±0.22%)	0% (±0%)	0% (±0%)	0.02% (±0.46%)	0% (±0%)	0% (±0%)
Proteobacteria_Gammaproteobacteria_Alteromodales_Idiomariceae	0.01% (±0.22%)	0.01% (±0.09%)	0.03% (±0.44%)	<0.01% (±0.04%)	0% (±0%)	0% (±0%)
Proteobacteria_Gammaproteobacteria_Alteromodales_J115	<0.01% (±0.02%)	0% (±0%)	0% (±0%)	<0.01% (±0.04%)	0% (±0%)	0% (±0%)
Proteobacteria_Gammaproteobacteria_Alteromodales_OM6	<0.01% (±0.04%)	0% (±0%)	<0.01% (±0.08%)	0% (±0%)	0% (±0%)	0% (±0%)
Proteobacteria_Gammaproteobacteria_Alteromodales_Psychromodaceae	<0.01% (±0.03%)	<0.01% (±0.01%)	<0.01% (±0.05%)	0% (±0%)	0% (±0%)	0% (±0%)
Proteobacteria_Gammaproteobacteria_Alteromodales_Shewanellaceae	0.01% (±0.07%)	<0.01% (±0.03%)	0.02% (±0.12%)	0.01% (±0.07%)	0% (±0%)	0% (±0%)
Proteobacteria_Gammaproteobacteria_Alteromodales_Unknown	<0.01% (±0.01%)	<0.01% (±0.01%)	0% (±0%)	<0.01% (±0.03%)	0% (±0%)	0% (±0%)
Proteobacteria_Gammaproteobacteria_Cardiobacteriales_Cardiobacteriaceae	0.07% (±1.24%)	<0.01% (±0.01%)	0.31% (±2.62%)	<0.01% (±0.05%)	0.02% (±0.08%)	<0.01% (±0.02%)
Proteobacteria_Gammaproteobacteria_Cardiobacteriales_Unknown	0.03% (±1.3%)	0% (±0%)	0.15% (±2.77%)	0% (±0%)	<0.01% (±0.01%)	0% (±0%)
Proteobacteria_Gammaproteobacteria_Chromatiales_Chromatiaceae	<0.01% (±0.01%)	0% (±0%)	<0.01% (±0.01%)	<0.01% (±0.01%)	0% (±0%)	0% (±0%)
Proteobacteria_Gammaproteobacteria_Chromatiales_Ectothiorhodospiraceae	<0.01% (±0.02%)	0% (±0%)	0% (±0%)	<0.01% (±0.05%)	0% (±0%)	0% (±0%)
Proteobacteria_Gammaproteobacteria_Chromatiales_Halothiobacillaceae	0% (±0%)	0% (±0%)	0% (±0%)	0% (±0%)	0% (±0%)	0% (±0%)
Proteobacteria_Gammaproteobacteria_Chromatiales_Unknown	<0.01% (±0.01%)	0% (±0%)	<0.01% (±0.02%)	<0.01% (±0.02%)	0% (±0%)	0% (±0%)
Proteobacteria_Gammaproteobacteria_Enterobacteriales_Enterobacteriaceae	18.31% (±24.1%)	35.84% (±24.99%)	7.12% (±12.83%)	6.42% (±13.73%)	4.37% (±8.95%)	10.67% (±22.44%)
Proteobacteria_Gammaproteobacteria_HTCC2188_HTCC289	0% (±0%)	0% (±0%)	0% (±0%)	0% (±0%)	0% (±0%)	<0.01% (±0.01%)
Proteobacteria_Gammaproteobacteria_Legionellales_Coxiellaceae	0.7% (±6.53%)	0.44% (±4.59%)	0.05% (±0.51%)	0.46% (±5.46%)	4.29% (±16.83%)	1.47% (±8.93%)
Proteobacteria_Gammaproteobacteria_Legionellales_Legionellaceae	0.01% (±0.04%)	0.02% (±0.06%)	<0.01% (±0.01%)	<0.01% (±0.03%)	0.01% (±0.03%)	0.01% (±0.04%)
Proteobacteria_Gammaproteobacteria_Legionellales_Unknown	<0.01% (±0.03%)	<0.01% (±0.03%)	<0.01% (±0.01%)	<0.01% (±0.01%)	0.02% (±0.13%)	<0.01% (±0.01%)
Proteobacteria_Gammaproteobacteria_Methylococcales_Crenotrichaceae	0% (±0%)	0% (±0%)	0% (±0%)	0% (±0%)	0% (±0%)	0% (±0%)
Proteobacteria_Gammaproteobacteria_Methylococcales_Methylococcaceae	<0.01% (±0.01%)	0% (±0%)	0% (±0%)	<0.01% (±0.01%)	0% (±0%)	0% (±0%)
Proteobacteria_Gammaproteobacteria_Methylococcales_Unknown	<0.01% (±0.07%)	0% (±0%)	0.01% (±0.16%)	0% (±0%)	0% (±0%)	0% (±0%)
Proteobacteria_Gammaproteobacteria_Oceanospirillales_Alcanivoracaceae	<0.01% (±0.02%)	<0.01% (±0.01%)	<0.01% (±0.02%)	<0.01% (±0.03%)	0% (±0%)	0% (±0%)
Proteobacteria_Gammaproteobacteria_Oceanospirillales_Halomodaceae	0.04% (±0.35%)	0.04% (±0.35%)	0.06% (±0.42%)	0.06% (±0.4%)	0.01% (±0.06%)	0.01% (±0.05%)
Proteobacteria_Gammaproteobacteria_Oceanospirillales_Oceanospirillaceae	0.01% (±0.35%)	0.02% (±0.47%)	0.02% (±0.4%)	<0.01% (±0.02%)	0% (±0%)	0% (±0%)
Proteobacteria_Gammaproteobacteria_Pasteurellales_Pasteurellaceae	2.73% (±11.05%)	0.16% (±1.21%)	9.74% (±20.76%)	1.58% (±4.83%)	0.81% (±2.26%)	1.03% (±7.21%)
Proteobacteria_Gammaproteobacteria_Pasteurellales_Unknown	0.03% (±0.55%)	0.04% (±0.68%)	0.05% (±0.74%)	0.01% (±0.07%)	0.06% (±0.37%)	0.02% (±0.27%)
Proteobacteria_Gammaproteobacteria_Pseudomodales_Moraxellaceae	17.89% (±20.37%)	30.87% (±22.14%)	15.37% (±15.9%)	9.75% (±13.63%)	2.59% (±6.78%)	3.45% (±9.43%)
Proteobacteria_Gammaproteobacteria_Pseudomodales_Pseudomodaceae	0.97% (±3.07%)	0.85% (±2.31%)	1.39% (±3.4%)	1.32% (±4.48%)	0.27% (±0.98%)	0.2% (±0.71%)
Proteobacteria_Gammaproteobacteria_Pseudomodales_Unknown	0% (±0%)	0% (±0%)	0% (±0%)	0% (±0%)	0% (±0%)	0% (±0%)
Proteobacteria_Gammaproteobacteria_PYR1d3_Unknown	0% (±0%)	0% (±0%)	0% (±0%)	0% (±0%)	0% (±0%)	0% (±0%)
Proteobacteria_Gammaproteobacteria_Salinisphaerales_Salinisphaeraceae	0% (±0%)	0% (±0%)	0% (±0%)	0% (±0%)	0% (±0%)	<0.01% (±0.01%)
Proteobacteria_Gammaproteobacteria_Thiohalorhabdales_Unknown	<0.01% (±0.01%)	0% (±0%)	0% (±0%)	0% (±0%)	0% (±0%)	<0.01% (±0.02%)
Proteobacteria_Gammaproteobacteria_Thiotrichales_Piscirickettsiaceae	<0.01% (±0.02%)	<0.01% (±0.01%)	<0.01% (±0.01%)	<0.01% (±0.04%)	0% (±0%)	0% (±0%)
Proteobacteria_Gammaproteobacteria_Thiotrichales_Thiotrichaceae	0% (±0%)	0% (±0%)	0% (±0%)	0% (±0%)	0% (±0%)	0% (±0%)
Proteobacteria_Gammaproteobacteria_Unknown_Unknown	<0.01% (±0.03%)	<0.01% (±0.02%)	0.01% (±0.04%)	<0.01% (±0.03%)	<0.01% (±0.02%)	<0.01% (±0.05%)
Proteobacteria_Gammaproteobacteria_Vibrioles_Pseudoalteromodaceae	0.03% (±0.98%)	0.07% (±1.57%)	<0.01% (±0.04%)	0.03% (±0.31%)	0% (±0%)	<0.01% (±0.01%)
Proteobacteria_Gammaproteobacteria_Vibrioles_Vibrioceae	<0.01% (±0.05%)	<0.01% (±0.02%)	0.01% (±0.09%)	<0.01% (±0.03%)	0% (±0%)	<0.01% (±0.01%)
Proteobacteria_Gammaproteobacteria_Xanthomodales_Sinobacteraceae	0.06% (±0.32%)	0.01% (±0.05%)	0.13% (±0.49%)	0.09% (±0.44%)	0% (±0%)	<0.01% (±0.03%)
Proteobacteria_Gammaproteobacteria_Xanthomodales_Xanthomodaceae	0.51% (±1.76%)	0.25% (±0.81%)	0.69% (±1.46%)	0.88% (±2.84%)	0.51% (±2.4%)	0.31% (±1.44%)
Proteobacteria_TA18_CV9_Unknown	0% (±0%)	0% (±0%)	0% (±0%)	0% (±0%)	0% (±0%)	0% (±0%)
Proteobacteria_TA18_PHOS-HD29_Unknown	0% (±0%)	0% (±0%)	0% (±0%)	<0.01% (±0.01%)	0% (±0%)	0% (±0%)
Proteobacteria_Unknown_Unknown_Unknown	<0.01% (±0.01%)	0% (±0%)	0% (±0%)	<0.01% (±0.01%)	0% (±0%)	0% (±0%)
Spirochaetes_Brachyspirae_Brachyspirales_Brachyspiraceae	<0.01% (±0.01%)	<0.01% (±0.01%)	0% (±0%)	0% (±0%)	<0.01% (±0.02%)	<0.01% (±0.01%)
Spirochaetes_Brevinematae_Brevinematales_Brevinemataceae	<0.01% (±0.01%)	0% (±0%)	0% (±0%)	0% (±0%)	0% (±0%)	0% (±0%)
Spirochaetes_Leptospirae_Leptospirales_Leptospiraceae	0% (±0%)	0% (±0%)	<0.01% (±0.01%)	0% (±0%)	0% (±0%)	0% (±0%)
Spirochaetes_Spirochaetes_Borreliales_Borreliaceae	0% (±0%)	0% (±0%)	<0.01% (±0.01%)	<0.01% (±0.01%)	0% (±0%)	<0.01% (±0.01%)
Spirochaetes_Spirochaetes_Sphaerochaetales_Sphaerochaetaceae	<0.01% (±0.01%)	<0.01% (±0.01%)	0% (±0%)	0% (±0%)	<0.01% (±0.02%)	0% (±0%)
Spirochaetes_Spirochaetes_Spirochaetales_Spirochaetaceae	0.01% (±0.25%)	<0.01% (±0.01%)	0.03% (±0.54%)	0.01% (±0.07%)	0.01% (±0.06%)	<0.01% (±0.02%)
SR1_Unknown_Unknown_Unknown	<0.01% (±0.01%)	<0.01% (±0.01%)	<0.01% (±0.01%)	<0.01% (±0.02%)	0% (±0%)	<0.01% (±0.01%)
Synergistetes_Synergistia_Synergistales_Dethiosulfovibrioceae	0.01% (±0.19%)	<0.01% (±0.03%)	0.02% (±0.4%)	<0.01% (±0.06%)	0.03% (±0.1%)	<0.01% (±0.02%)
Synergistetes_Synergistia_Synergistales_Synergistaceae	0.01% (±0.24%)	<0.01% (±0.01%)	<0.01% (±0.01%)	<0.01% (±0.01%)	0.25% (±1.5%)	0.01% (±0.16%)
Tenericutes_CK-1C4-19_Unknown_Unknown	0.02% (±0.65%)	0% (±0%)	0% (±0%)	0% (±0%)	<0.01% (±0.01%)	0.12% (±1.78%)
Tenericutes_Mollicutes_Acholeplasmatales_Acholeplasmataceae	0% (±0%)	0% (±0%)	0% (±0%)	0% (±0%)	0% (±0%)	0% (±0%)
Tenericutes_Mollicutes_Aeroplasmatales_Aeroplasmataceae	<0.01% (±0.06%)	0.01% (±0.08%)	0% (±0%)	0% (±0%)	0.03% (±0.19%)	<0.01% (±0.01%)
Tenericutes_Mollicutes_Entomoplasmatales_Entomoplasmataceae	<0.01% (±0.04%)	0% (±0%)	<0.01% (±0.01%)	0% (±0%)	0% (±0%)	0.01% (±0.1%)
Tenericutes_Mollicutes_Entomoplasmatales_Unknown	0.01% (±0.23%)	<0.01% (±0.01%)	0.02% (±0.25%)	0.01% (±0.1%)	<0.01% (±0.01%)	0.07% (±0.54%)
Tenericutes_Mollicutes_Mycoplasmatales_Mycoplasmataceae	2.37% (±11.84%)	1.13% (±7.72%)	4.51% (±16.79%)	2.65% (±11.99%)	1.11% (±4.79%)	1.85% (±10.85%)
Tenericutes_Mollicutes_RF39_Unknown	0.05% (±0.64%)	0.01% (±0.04%)	0.02% (±0.24%)	0.07% (±1.17%)	0.07% (±0.23%)	0.15% (±0.76%)
Tenericutes_Mollicutes_RsaHF231_Unknown	<0.01% (±0.04%)	0% (±0%)	<0.01% (±0.02%)	<0.01% (±0.05%)	0% (±0%)	0.02% (±0.09%)
Tenericutes_Mollicutes_Unknown_Unknown	<0.01% (±0.01%)	<0.01% (±0.01%)	0% (±0%)	0% (±0%)	0% (±0%)	<0.01% (±0.02%)
Tenericutes_RF3_ML615J-28_Unknown	<0.01% (±0.03%)	0% (±0%)	0% (±0%)	<0.01% (±0.05%)	0% (±0%)	<0.01% (±0.01%)
Thermi_Deinococci_Deinococcales_Deinococcaceae	0.02% (±0.16%)	<0.01% (±0.01%)	0.02% (±0.16%)	0.05% (±0.28%)	0% (±0%)	<0.01% (±0.01%)
Thermi_Deinococci_Deinococcales_Trueperaceae	<0.01% (±0.01%)	0% (±0%)	0% (±0%)	<0.01% (±0.02%)	0% (±0%)	0% (±0%)
Thermi_Deinococci_Thermales_Thermaceae	<0.01% (±0.05%)	0% (±0%)	0% (±0%)	0.01% (±0.11%)	0% (±0%)	0% (±0%)
TM6_F38_Unknown_Unknown	0% (±0%)	0% (±0%)	0% (±0%)	0% (±0%)	0% (±0%)	0% (±0%)
TM6_SBRH58_Unknown_Unknown	0% (±0%)	0% (±0%)	0% (±0%)	0% (±0%)	<0.01% (±0.01%)	0% (±0%)
TM6_SJA-4_Unknown_Unknown	<0.01% (±0.03%)	<0.01% (±0.01%)	<0.01% (±0.02%)	<0.01% (±0.06%)	0% (±0%)	<0.01% (±0.02%)
TM7_SC3_Unknown_Unknown	<0.01% (±0.01%)	<0.01% (±0.01%)	0% (±0%)	0% (±0%)	0% (±0%)	<0.01% (±0.01%)
TM7_TM7-1_Unknown_Unknown	0% (±0%)	0% (±0%)	<0.01% (±0.01%)	0% (±0%)	0% (±0%)	0% (±0%)
TM7_TM7-3_CW4_F16	0% (±0%)	0% (±0%)	0% (±0%)	0% (±0%)	<0.01% (±0.01%)	0% (±0%)
TM7_TM7-3_CW4_Unknown	0% (±0%)	0% (±0%)	0% (±0%)	0% (±0%)	0% (±0%)	0% (±0%)
TM7_TM7-3_EW55_Unknown	0% (±0%)	0% (±0%)	0% (±0%)	0% (±0%)	0% (±0%)	0% (±0%)
TM7_TM7-3_I25_Rs-45	<0.01% (±0.01%)	0% (±0%)	0% (±0%)	<0.01% (±0.01%)	<0.01% (±0.01%)	<0.01% (±0.01%)
TM7_TM7-3_I25_Unknown	<0.01% (±0.01%)	<0.01% (±0.02%)	0% (±0%)	0% (±0%)	0% (±0%)	0% (±0%)
TM7_TM7-3_Unknown_Unknown	<0.01% (±0.01%)	0% (±0%)	<0.01% (±0.01%)	<0.01% (±0.02%)	0% (±0%)	0% (±0%)
Verrucomicrobia_Methylacidiphilae_Methylacidiphilales_LD19	<0.01% (±0.01%)	0% (±0%)	0% (±0%)	0% (±0%)	0% (±0%)	<0.01% (±0.02%)
Verrucomicrobia_Methylacidiphilae_Methylacidiphilales_Unknown	<0.01% (±0.01%)	0% (±0%)	<0.01% (±0.02%)	<0.01% (±0.01%)	0% (±0%)	0% (±0%)
Verrucomicrobia_Methylacidiphilae_S-BQ2-57_Unknown	<0.01% (±0.01%)	0% (±0%)	<0.01% (±0.03%)	<0.01% (±0.01%)	0% (±0%)	0% (±0%)
Verrucomicrobia_Opitutae_Cerasicoccales_Cerasicoccaceae	0% (±0%)	0% (±0%)	0% (±0%)	<0.01% (±0.01%)	0% (±0%)	0% (±0%)
Verrucomicrobia_Opitutae_HA64_Unknown	<0.01% (±0.02%)	0% (±0%)	<0.01% (±0.05%)	0% (±0%)	0% (±0%)	0% (±0%)
Verrucomicrobia_Opitutae_Opitutales_Opitutaceae	0.01% (±0.11%)	<0.01% (±0.01%)	0.02% (±0.23%)	<0.01% (±0.03%)	0% (±0%)	0% (±0%)
Verrucomicrobia_Opitutae_Unknown_Unknown	0% (±0%)	0% (±0%)	0% (±0%)	0% (±0%)	0% (±0%)	0% (±0%)
Verrucomicrobia_Pedosphaerae_Pedosphaerales_auto67_4W	<0.01% (±0.01%)	0% (±0%)	<0.01% (±0.01%)	<0.01% (±0.01%)	0% (±0%)	0% (±0%)
Verrucomicrobia_Pedosphaerae_Pedosphaerales_Ellin515	<0.01% (±0.03%)	0% (±0%)	<0.01% (±0.05%)	<0.01% (±0.02%)	0% (±0%)	0% (±0%)
Verrucomicrobia_Pedosphaerae_Pedosphaerales_Ellin517	<0.01% (±0.01%)	<0.01% (±0.01%)	<0.01% (±0.01%)	<0.01% (±0.02%)	<0.01% (±0.03%)	0% (±0%)
Verrucomicrobia_Pedosphaerae_Pedosphaerales_OPB35	<0.01% (±0.01%)	0% (±0%)	0% (±0%)	<0.01% (±0.02%)	0% (±0%)	0% (±0%)
Verrucomicrobia_Pedosphaerae_Pedosphaerales_Pedosphaeraceae	<0.01% (±0.01%)	<0.01% (±0.01%)	0% (±0%)	<0.01% (±0.02%)	0% (±0%)	0% (±0%)
Verrucomicrobia_Pedosphaerae_Pedosphaerales_Unknown	<0.01% (±0.02%)	0% (±0%)	<0.01% (±0.02%)	<0.01% (±0.04%)	0% (±0%)	<0.01% (±0.01%)
Verrucomicrobia_Spartobacteria_Chthoniobacterales_Chthoniobacteraceae	0.03% (±0.27%)	0.01% (±0.05%)	0.03% (±0.12%)	0.08% (±0.52%)	0.04% (±0.17%)	0.04% (±0.19%)
Verrucomicrobia_Spartobacteria_Chthoniobacterales_Unknown	0% (±0%)	0% (±0%)	0% (±0%)	0% (±0%)	0% (±0%)	0% (±0%)
Verrucomicrobia_Unknown_Unknown_Unknown	0% (±0%)	0% (±0%)	0% (±0%)	0% (±0%)	<0.01% (±0.01%)	0% (±0%)
Verrucomicrobia_Verruco-5_LD1-PB3_Unknown	<0.01% (±0.01%)	0% (±0%)	<0.01% (±0.01%)	0% (±0%)	0% (±0%)	0% (±0%)
Verrucomicrobia_Verruco-5_WCHB1-41_RFP12	<0.01% (±0.02%)	<0.01% (±0.02%)	<0.01% (±0.03%)	0% (±0%)	0.01% (±0.02%)	0% (±0%)
Verrucomicrobia_Verrucomicrobiae_Verrucomicrobiales_Verrucomicrobiaceae	0.03% (±0.59%)	<0.01% (±0.02%)	0.03% (±0.22%)	0.01% (±0.05%)	0.02% (±0.08%)	0.19% (±1.6%)
WPS-2_Unknown_Unknown_Unknown	<0.01% (±0.04%)	0.01% (±0.03%)	<0.01% (±0.02%)	0.01% (±0.08%)	0.01% (±0.04%)	0% (±0%)
WS2_SHA-19_Unknown_Unknown	0% (±0%)	0% (±0%)	0% (±0%)	0% (±0%)	0% (±0%)	0% (±0%)
WS3_PRR-12_Sediment-1_PRR-1	<0.01% (±0.02%)	0% (±0%)	<0.01% (±0.04%)	<0.01% (±0.01%)	0% (±0%)	0% (±0%)
WS3_PRR-12_SSS58A_Unknown	<0.01% (±0.01%)	0% (±0%)	0% (±0%)	0% (±0%)	0% (±0%)	<0.01% (±0.02%)

## Sheet: TableS3D Genus_Abundance
Phylum_Class_Order_Family_Genus	Full Dataset	Blood	Buccal	Cloaca	Gizzard	Intestines
Acidobacteria_Acidobacteria-5_Unknown_Unknown_Unknown	<0.01% (±0.01%)	0% (±0%)	<0.01% (±0.02%)	0% (±0%)	0% (±0%)	0% (±0%)
Acidobacteria_Acidobacteria-6_CCU21_Unknown_Unknown	<0.01% (±0.01%)	0% (±0%)	<0.01% (±0.03%)	0% (±0%)	0% (±0%)	0% (±0%)
Acidobacteria_Acidobacteria-6_iii1-15_mb2424_Unknown	<0.01% (±0.05%)	0% (±0%)	0.01% (±0.11%)	<0.01% (±0.04%)	0% (±0%)	0% (±0%)
Acidobacteria_Acidobacteria-6_iii1-15_RB4_Unknown	<0.01% (±0.01%)	0% (±0%)	<0.01% (±0.02%)	<0.01% (±0.02%)	0% (±0%)	0% (±0%)
Acidobacteria_Acidobacteria-6_iii1-15_Unknown_Unknown	0.02% (±0.24%)	<0.01% (±0.01%)	0.04% (±0.23%)	0.05% (±0.43%)	0% (±0%)	0.01% (±0.06%)
Acidobacteria_Acidobacteriia_Acidobacteriales_Acidobacteriaceae_Edaphobacter	<0.01% (±0.01%)	<0.01% (±0.01%)	<0.01% (±0.01%)	<0.01% (±0.01%)	0% (±0%)	<0.01% (±0.01%)
Acidobacteria_Acidobacteriia_Acidobacteriales_Acidobacteriaceae_Terriglobus	0.02% (±0.11%)	<0.01% (±0.03%)	0.01% (±0.12%)	0.04% (±0.18%)	0% (±0%)	0.01% (±0.07%)
Acidobacteria_Acidobacteriia_Acidobacteriales_Acidobacteriaceae_Unknown	0.02% (±0.11%)	<0.01% (±0.04%)	0.03% (±0.15%)	0.03% (±0.16%)	0% (±0%)	<0.01% (±0.02%)
Acidobacteria_Acidobacteriia_Acidobacteriales_Koribacteraceae_Candidatus Koribacter	<0.01% (±0.02%)	0% (±0%)	<0.01% (±0.03%)	<0.01% (±0.02%)	0% (±0%)	<0.01% (±0.01%)
Acidobacteria_Acidobacteriia_Acidobacteriales_Koribacteraceae_Unknown	<0.01% (±0.05%)	<0.01% (±0.01%)	0.01% (±0.06%)	0.01% (±0.07%)	0% (±0%)	0.01% (±0.07%)
Acidobacteria_Chloracidobacteria_44889_Unknown_Unknown	<0.01% (±0.01%)	0% (±0%)	<0.01% (±0.01%)	<0.01% (±0.01%)	0% (±0%)	0% (±0%)
Acidobacteria_Chloracidobacteria_DS-1_Unknown_Unknown	<0.01% (±0.02%)	0% (±0%)	<0.01% (±0.04%)	<0.01% (±0.01%)	0% (±0%)	0% (±0%)
Acidobacteria_Chloracidobacteria_PK29_Unknown_Unknown	<0.01% (±0.01%)	0% (±0%)	<0.01% (±0.01%)	<0.01% (±0.02%)	0% (±0%)	<0.01% (±0.01%)
Acidobacteria_Chloracidobacteria_RB41_Ellin675_Unknown	0.02% (±0.13%)	<0.01% (±0.02%)	0.03% (±0.18%)	0.04% (±0.21%)	<0.01% (±0.01%)	<0.01% (±0.01%)
Acidobacteria_Chloracidobacteria_RB41_Unknown_Unknown	<0.01% (±0.04%)	<0.01% (±0.01%)	0.01% (±0.06%)	<0.01% (±0.02%)	0% (±0%)	<0.01% (±0.05%)
Acidobacteria_Chloracidobacteria_Unknown_Unknown_Unknown	0% (±0%)	0% (±0%)	0% (±0%)	0% (±0%)	0% (±0%)	<0.01% (±0.01%)
Acidobacteria_DA52_Ellin6513_Unknown_Unknown	<0.01% (±0.01%)	<0.01% (±0.01%)	<0.01% (±0.02%)	0% (±0%)	<0.01% (±0.02%)	0% (±0%)
Acidobacteria_Holophagae_Holophagales_Holophagaceae_Unknown	0% (±0%)	0% (±0%)	0% (±0%)	<0.01% (±0.01%)	0% (±0%)	0% (±0%)
Acidobacteria_iii1-8_32-2_Unknown_Unknown	<0.01% (±0.01%)	0% (±0%)	0% (±0%)	0% (±0%)	0% (±0%)	<0.01% (±0.02%)
Acidobacteria_iii1-8_DS-18_Unknown_Unknown	<0.01% (±0.02%)	<0.01% (±0.01%)	<0.01% (±0.01%)	<0.01% (±0.04%)	0% (±0%)	0% (±0%)
Acidobacteria_iii1-8_SJA-36_Unknown_Unknown	<0.01% (±0.01%)	0% (±0%)	0% (±0%)	<0.01% (±0.01%)	0% (±0%)	0% (±0%)
Acidobacteria_RB25_Unknown_Unknown_Unknown	<0.01% (±0.05%)	<0.01% (±0.09%)	0% (±0%)	<0.01% (±0.01%)	0% (±0%)	0% (±0%)
Acidobacteria_S35_Unknown_Unknown_Unknown	<0.01% (±0.02%)	0% (±0%)	<0.01% (±0.01%)	<0.01% (±0.04%)	0% (±0%)	0% (±0%)
Acidobacteria_Solibacteres_Solibacterales_Bryobacteraceae_Unknown	0% (±0%)	0% (±0%)	0% (±0%)	<0.01% (±0.01%)	0% (±0%)	0% (±0%)
Acidobacteria_Solibacteres_Solibacterales_Solibacteraceae_Candidatus Solibacter	<0.01% (±0.03%)	0% (±0%)	0.01% (±0.06%)	<0.01% (±0.01%)	<0.01% (±0.01%)	0% (±0%)
Acidobacteria_Solibacteres_Solibacterales_Solibacteraceae_Unknown	<0.01% (±0.07%)	<0.01% (±0.01%)	<0.01% (±0.04%)	0.01% (±0.14%)	<0.01% (±0.01%)	<0.01% (±0.02%)
Acidobacteria_Solibacteres_Solibacterales_Unknown_Unknown	0.01% (±0.06%)	0.01% (±0.05%)	0.01% (±0.09%)	0.01% (±0.05%)	0.01% (±0.03%)	<0.01% (±0.02%)
Acidobacteria_Sva725_Sva725_Unknown_Unknown	<0.01% (±0.01%)	<0.01% (±0.01%)	<0.01% (±0.03%)	<0.01% (±0.01%)	0% (±0%)	0% (±0%)
Acidobacteria_Unknown_Unknown_Unknown_Unknown	0% (±0%)	0% (±0%)	0% (±0%)	<0.01% (±0.01%)	0% (±0%)	0% (±0%)
Actinobacteria_Acidimicrobiia_Acidimicrobiales_AKIW874_Unknown	<0.01% (±0.01%)	0% (±0%)	<0.01% (±0.01%)	<0.01% (±0.01%)	0% (±0%)	0% (±0%)
Actinobacteria_Acidimicrobiia_Acidimicrobiales_C111_Unknown	0.01% (±0.1%)	<0.01% (±0.01%)	0.01% (±0.06%)	0.02% (±0.2%)	<0.01% (±0.02%)	<0.01% (±0.01%)
Actinobacteria_Acidimicrobiia_Acidimicrobiales_EB117_Unknown	0.01% (±0.04%)	0% (±0%)	0.01% (±0.07%)	0.01% (±0.06%)	0.01% (±0.02%)	<0.01% (±0.02%)
Actinobacteria_Acidimicrobiia_Acidimicrobiales_Iamiaceae_Iamia	<0.01% (±0.05%)	0% (±0%)	<0.01% (±0.01%)	0.01% (±0.1%)	0% (±0%)	0% (±0%)
Actinobacteria_Acidimicrobiia_Acidimicrobiales_Iamiaceae_Unknown	<0.01% (±0.03%)	0% (±0%)	0% (±0%)	<0.01% (±0.05%)	0% (±0%)	0% (±0%)
Actinobacteria_Acidimicrobiia_Acidimicrobiales_Microthrixaceae_Unknown	<0.01% (±0.02%)	0% (±0%)	0% (±0%)	<0.01% (±0.03%)	0% (±0%)	0% (±0%)
Actinobacteria_Acidimicrobiia_Acidimicrobiales_TK6_Unknown	<0.01% (±0.02%)	0% (±0%)	0% (±0%)	<0.01% (±0.05%)	0% (±0%)	0% (±0%)
Actinobacteria_Acidimicrobiia_Acidimicrobiales_Unknown_Unknown	0.02% (±0.17%)	<0.01% (±0.02%)	0.04% (±0.33%)	0.02% (±0.12%)	0.03% (±0.1%)	0.01% (±0.06%)
Actinobacteria_Actinobacteria_Actinomycetales_ACK-M1_Unknown	<0.01% (±0.06%)	0% (±0%)	0.01% (±0.09%)	<0.01% (±0.08%)	0% (±0%)	0% (±0%)
Actinobacteria_Actinobacteria_Actinomycetales_Actinomycetaceae_Actinobaculum	<0.01% (±0.01%)	0% (±0%)	0% (±0%)	<0.01% (±0.02%)	0% (±0%)	0% (±0%)
Actinobacteria_Actinobacteria_Actinomycetales_Actinomycetaceae_Actinomyces	0.09% (±0.48%)	0.01% (±0.04%)	0.1% (±0.4%)	0.2% (±0.81%)	0.15% (±0.65%)	0.08% (±0.46%)
Actinobacteria_Actinobacteria_Actinomycetales_Actinomycetaceae_Arcanobacterium	<0.01% (±0.03%)	0% (±0%)	0% (±0%)	0.01% (±0.06%)	0% (±0%)	0% (±0%)
Actinobacteria_Actinobacteria_Actinomycetales_Actinomycetaceae_Candidatus Ancillula	0.02% (±0.6%)	<0.01% (±0.02%)	0% (±0%)	<0.01% (±0.03%)	0% (±0%)	0.12% (±1.66%)
Actinobacteria_Actinobacteria_Actinomycetales_Actinomycetaceae_Mobiluncus	0.01% (±0.14%)	<0.01% (±0.04%)	<0.01% (±0.03%)	0% (±0%)	0.09% (±0.3%)	0.04% (±0.35%)
Actinobacteria_Actinobacteria_Actinomycetales_Actinomycetaceae_N9	<0.01% (±0.03%)	<0.01% (±0.01%)	<0.01% (±0.03%)	<0.01% (±0.04%)	<0.01% (±0.02%)	0% (±0%)
Actinobacteria_Actinobacteria_Actinomycetales_Actinomycetaceae_Trueperella	<0.01% (±0.1%)	0% (±0%)	0% (±0%)	0.01% (±0.2%)	0% (±0%)	0% (±0%)
Actinobacteria_Actinobacteria_Actinomycetales_Actinomycetaceae_Unknown	0.08% (±1.26%)	0% (±0%)	<0.01% (±0.03%)	0.34% (±2.6%)	<0.01% (±0.01%)	0.01% (±0.05%)
Actinobacteria_Actinobacteria_Actinomycetales_Actinomycetaceae_Varibaculum	0.05% (±0.62%)	<0.01% (±0.01%)	0.02% (±0.19%)	0.2% (±1.25%)	0.07% (±0.42%)	<0.01% (±0.02%)
Actinobacteria_Actinobacteria_Actinomycetales_Actinospicaceae_Unknown	0% (±0%)	0% (±0%)	0% (±0%)	0% (±0%)	0% (±0%)	0% (±0%)
Actinobacteria_Actinobacteria_Actinomycetales_Actinosynnemataceae_Kutzneria	<0.01% (±0.01%)	0% (±0%)	<0.01% (±0.02%)	0% (±0%)	0% (±0%)	0% (±0%)
Actinobacteria_Actinobacteria_Actinomycetales_Actinosynnemataceae_Lentzea	0% (±0%)	0% (±0%)	0% (±0%)	0% (±0%)	0% (±0%)	0% (±0%)
Actinobacteria_Actinobacteria_Actinomycetales_Actinosynnemataceae_Saccharothrix	<0.01% (±0.01%)	0% (±0%)	0% (±0%)	<0.01% (±0.02%)	0% (±0%)	<0.01% (±0.01%)
Actinobacteria_Actinobacteria_Actinomycetales_Actinosynnemataceae_Unknown	<0.01% (±0.05%)	0% (±0%)	0.01% (±0.09%)	<0.01% (±0.02%)	<0.01% (±0.01%)	<0.01% (±0.02%)
Actinobacteria_Actinobacteria_Actinomycetales_Beutenbergiaceae_Sala	<0.01% (±0.05%)	<0.01% (±0.01%)	<0.01% (±0.01%)	0.01% (±0.11%)	<0.01% (±0.02%)	<0.01% (±0.01%)
Actinobacteria_Actinobacteria_Actinomycetales_Beutenbergiaceae_Unknown	<0.01% (±0.01%)	<0.01% (±0.01%)	0% (±0%)	<0.01% (±0.01%)	0% (±0%)	0% (±0%)
Actinobacteria_Actinobacteria_Actinomycetales_Bogoriellaceae_Georgenia	<0.01% (±0.01%)	<0.01% (±0.01%)	<0.01% (±0.01%)	<0.01% (±0.02%)	0% (±0%)	0% (±0%)
Actinobacteria_Actinobacteria_Actinomycetales_Brevibacteriaceae_Brevibacterium	0.04% (±0.47%)	0.01% (±0.04%)	0.08% (±0.76%)	0.1% (±0.62%)	0% (±0%)	0.01% (±0.09%)
Actinobacteria_Actinobacteria_Actinomycetales_Cellulomodaceae_Actinotalea	0.01% (±0.07%)	<0.01% (±0.01%)	<0.01% (±0.04%)	0.01% (±0.12%)	0.03% (±0.2%)	0.01% (±0.05%)
Actinobacteria_Actinobacteria_Actinomycetales_Cellulomodaceae_Cellulomos	0.01% (±0.14%)	<0.01% (±0.02%)	0.02% (±0.19%)	0.02% (±0.23%)	0.01% (±0.02%)	<0.01% (±0.02%)
Actinobacteria_Actinobacteria_Actinomycetales_Cellulomodaceae_Demequi	0% (±0%)	0% (±0%)	0% (±0%)	0% (±0%)	<0.01% (±0.01%)	0% (±0%)
Actinobacteria_Actinobacteria_Actinomycetales_Cellulomodaceae_Oerskovia	<0.01% (±0.02%)	<0.01% (±0.01%)	<0.01% (±0.03%)	0% (±0%)	0% (±0%)	0% (±0%)
Actinobacteria_Actinobacteria_Actinomycetales_Cellulomodaceae_Unknown	<0.01% (±0.03%)	0% (±0%)	<0.01% (±0.02%)	<0.01% (±0.06%)	0% (±0%)	<0.01% (±0.01%)
Actinobacteria_Actinobacteria_Actinomycetales_Corynebacteriaceae_Corynebacterium	1.7% (±4.4%)	0.25% (±0.95%)	2.8% (±5.16%)	3.89% (±6.7%)	0.61% (±1.06%)	0.46% (±1.47%)
Actinobacteria_Actinobacteria_Actinomycetales_Cryptosporangiaceae_Unknown	0% (±0%)	0% (±0%)	0% (±0%)	0% (±0%)	0% (±0%)	0% (±0%)
Actinobacteria_Actinobacteria_Actinomycetales_Dermabacteraceae_Brachybacterium	0.03% (±0.29%)	0.01% (±0.04%)	0.08% (±0.56%)	0.04% (±0.23%)	0.01% (±0.04%)	0.01% (±0.05%)
Actinobacteria_Actinobacteria_Actinomycetales_Dermabacteraceae_Dermabacter	<0.01% (±0.03%)	<0.01% (±0.01%)	0.01% (±0.06%)	0% (±0%)	0% (±0%)	<0.01% (±0.01%)
Actinobacteria_Actinobacteria_Actinomycetales_Dermabacteraceae_Unknown	0.01% (±0.12%)	<0.01% (±0.01%)	0.04% (±0.23%)	0.01% (±0.04%)	0.03% (±0.16%)	<0.01% (±0.02%)
Actinobacteria_Actinobacteria_Actinomycetales_Dermacoccaceae_Dermacoccus	0.03% (±0.28%)	<0.01% (±0.04%)	0.06% (±0.32%)	0.04% (±0.47%)	0% (±0%)	0.01% (±0.12%)
Actinobacteria_Actinobacteria_Actinomycetales_Dermatophilaceae_Dermatophilus	0.01% (±0.07%)	<0.01% (±0.01%)	0.01% (±0.04%)	0.01% (±0.14%)	0% (±0%)	<0.01% (±0.01%)
Actinobacteria_Actinobacteria_Actinomycetales_Dermatophilaceae_Unknown	0.01% (±0.17%)	0% (±0%)	0% (±0%)	0.02% (±0.36%)	0% (±0%)	0% (±0%)
Actinobacteria_Actinobacteria_Actinomycetales_Dietziaceae_Dietzia	0.02% (±0.32%)	<0.01% (±0.03%)	0.04% (±0.28%)	0.01% (±0.12%)	<0.01% (±0.03%)	0.05% (±0.77%)
Actinobacteria_Actinobacteria_Actinomycetales_Dietziaceae_Unknown	0.01% (±0.07%)	<0.01% (±0.02%)	<0.01% (±0.03%)	0.01% (±0.15%)	0% (±0%)	0% (±0%)
Actinobacteria_Actinobacteria_Actinomycetales_Frankiaceae_Frankia	0% (±0%)	0% (±0%)	0% (±0%)	0% (±0%)	0% (±0%)	<0.01% (±0.01%)
Actinobacteria_Actinobacteria_Actinomycetales_Frankiaceae_Unknown	0.02% (±0.11%)	<0.01% (±0.01%)	0.02% (±0.11%)	0.04% (±0.2%)	0.01% (±0.04%)	0.01% (±0.07%)
Actinobacteria_Actinobacteria_Actinomycetales_Geodermatophilaceae_Geodermatophilus	0.01% (±0.09%)	<0.01% (±0.01%)	0.02% (±0.16%)	<0.01% (±0.02%)	0.01% (±0.04%)	0.03% (±0.14%)
Actinobacteria_Actinobacteria_Actinomycetales_Geodermatophilaceae_Modestobacter	0.02% (±0.36%)	<0.01% (±0.02%)	0.01% (±0.08%)	0.08% (±0.75%)	0.01% (±0.07%)	0.01% (±0.04%)
Actinobacteria_Actinobacteria_Actinomycetales_Geodermatophilaceae_Unknown	0.04% (±0.31%)	0.01% (±0.03%)	0.08% (±0.44%)	0.05% (±0.45%)	0.01% (±0.05%)	0.04% (±0.19%)
Actinobacteria_Actinobacteria_Actinomycetales_Glycomycetaceae_Glycomyces	0% (±0%)	0% (±0%)	0% (±0%)	0% (±0%)	0% (±0%)	0% (±0%)
Actinobacteria_Actinobacteria_Actinomycetales_Gordoniaceae_Gordonia	0.01% (±0.13%)	0% (±0%)	0.01% (±0.08%)	0.01% (±0.24%)	0.01% (±0.05%)	0.01% (±0.11%)
Actinobacteria_Actinobacteria_Actinomycetales_Intrasporangiaceae_Arsenicicoccus	0.01% (±0.13%)	<0.01% (±0.01%)	0.03% (±0.27%)	0.01% (±0.05%)	0% (±0%)	<0.01% (±0.01%)
Actinobacteria_Actinobacteria_Actinomycetales_Intrasporangiaceae_Janibacter	0% (±0%)	0% (±0%)	0% (±0%)	0% (±0%)	0% (±0%)	0% (±0%)
Actinobacteria_Actinobacteria_Actinomycetales_Intrasporangiaceae_Knoellia	0.01% (±0.15%)	<0.01% (±0.02%)	0.02% (±0.08%)	0.03% (±0.29%)	<0.01% (±0.02%)	0.01% (±0.06%)
Actinobacteria_Actinobacteria_Actinomycetales_Intrasporangiaceae_Oryzihumus	0% (±0%)	0% (±0%)	0% (±0%)	0% (±0%)	0% (±0%)	0% (±0%)
Actinobacteria_Actinobacteria_Actinomycetales_Intrasporangiaceae_Phycicoccus	0.01% (±0.16%)	<0.01% (±0.01%)	0.03% (±0.3%)	0.01% (±0.13%)	<0.01% (±0.02%)	0.01% (±0.13%)
Actinobacteria_Actinobacteria_Actinomycetales_Intrasporangiaceae_Terracoccus	0% (±0%)	0% (±0%)	0% (±0%)	0% (±0%)	0% (±0%)	0% (±0%)
Actinobacteria_Actinobacteria_Actinomycetales_Intrasporangiaceae_Unknown	0.03% (±0.17%)	0.01% (±0.03%)	0.05% (±0.24%)	0.04% (±0.22%)	<0.01% (±0.02%)	0.02% (±0.17%)
Actinobacteria_Actinobacteria_Actinomycetales_Jonesiaceae_Jonesia	0% (±0%)	0% (±0%)	0% (±0%)	0% (±0%)	0% (±0%)	0% (±0%)
Actinobacteria_Actinobacteria_Actinomycetales_Jonesiaceae_Unknown	0% (±0%)	0% (±0%)	0% (±0%)	0% (±0%)	0% (±0%)	0% (±0%)
Actinobacteria_Actinobacteria_Actinomycetales_kamurellaceae_Unknown	<0.01% (±0.13%)	0% (±0%)	<0.01% (±0.01%)	0.02% (±0.26%)	<0.01% (±0.01%)	<0.01% (±0.01%)
Actinobacteria_Actinobacteria_Actinomycetales_Kineosporiaceae_Kineococcus	0.01% (±0.06%)	<0.01% (±0.01%)	0.01% (±0.04%)	0.01% (±0.08%)	0.02% (±0.13%)	0.02% (±0.12%)
Actinobacteria_Actinobacteria_Actinomycetales_Kineosporiaceae_Kineosporia	<0.01% (±0.01%)	0% (±0%)	0% (±0%)	<0.01% (±0.02%)	0% (±0%)	<0.01% (±0.01%)
Actinobacteria_Actinobacteria_Actinomycetales_Kineosporiaceae_Unknown	0.02% (±0.15%)	<0.01% (±0.02%)	0.03% (±0.18%)	0.03% (±0.22%)	0.05% (±0.27%)	0.03% (±0.12%)
Actinobacteria_Actinobacteria_Actinomycetales_Microbacteriaceae_Agrococcus	0% (±0%)	0% (±0%)	0% (±0%)	0% (±0%)	0% (±0%)	0% (±0%)
Actinobacteria_Actinobacteria_Actinomycetales_Microbacteriaceae_Agromyces	<0.01% (±0.02%)	<0.01% (±0.01%)	<0.01% (±0.03%)	<0.01% (±0.01%)	0% (±0%)	<0.01% (±0.03%)
Actinobacteria_Actinobacteria_Actinomycetales_Microbacteriaceae_Candidatus Aquilu	0% (±0%)	0% (±0%)	0% (±0%)	0% (±0%)	0% (±0%)	0% (±0%)
Actinobacteria_Actinobacteria_Actinomycetales_Microbacteriaceae_Candidatus Rhodolu	0% (±0%)	0% (±0%)	0% (±0%)	0% (±0%)	<0.01% (±0.01%)	0% (±0%)
Actinobacteria_Actinobacteria_Actinomycetales_Microbacteriaceae_Clavibacter	<0.01% (±0.01%)	0% (±0%)	<0.01% (±0.01%)	<0.01% (±0.01%)	0% (±0%)	<0.01% (±0.01%)
Actinobacteria_Actinobacteria_Actinomycetales_Microbacteriaceae_Cryocola	<0.01% (±0.07%)	<0.01% (±0.01%)	<0.01% (±0.01%)	<0.01% (±0.01%)	0% (±0%)	0.02% (±0.2%)
Actinobacteria_Actinobacteria_Actinomycetales_Microbacteriaceae_Curtobacterium	0.06% (±0.43%)	0.01% (±0.06%)	0.07% (±0.24%)	0.12% (±0.82%)	0.06% (±0.23%)	0.09% (±0.35%)
Actinobacteria_Actinobacteria_Actinomycetales_Microbacteriaceae_Frigoribacterium	0.01% (±0.17%)	<0.01% (±0.01%)	<0.01% (±0.03%)	0.03% (±0.36%)	0.01% (±0.04%)	<0.01% (±0.01%)
Actinobacteria_Actinobacteria_Actinomycetales_Microbacteriaceae_Leucobacter	0.05% (±0.42%)	<0.01% (±0.02%)	0.16% (±0.73%)	0.01% (±0.04%)	0.01% (±0.04%)	0.06% (±0.63%)
Actinobacteria_Actinobacteria_Actinomycetales_Microbacteriaceae_Microbacterium	<0.01% (±0.03%)	0% (±0%)	<0.01% (±0.01%)	<0.01% (±0.05%)	0% (±0%)	<0.01% (±0.03%)
Actinobacteria_Actinobacteria_Actinomycetales_Microbacteriaceae_Mycetocola	0% (±0%)	0% (±0%)	<0.01% (±0.01%)	0% (±0%)	0% (±0%)	<0.01% (±0.01%)
Actinobacteria_Actinobacteria_Actinomycetales_Microbacteriaceae_Pseudoclavibacter	<0.01% (±0.01%)	0% (±0%)	<0.01% (±0.03%)	0% (±0%)	0% (±0%)	0% (±0%)
Actinobacteria_Actinobacteria_Actinomycetales_Microbacteriaceae_Rathayibacter	0.04% (±1.26%)	<0.01% (±0.01%)	0.02% (±0.34%)	0.14% (±2.6%)	0.01% (±0.04%)	0.01% (±0.07%)
Actinobacteria_Actinobacteria_Actinomycetales_Microbacteriaceae_Salinibacterium	<0.01% (±0.04%)	<0.01% (±0.02%)	<0.01% (±0.03%)	0.01% (±0.03%)	0.01% (±0.04%)	0.01% (±0.08%)
Actinobacteria_Actinobacteria_Actinomycetales_Microbacteriaceae_Unknown	0.08% (±0.37%)	0.01% (±0.05%)	0.14% (±0.41%)	0.12% (±0.39%)	0.26% (±1.4%)	0.1% (±0.33%)
Actinobacteria_Actinobacteria_Actinomycetales_Micrococcaceae_Arthrobacter	0.07% (±0.36%)	0.04% (±0.14%)	0.12% (±0.38%)	0.09% (±0.6%)	0.01% (±0.03%)	0.04% (±0.17%)
Actinobacteria_Actinobacteria_Actinomycetales_Micrococcaceae_Kocuria	0.29% (±2.37%)	0.01% (±0.04%)	0.69% (±4.4%)	0.56% (±2.33%)	0.09% (±0.5%)	0.01% (±0.05%)
Actinobacteria_Actinobacteria_Actinomycetales_Micrococcaceae_Microbispora	<0.01% (±0.04%)	<0.01% (±0.01%)	<0.01% (±0.03%)	0.01% (±0.08%)	0% (±0%)	<0.01% (±0.03%)
Actinobacteria_Actinobacteria_Actinomycetales_Micrococcaceae_Micrococcus	0.31% (±1.54%)	0.09% (±0.14%)	0.54% (±1.96%)	0.69% (±2.49%)	0.01% (±0.04%)	0.01% (±0.05%)
Actinobacteria_Actinobacteria_Actinomycetales_Micrococcaceae_Nesterenkonia	0.01% (±0.11%)	<0.01% (±0.02%)	0.02% (±0.2%)	0.01% (±0.1%)	0% (±0%)	<0.01% (±0.02%)
Actinobacteria_Actinobacteria_Actinomycetales_Micrococcaceae_Renibacterium	0% (±0%)	0% (±0%)	0% (±0%)	0% (±0%)	0% (±0%)	0% (±0%)
Actinobacteria_Actinobacteria_Actinomycetales_Micrococcaceae_Rothia	0.47% (±4.26%)	0.02% (±0.1%)	1.29% (±6.49%)	0.27% (±1.36%)	0.02% (±0.05%)	0.92% (±7.88%)
Actinobacteria_Actinobacteria_Actinomycetales_Micrococcaceae_Sinomos	<0.01% (±0.02%)	0% (±0%)	<0.01% (±0.04%)	0% (±0%)	0% (±0%)	0% (±0%)
Actinobacteria_Actinobacteria_Actinomycetales_Micrococcaceae_Unknown	0.59% (±4.3%)	0.02% (±0.08%)	1.87% (±7.37%)	0.5% (±3.8%)	0.02% (±0.05%)	0.4% (±4.51%)
Actinobacteria_Actinobacteria_Actinomycetales_Micromonosporaceae_Actinoplanes	0.01% (±0.11%)	<0.01% (±0.04%)	0.02% (±0.21%)	0.01% (±0.05%)	0.03% (±0.16%)	0.02% (±0.1%)
Actinobacteria_Actinobacteria_Actinomycetales_Micromonosporaceae_Catellatospora	0% (±0%)	<0.01% (±0.01%)	0% (±0%)	0% (±0%)	0% (±0%)	<0.01% (±0.01%)
Actinobacteria_Actinobacteria_Actinomycetales_Micromonosporaceae_Catenuloplanes	0% (±0%)	0% (±0%)	0% (±0%)	0% (±0%)	0% (±0%)	0% (±0%)
Actinobacteria_Actinobacteria_Actinomycetales_Micromonosporaceae_Dactylosporangium	<0.01% (±0.02%)	0% (±0%)	<0.01% (±0.03%)	0% (±0%)	0% (±0%)	<0.01% (±0.01%)
Actinobacteria_Actinobacteria_Actinomycetales_Micromonosporaceae_Pilimelia	<0.01% (±0.01%)	<0.01% (±0.01%)	<0.01% (±0.02%)	0% (±0%)	<0.01% (±0.01%)	<0.01% (±0.01%)
Actinobacteria_Actinobacteria_Actinomycetales_Micromonosporaceae_Solwaraspora	<0.01% (±0.02%)	0% (±0%)	<0.01% (±0.03%)	0% (±0%)	0% (±0%)	<0.01% (±0.01%)
Actinobacteria_Actinobacteria_Actinomycetales_Micromonosporaceae_Unknown	0.02% (±0.14%)	0.01% (±0.06%)	0.02% (±0.13%)	0.03% (±0.15%)	0.08% (±0.36%)	0.05% (±0.23%)
Actinobacteria_Actinobacteria_Actinomycetales_Micromonosporaceae_Virgisporangium	<0.01% (±0.05%)	0% (±0%)	<0.01% (±0.01%)	0.01% (±0.1%)	<0.01% (±0.01%)	<0.01% (±0.02%)
Actinobacteria_Actinobacteria_Actinomycetales_Mycobacteriaceae_Mycobacterium	0.11% (±2.48%)	0.22% (±4.01%)	0.06% (±0.28%)	0.04% (±0.16%)	0.02% (±0.06%)	0.04% (±0.27%)
Actinobacteria_Actinobacteria_Actinomycetales_Nocardiaceae_Nocardia	<0.01% (±0.04%)	0% (±0%)	0% (±0%)	<0.01% (±0.01%)	0% (±0%)	0.01% (±0.1%)
Actinobacteria_Actinobacteria_Actinomycetales_Nocardiaceae_Rhodococcus	0.02% (±0.23%)	<0.01% (±0.02%)	0.02% (±0.1%)	0.04% (±0.47%)	0.01% (±0.02%)	0.02% (±0.11%)
Actinobacteria_Actinobacteria_Actinomycetales_Nocardiaceae_Unknown	<0.01% (±0.01%)	<0.01% (±0.01%)	<0.01% (±0.02%)	<0.01% (±0.01%)	0% (±0%)	<0.01% (±0.01%)
Actinobacteria_Actinobacteria_Actinomycetales_Nocardioidaceae_Actinopolymorpha	<0.01% (±0.01%)	0% (±0%)	0% (±0%)	<0.01% (±0.01%)	0% (±0%)	0% (±0%)
Actinobacteria_Actinobacteria_Actinomycetales_Nocardioidaceae_Aeromicrobium	0.01% (±0.11%)	<0.01% (±0.03%)	0.03% (±0.2%)	0.02% (±0.1%)	0% (±0%)	0.01% (±0.03%)
Actinobacteria_Actinobacteria_Actinomycetales_Nocardioidaceae_Friedmanniella	<0.01% (±0.01%)	0% (±0%)	0% (±0%)	<0.01% (±0.01%)	0% (±0%)	0% (±0%)
Actinobacteria_Actinobacteria_Actinomycetales_Nocardioidaceae_Kribbella	<0.01% (±0.02%)	0% (±0%)	<0.01% (±0.01%)	<0.01% (±0.04%)	0% (±0%)	0% (±0%)
Actinobacteria_Actinobacteria_Actinomycetales_Nocardioidaceae_Nocardioides	0.02% (±0.13%)	<0.01% (±0.01%)	0.02% (±0.1%)	0.05% (±0.24%)	<0.01% (±0.02%)	0.01% (±0.04%)
Actinobacteria_Actinobacteria_Actinomycetales_Nocardioidaceae_Pimelobacter	<0.01% (±0.07%)	0% (±0%)	0.01% (±0.14%)	<0.01% (±0.03%)	0% (±0%)	<0.01% (±0.01%)
Actinobacteria_Actinobacteria_Actinomycetales_Nocardioidaceae_Propionicimos	0% (±0%)	0% (±0%)	<0.01% (±0.01%)	0% (±0%)	0% (±0%)	0% (±0%)
Actinobacteria_Actinobacteria_Actinomycetales_Nocardioidaceae_Unknown	0.08% (±0.48%)	0.01% (±0.04%)	0.11% (±0.27%)	0.19% (±0.9%)	0.04% (±0.14%)	0.09% (±0.39%)
Actinobacteria_Actinobacteria_Actinomycetales_Nocardiopsaceae_Nocardiopsis	0% (±0%)	0% (±0%)	<0.01% (±0.01%)	0% (±0%)	0% (±0%)	0% (±0%)
Actinobacteria_Actinobacteria_Actinomycetales_Nocardiopsaceae_Prauseria	0% (±0%)	0% (±0%)	0% (±0%)	0% (±0%)	0% (±0%)	0% (±0%)
Actinobacteria_Actinobacteria_Actinomycetales_Nocardiopsaceae_Thermobifida	<0.01% (±0.02%)	0% (±0%)	0% (±0%)	<0.01% (±0.04%)	0% (±0%)	0% (±0%)
Actinobacteria_Actinobacteria_Actinomycetales_Nocardiopsaceae_Unknown	0.01% (±0.15%)	<0.01% (±0.01%)	0.01% (±0.11%)	0.02% (±0.3%)	0% (±0%)	<0.01% (±0.04%)
Actinobacteria_Actinobacteria_Actinomycetales_Promicromonosporaceae_Cellulosimicrobium	<0.01% (±0.05%)	<0.01% (±0.08%)	<0.01% (±0.04%)	<0.01% (±0.02%)	0% (±0%)	<0.01% (±0.02%)
Actinobacteria_Actinobacteria_Actinomycetales_Promicromonosporaceae_Promicromonospora	<0.01% (±0.03%)	<0.01% (±0.04%)	<0.01% (±0.01%)	<0.01% (±0.01%)	0% (±0%)	<0.01% (±0.02%)
Actinobacteria_Actinobacteria_Actinomycetales_Promicromonosporaceae_Unknown	<0.01% (±0.09%)	<0.01% (±0.01%)	0.01% (±0.18%)	<0.01% (±0.02%)	0% (±0%)	0% (±0%)
Actinobacteria_Actinobacteria_Actinomycetales_Promicromonosporaceae_Xylanimicrobium	<0.01% (±0.02%)	<0.01% (±0.02%)	<0.01% (±0.02%)	<0.01% (±0.02%)	<0.01% (±0.01%)	0.01% (±0.04%)
Actinobacteria_Actinobacteria_Actinomycetales_Propionibacteriaceae_Propionibacterium	0.19% (±1.04%)	<0.01% (±0.01%)	0.11% (±0.43%)	0.69% (±2.04%)	<0.01% (±0.01%)	<0.01% (±0.02%)
Actinobacteria_Actinobacteria_Actinomycetales_Propionibacteriaceae_Unknown	0% (±0%)	0% (±0%)	0% (±0%)	<0.01% (±0.01%)	0% (±0%)	<0.01% (±0.01%)
Actinobacteria_Actinobacteria_Actinomycetales_Pseudonocardiaceae_Actinomycetospora	0.05% (±0.27%)	<0.01% (±0.01%)	0.06% (±0.24%)	0.13% (±0.48%)	0.04% (±0.2%)	0.03% (±0.11%)
Actinobacteria_Actinobacteria_Actinomycetales_Pseudonocardiaceae_Amycolatopsis	<0.01% (±0.03%)	<0.01% (±0.01%)	<0.01% (±0.04%)	<0.01% (±0.01%)	0% (±0%)	0.01% (±0.05%)
Actinobacteria_Actinobacteria_Actinomycetales_Pseudonocardiaceae_Prauserella	0% (±0%)	0% (±0%)	0% (±0%)	0% (±0%)	0% (±0%)	0% (±0%)
Actinobacteria_Actinobacteria_Actinomycetales_Pseudonocardiaceae_Pseudonocardia	0.05% (±0.42%)	0.01% (±0.12%)	0.06% (±0.47%)	0.09% (±0.67%)	0.03% (±0.18%)	0.07% (±0.34%)
Actinobacteria_Actinobacteria_Actinomycetales_Pseudonocardiaceae_Saccharomonospora	<0.01% (±0.01%)	<0.01% (±0.02%)	0% (±0%)	<0.01% (±0.01%)	0% (±0%)	0% (±0%)
Actinobacteria_Actinobacteria_Actinomycetales_Pseudonocardiaceae_Saccharopolyspora	<0.01% (±0.02%)	<0.01% (±0.01%)	<0.01% (±0.03%)	0% (±0%)	0% (±0%)	<0.01% (±0.01%)
Actinobacteria_Actinobacteria_Actinomycetales_Pseudonocardiaceae_Thermobispora	0% (±0%)	0% (±0%)	0% (±0%)	<0.01% (±0.01%)	0% (±0%)	<0.01% (±0.01%)
Actinobacteria_Actinobacteria_Actinomycetales_Pseudonocardiaceae_Thermocrispum	0% (±0%)	0% (±0%)	0% (±0%)	0% (±0%)	0% (±0%)	0% (±0%)
Actinobacteria_Actinobacteria_Actinomycetales_Pseudonocardiaceae_Unknown	<0.01% (±0.02%)	0% (±0%)	<0.01% (±0.03%)	<0.01% (±0.01%)	0% (±0%)	<0.01% (±0.02%)
Actinobacteria_Actinobacteria_Actinomycetales_Rarobacteraceae_Rarobacter	0% (±0%)	0% (±0%)	0% (±0%)	0% (±0%)	0% (±0%)	0% (±0%)
Actinobacteria_Actinobacteria_Actinomycetales_Sanguibacteraceae_Sanguibacter	<0.01% (±0.1%)	<0.01% (±0.01%)	0.01% (±0.2%)	<0.01% (±0.03%)	0.01% (±0.06%)	<0.01% (±0.01%)
Actinobacteria_Actinobacteria_Actinomycetales_Sporichthyaceae_Sporichthya	<0.01% (±0.12%)	0% (±0%)	<0.01% (±0.01%)	0.01% (±0.25%)	0% (±0%)	0% (±0%)
Actinobacteria_Actinobacteria_Actinomycetales_Sporichthyaceae_Unknown	0.01% (±0.08%)	0% (±0%)	0.01% (±0.06%)	0.03% (±0.14%)	<0.01% (±0.01%)	0.01% (±0.07%)
Actinobacteria_Actinobacteria_Actinomycetales_Streptomycetaceae_Streptacidiphilus	<0.01% (±0.01%)	0% (±0%)	<0.01% (±0.01%)	0% (±0%)	0% (±0%)	<0.01% (±0.02%)
Actinobacteria_Actinobacteria_Actinomycetales_Streptomycetaceae_Streptomyces	0.02% (±0.15%)	<0.01% (±0.03%)	0.03% (±0.2%)	0.02% (±0.15%)	0.01% (±0.04%)	0.05% (±0.27%)
Actinobacteria_Actinobacteria_Actinomycetales_Streptomycetaceae_Unknown	<0.01% (±0.01%)	<0.01% (±0.01%)	<0.01% (±0.01%)	<0.01% (±0.01%)	0% (±0%)	0% (±0%)
Actinobacteria_Actinobacteria_Actinomycetales_Streptosporangiaceae_Nonomuraea	0% (±0%)	0% (±0%)	0% (±0%)	0% (±0%)	0% (±0%)	0% (±0%)
Actinobacteria_Actinobacteria_Actinomycetales_Streptosporangiaceae_Sphaerisporangium	0% (±0%)	0% (±0%)	0% (±0%)	0% (±0%)	0% (±0%)	0% (±0%)
Actinobacteria_Actinobacteria_Actinomycetales_Streptosporangiaceae_Streptosporangium	0% (±0%)	<0.01% (±0.01%)	0% (±0%)	0% (±0%)	0% (±0%)	0% (±0%)
Actinobacteria_Actinobacteria_Actinomycetales_Streptosporangiaceae_Unknown	0% (±0%)	<0.01% (±0.01%)	0% (±0%)	0% (±0%)	0% (±0%)	<0.01% (±0.01%)
Actinobacteria_Actinobacteria_Actinomycetales_Thermomonosporaceae_Actinoallomurus	<0.01% (±0.01%)	0% (±0%)	<0.01% (±0.01%)	<0.01% (±0.02%)	<0.01% (±0.01%)	0% (±0%)
Actinobacteria_Actinobacteria_Actinomycetales_Thermomonosporaceae_Actinomadura	<0.01% (±0.03%)	0% (±0%)	<0.01% (±0.06%)	0% (±0%)	<0.01% (±0.02%)	<0.01% (±0.01%)
Actinobacteria_Actinobacteria_Actinomycetales_Thermomonosporaceae_Unknown	<0.01% (±0.01%)	<0.01% (±0.01%)	0% (±0%)	0% (±0%)	0% (±0%)	<0.01% (±0.01%)
Actinobacteria_Actinobacteria_Actinomycetales_Tsukamurellaceae_Tsukamurella	0% (±0%)	0% (±0%)	0% (±0%)	0% (±0%)	0% (±0%)	<0.01% (±0.01%)
Actinobacteria_Actinobacteria_Actinomycetales_Unknown_Unknown	0.06% (±0.37%)	0.01% (±0.04%)	0.05% (±0.19%)	0.13% (±0.69%)	0.15% (±0.78%)	0.05% (±0.13%)
Actinobacteria_Actinobacteria_Actinomycetales_Williamsiaceae_Williamsia	<0.01% (±0.06%)	<0.01% (±0.01%)	<0.01% (±0.03%)	0.01% (±0.05%)	0% (±0%)	0.01% (±0.14%)
Actinobacteria_Actinobacteria_Actinomycetales_Yaniellaceae_Yaniella	0% (±0%)	0% (±0%)	0% (±0%)	0% (±0%)	0% (±0%)	0% (±0%)
Actinobacteria_Actinobacteria_Bifidobacteriales_Bifidobacteriaceae_Bifidobacterium	0.05% (±0.93%)	0.07% (±1.44%)	0.02% (±0.13%)	0.04% (±0.33%)	0.23% (±1.17%)	0.04% (±0.24%)
Actinobacteria_Actinobacteria_Bifidobacteriales_Bifidobacteriaceae_Scardovia	0% (±0%)	0% (±0%)	<0.01% (±0.01%)	0% (±0%)	0% (±0%)	0% (±0%)
Actinobacteria_Actinobacteria_Bifidobacteriales_Bifidobacteriaceae_Unknown	0.45% (±3.8%)	0.13% (±1.39%)	0.45% (±4.07%)	0.14% (±0.88%)	0.24% (±0.6%)	1.82% (±8.44%)
Actinobacteria_Actinobacteria_Bifidobacteriales_Unknown_Unknown	0% (±0%)	0% (±0%)	0% (±0%)	0% (±0%)	0% (±0%)	<0.01% (±0.01%)
Actinobacteria_Actinobacteria_Micrococcales_Unknown_Unknown	<0.01% (±0.01%)	0% (±0%)	0% (±0%)	0% (±0%)	0% (±0%)	<0.01% (±0.03%)
Actinobacteria_Coriobacteriia_Coriobacteriales_Coriobacteriaceae_Adlercreutzia	0.01% (±0.11%)	<0.01% (±0.01%)	0.01% (±0.11%)	<0.01% (±0.02%)	<0.01% (±0.01%)	0.03% (±0.26%)
Actinobacteria_Coriobacteriia_Coriobacteriales_Coriobacteriaceae_Atopobium	0.12% (±1.28%)	0.07% (±0.93%)	0.11% (±1.36%)	0.07% (±0.79%)	0.04% (±0.12%)	0.39% (±2.4%)
Actinobacteria_Coriobacteriia_Coriobacteriales_Coriobacteriaceae_Collinsella	0.05% (±0.68%)	0.04% (±0.66%)	0.01% (±0.09%)	0.07% (±0.7%)	0.02% (±0.07%)	0.13% (±1.15%)
Actinobacteria_Coriobacteriia_Coriobacteriales_Coriobacteriaceae_Eggerthella	<0.01% (±0.08%)	0% (±0%)	0% (±0%)	<0.01% (±0.01%)	0% (±0%)	0.03% (±0.21%)
Actinobacteria_Coriobacteriia_Coriobacteriales_Coriobacteriaceae_Slackia	0.02% (±0.28%)	0.01% (±0.09%)	<0.01% (±0.02%)	<0.01% (±0.03%)	0.01% (±0.02%)	0.07% (±0.48%)
Actinobacteria_Coriobacteriia_Coriobacteriales_Coriobacteriaceae_Unknown	0.19% (±1.41%)	0.07% (±0.98%)	0.04% (±0.35%)	0.25% (±1.72%)	0.3% (±0.68%)	0.62% (±2.55%)
Actinobacteria_MB-A2-18_319-7L14_Unknown_Unknown	0.02% (±0.51%)	0% (±0%)	0.01% (±0.06%)	0.07% (±1.06%)	0% (±0%)	<0.01% (±0.01%)
Actinobacteria_Nitriliruptoria_Euzebyales_Euzebyaceae_Euzebya	0% (±0%)	0% (±0%)	0% (±0%)	0% (±0%)	0% (±0%)	0% (±0%)
Actinobacteria_Nitriliruptoria_Nitriliruptorales_Nitriliruptoraceae_Nitriliruptor	0% (±0%)	0% (±0%)	0% (±0%)	0% (±0%)	0% (±0%)	0% (±0%)
Actinobacteria_OPB41_Unknown_Unknown_Unknown	<0.01% (±0.01%)	0% (±0%)	0% (±0%)	<0.01% (±0.01%)	0% (±0%)	0.01% (±0.03%)
Actinobacteria_Rubrobacteria_Rubrobacterales_Rubrobacteraceae_Rubrobacter	0.03% (±0.3%)	<0.01% (±0.01%)	0.01% (±0.04%)	0.1% (±0.62%)	<0.01% (±0.01%)	0.01% (±0.03%)
Actinobacteria_Rubrobacteria_Rubrobacterales_Rubrobacteraceae_Unknown	<0.01% (±0.01%)	0% (±0%)	0% (±0%)	0% (±0%)	0% (±0%)	<0.01% (±0.02%)
Actinobacteria_Thermoleophilia_Gaiellales_AK1AB1_2E_Unknown	<0.01% (±0.02%)	0% (±0%)	<0.01% (±0.02%)	<0.01% (±0.04%)	0% (±0%)	0% (±0%)
Actinobacteria_Thermoleophilia_Gaiellales_Gaiellaceae_Unknown	0.03% (±0.21%)	<0.01% (±0.01%)	0.07% (±0.3%)	0.06% (±0.32%)	<0.01% (±0.02%)	0.02% (±0.09%)
Actinobacteria_Thermoleophilia_Gaiellales_Unknown_Unknown	<0.01% (±0.04%)	<0.01% (±0.01%)	0.01% (±0.08%)	<0.01% (±0.02%)	<0.01% (±0.01%)	<0.01% (±0.01%)
Actinobacteria_Thermoleophilia_Solirubrobacterales_Conexibacteraceae_Conexibacter	<0.01% (±0.11%)	<0.01% (±0.01%)	0.01% (±0.23%)	<0.01% (±0.03%)	0.01% (±0.03%)	<0.01% (±0.01%)
Actinobacteria_Thermoleophilia_Solirubrobacterales_Conexibacteraceae_Unknown	0.02% (±0.4%)	<0.01% (±0.02%)	0.02% (±0.09%)	0.05% (±0.83%)	0.02% (±0.09%)	0.01% (±0.03%)
Actinobacteria_Thermoleophilia_Solirubrobacterales_Patulibacteraceae_Patulibacter	0.01% (±0.09%)	0% (±0%)	0.01% (±0.14%)	0.02% (±0.13%)	0% (±0%)	<0.01% (±0.03%)
Actinobacteria_Thermoleophilia_Solirubrobacterales_Patulibacteraceae_Unknown	0.02% (±0.15%)	<0.01% (±0.01%)	0.03% (±0.14%)	0.06% (±0.27%)	0% (±0%)	0.02% (±0.07%)
Actinobacteria_Thermoleophilia_Solirubrobacterales_Solirubrobacteraceae_Unknown	0.06% (±0.41%)	0.01% (±0.03%)	0.1% (±0.4%)	0.12% (±0.75%)	0.02% (±0.05%)	0.04% (±0.15%)
Actinobacteria_Thermoleophilia_Solirubrobacterales_Unknown_Unknown	0.04% (±0.25%)	0.01% (±0.03%)	0.07% (±0.28%)	0.07% (±0.41%)	0.05% (±0.19%)	0.04% (±0.16%)
Actinobacteria_Thermoleophilia_Unknown_Unknown_Unknown	0% (±0%)	0% (±0%)	0% (±0%)	0% (±0%)	0% (±0%)	<0.01% (±0.01%)
Actinobacteria_Unknown_Unknown_Unknown_Unknown	<0.01% (±0.06%)	0% (±0%)	0% (±0%)	0.01% (±0.12%)	0% (±0%)	<0.01% (±0.02%)
AD3_ABS-6_Unknown_Unknown_Unknown	<0.01% (±0.02%)	<0.01% (±0.01%)	0% (±0%)	<0.01% (±0.04%)	<0.01% (±0.01%)	0% (±0%)
AD3_JG37-AG-4_Unknown_Unknown_Unknown	0% (±0%)	0% (±0%)	0% (±0%)	0% (±0%)	0% (±0%)	0% (±0%)
Armatimodetes_319-6E2_Unknown_Unknown_Unknown	<0.01% (±0.03%)	0% (±0%)	<0.01% (±0.05%)	<0.01% (±0.02%)	0% (±0%)	0% (±0%)
Armatimodetes_Armatimodia_Armatimodales_Armatimodaceae_Unknown	<0.01% (±0.05%)	0% (±0%)	<0.01% (±0.04%)	0.01% (±0.09%)	0% (±0%)	0% (±0%)
Armatimodetes_Armatimodia_FW68_Unknown_Unknown	<0.01% (±0.01%)	0% (±0%)	<0.01% (±0.01%)	<0.01% (±0.01%)	0% (±0%)	0% (±0%)
Armatimodetes_Chthonomodetes_Chthonomodales_Chthonomodaceae_Unknown	<0.01% (±0.01%)	0% (±0%)	<0.01% (±0.02%)	0% (±0%)	0% (±0%)	0% (±0%)
Armatimodetes_Fimbriimodia_Fimbriimodales_Fimbriimodaceae_Fimbriimos	0.01% (±0.06%)	<0.01% (±0.01%)	0.01% (±0.1%)	0.02% (±0.09%)	0% (±0%)	<0.01% (±0.02%)
Armatimodetes_Fimbriimodia_Fimbriimodales_Fimbriimodaceae_Unknown	0% (±0%)	0% (±0%)	0% (±0%)	0% (±0%)	0% (±0%)	0% (±0%)
Armatimodetes_SJA-176_RB46_Unknown_Unknown	<0.01% (±0.01%)	<0.01% (±0.01%)	0% (±0%)	0% (±0%)	0% (±0%)	0% (±0%)
Bacteroidetes_At12OctB3_Unknown_Unknown_Unknown	0% (±0%)	0% (±0%)	0% (±0%)	0% (±0%)	0% (±0%)	0% (±0%)
Bacteroidetes_Bacteroidia_Bacteroidales_Bacteroidaceae_5-7N15	0.01% (±0.17%)	0.01% (±0.08%)	<0.01% (±0.03%)	0.03% (±0.33%)	0% (±0%)	0.01% (±0.09%)
Bacteroidetes_Bacteroidia_Bacteroidales_Bacteroidaceae_Bacteroides	0.47% (±2.78%)	0.4% (±2.72%)	0.32% (±2.34%)	0.58% (±3.43%)	1.7% (±4.25%)	0.49% (±1.94%)
Bacteroidetes_Bacteroidia_Bacteroidales_Bacteroidaceae_Unknown	<0.01% (±0.05%)	<0.01% (±0.01%)	0.01% (±0.1%)	<0.01% (±0.02%)	<0.01% (±0.03%)	0.01% (±0.06%)
Bacteroidetes_Bacteroidia_Bacteroidales_Barnesiellaceae_Unknown	0.01% (±0.11%)	<0.01% (±0.05%)	<0.01% (±0.02%)	0.01% (±0.12%)	0.01% (±0.04%)	0.02% (±0.26%)
Bacteroidetes_Bacteroidia_Bacteroidales_BS11_Unknown	0% (±0%)	0% (±0%)	0% (±0%)	0% (±0%)	<0.01% (±0.01%)	<0.01% (±0.01%)
Bacteroidetes_Bacteroidia_Bacteroidales_GZKB119_Unknown	0% (±0%)	0% (±0%)	0% (±0%)	0% (±0%)	0% (±0%)	0% (±0%)
Bacteroidetes_Bacteroidia_Bacteroidales_Marinilabiaceae_Unknown	0% (±0%)	0% (±0%)	<0.01% (±0.01%)	<0.01% (±0.01%)	0% (±0%)	0% (±0%)
Bacteroidetes_Bacteroidia_Bacteroidales_Odoribacteraceae_Butyricimos	<0.01% (±0.06%)	<0.01% (±0.05%)	<0.01% (±0.04%)	<0.01% (±0.03%)	0.01% (±0.02%)	0.01% (±0.13%)
Bacteroidetes_Bacteroidia_Bacteroidales_Odoribacteraceae_Odoribacter	<0.01% (±0.06%)	<0.01% (±0.09%)	<0.01% (±0.02%)	0% (±0%)	<0.01% (±0.01%)	0.01% (±0.04%)
Bacteroidetes_Bacteroidia_Bacteroidales_p-2534-18B5_Unknown	<0.01% (±0.02%)	0% (±0%)	0% (±0%)	<0.01% (±0.03%)	<0.01% (±0.02%)	<0.01% (±0.01%)
Bacteroidetes_Bacteroidia_Bacteroidales_Paraprevotellaceae_CF231	0% (±0%)	0% (±0%)	0% (±0%)	<0.01% (±0.01%)	0% (±0%)	0% (±0%)
Bacteroidetes_Bacteroidia_Bacteroidales_Paraprevotellaceae_Paraprevotella	0.01% (±0.08%)	0.01% (±0.1%)	<0.01% (±0.01%)	0.01% (±0.08%)	0.02% (±0.09%)	<0.01% (±0.02%)
Bacteroidetes_Bacteroidia_Bacteroidales_Paraprevotellaceae_Prevotella	0.03% (±0.34%)	0.01% (±0.05%)	0.03% (±0.31%)	0.09% (±0.61%)	0.01% (±0.02%)	0.03% (±0.21%)
Bacteroidetes_Bacteroidia_Bacteroidales_Paraprevotellaceae_Unknown	0.01% (±0.17%)	0.01% (±0.27%)	0% (±0%)	0% (±0%)	0.01% (±0.02%)	0.01% (±0.05%)
Bacteroidetes_Bacteroidia_Bacteroidales_Paraprevotellaceae_YRC22	0% (±0%)	0% (±0%)	0% (±0%)	0% (±0%)	0% (±0%)	0% (±0%)
Bacteroidetes_Bacteroidia_Bacteroidales_Porphyromodaceae_Candidatus Azobacteroides	<0.01% (±0.05%)	<0.01% (±0.01%)	0% (±0%)	0.01% (±0.1%)	0.01% (±0.03%)	<0.01% (±0.03%)
Bacteroidetes_Bacteroidia_Bacteroidales_Porphyromodaceae_Dysgonomos	0.02% (±0.2%)	0.01% (±0.08%)	0.01% (±0.09%)	0.01% (±0.09%)	0.06% (±0.3%)	0.08% (±0.49%)
Bacteroidetes_Bacteroidia_Bacteroidales_Porphyromodaceae_Paludibacter	0.01% (±0.1%)	<0.01% (±0.01%)	0.01% (±0.19%)	0.01% (±0.06%)	<0.01% (±0.01%)	<0.01% (±0.04%)
Bacteroidetes_Bacteroidia_Bacteroidales_Porphyromodaceae_Parabacteroides	0.15% (±1.37%)	0.06% (±0.38%)	0.07% (±0.36%)	0.15% (±1.02%)	0.14% (±0.55%)	0.52% (±3.41%)
Bacteroidetes_Bacteroidia_Bacteroidales_Porphyromodaceae_Porphyromos	0.07% (±1.29%)	0.01% (±0.06%)	0.05% (±0.28%)	0.24% (±2.66%)	<0.01% (±0.02%)	<0.01% (±0.02%)
Bacteroidetes_Bacteroidia_Bacteroidales_Porphyromodaceae_Tannerella	0.01% (±0.06%)	<0.01% (±0.06%)	<0.01% (±0.05%)	<0.01% (±0.02%)	0.04% (±0.19%)	0.01% (±0.08%)
Bacteroidetes_Bacteroidia_Bacteroidales_Porphyromodaceae_Unknown	<0.01% (±0.06%)	<0.01% (±0.01%)	<0.01% (±0.05%)	<0.01% (±0.02%)	0.02% (±0.09%)	0.02% (±0.14%)
Bacteroidetes_Bacteroidia_Bacteroidales_Prevotellaceae_Prevotella	0.09% (±0.62%)	0.02% (±0.17%)	0.11% (±0.52%)	0.18% (±1.06%)	0.26% (±0.75%)	0.05% (±0.53%)
Bacteroidetes_Bacteroidia_Bacteroidales_RF16_Unknown	<0.01% (±0.09%)	<0.01% (±0.01%)	0% (±0%)	0.01% (±0.18%)	0% (±0%)	0% (±0%)
Bacteroidetes_Bacteroidia_Bacteroidales_Rikenellaceae_AF12	<0.01% (±0.01%)	<0.01% (±0.01%)	<0.01% (±0.01%)	0% (±0%)	0% (±0%)	<0.01% (±0.03%)
Bacteroidetes_Bacteroidia_Bacteroidales_Rikenellaceae_PW3	<0.01% (±0.01%)	0% (±0%)	0% (±0%)	0% (±0%)	0% (±0%)	<0.01% (±0.02%)
Bacteroidetes_Bacteroidia_Bacteroidales_Rikenellaceae_Rikenella	<0.01% (±0.02%)	<0.01% (±0.02%)	<0.01% (±0.01%)	<0.01% (±0.01%)	0% (±0%)	0.01% (±0.05%)
Bacteroidetes_Bacteroidia_Bacteroidales_Rikenellaceae_Unknown	0.07% (±0.84%)	0.05% (±0.48%)	0.04% (±0.29%)	0.04% (±0.3%)	0.07% (±0.18%)	0.27% (±2.09%)
Bacteroidetes_Bacteroidia_Bacteroidales_S24-7_Unknown	0.02% (±0.34%)	0.01% (±0.14%)	0.01% (±0.1%)	0.04% (±0.67%)	0.01% (±0.05%)	<0.01% (±0.01%)
Bacteroidetes_Bacteroidia_Bacteroidales_SB-1_Unknown	0% (±0%)	0% (±0%)	<0.01% (±0.01%)	0% (±0%)	0% (±0%)	0% (±0%)
Bacteroidetes_Bacteroidia_Bacteroidales_Unknown_Unknown	0.07% (±0.65%)	0.04% (±0.43%)	0.08% (±0.76%)	0.04% (±0.36%)	0.4% (±0.97%)	0.16% (±1.13%)
Bacteroidetes_Cytophagia_Cytophagales_Amoebophilaceae_Candidatus Amoebophilus	0% (±0%)	0% (±0%)	0% (±0%)	0% (±0%)	<0.01% (±0.01%)	0% (±0%)
Bacteroidetes_Cytophagia_Cytophagales_Amoebophilaceae_Candidatus Cardinium	0.02% (±0.65%)	<0.01% (±0.01%)	0.01% (±0.14%)	0% (±0%)	0.64% (±4.02%)	0.03% (±0.38%)
Bacteroidetes_Cytophagia_Cytophagales_Cyclobacteriaceae_Unknown	<0.01% (±0.03%)	<0.01% (±0.02%)	<0.01% (±0.05%)	0% (±0%)	0% (±0%)	0% (±0%)
Bacteroidetes_Cytophagia_Cytophagales_Cytophagaceae_Adhaeribacter	<0.01% (±0.02%)	<0.01% (±0.01%)	<0.01% (±0.01%)	<0.01% (±0.03%)	0% (±0%)	0% (±0%)
Bacteroidetes_Cytophagia_Cytophagales_Cytophagaceae_Cytophaga	0.01% (±0.12%)	<0.01% (±0.01%)	0.03% (±0.26%)	<0.01% (±0.01%)	0% (±0%)	<0.01% (±0.01%)
Bacteroidetes_Cytophagia_Cytophagales_Cytophagaceae_Dyadobacter	0.01% (±0.09%)	<0.01% (±0.04%)	0.01% (±0.12%)	0.01% (±0.14%)	0% (±0%)	<0.01% (±0.01%)
Bacteroidetes_Cytophagia_Cytophagales_Cytophagaceae_Emticicia	<0.01% (±0.02%)	0% (±0%)	<0.01% (±0.04%)	<0.01% (±0.01%)	0% (±0%)	0% (±0%)
Bacteroidetes_Cytophagia_Cytophagales_Cytophagaceae_Flectobacillus	0.01% (±0.09%)	<0.01% (±0.03%)	0.02% (±0.17%)	0.01% (±0.06%)	0% (±0%)	<0.01% (±0.01%)
Bacteroidetes_Cytophagia_Cytophagales_Cytophagaceae_Hymenobacter	0.06% (±0.4%)	<0.01% (±0.03%)	0.11% (±0.66%)	0.13% (±0.51%)	<0.01% (±0.01%)	0.01% (±0.06%)
Bacteroidetes_Cytophagia_Cytophagales_Cytophagaceae_Larkinella	<0.01% (±0.04%)	<0.01% (±0.03%)	<0.01% (±0.02%)	0.01% (±0.08%)	0% (±0%)	<0.01% (±0.03%)
Bacteroidetes_Cytophagia_Cytophagales_Cytophagaceae_Leadbetterella	<0.01% (±0.01%)	0% (±0%)	<0.01% (±0.01%)	<0.01% (±0.02%)	0% (±0%)	<0.01% (±0.01%)
Bacteroidetes_Cytophagia_Cytophagales_Cytophagaceae_Pontibacter	0% (±0%)	0% (±0%)	<0.01% (±0.01%)	0% (±0%)	0% (±0%)	0% (±0%)
Bacteroidetes_Cytophagia_Cytophagales_Cytophagaceae_Rhodocytophaga	0% (±0%)	0% (±0%)	<0.01% (±0.01%)	0% (±0%)	0% (±0%)	0% (±0%)
Bacteroidetes_Cytophagia_Cytophagales_Cytophagaceae_Rudanella	<0.01% (±0.06%)	0% (±0%)	0.01% (±0.09%)	0.01% (±0.08%)	0% (±0%)	0% (±0%)
Bacteroidetes_Cytophagia_Cytophagales_Cytophagaceae_Runella	0% (±0%)	0% (±0%)	0% (±0%)	0% (±0%)	0% (±0%)	0% (±0%)
Bacteroidetes_Cytophagia_Cytophagales_Cytophagaceae_Spirosoma	0.02% (±0.12%)	<0.01% (±0.03%)	0.02% (±0.12%)	0.05% (±0.21%)	<0.01% (±0.01%)	<0.01% (±0.01%)
Bacteroidetes_Cytophagia_Cytophagales_Cytophagaceae_Sporocytophaga	0% (±0%)	0% (±0%)	0% (±0%)	0% (±0%)	0% (±0%)	0% (±0%)
Bacteroidetes_Cytophagia_Cytophagales_Cytophagaceae_Unknown	0.01% (±0.14%)	<0.01% (±0.01%)	0.02% (±0.15%)	0.03% (±0.21%)	0.07% (±0.44%)	<0.01% (±0.01%)
Bacteroidetes_Cytophagia_Cytophagales_Flammeovirgaceae_Unknown	<0.01% (±0.01%)	0% (±0%)	0% (±0%)	<0.01% (±0.02%)	0% (±0%)	0% (±0%)
Bacteroidetes_Cytophagia_Cytophagales_Unknown_Unknown	0% (±0%)	0% (±0%)	0% (±0%)	0% (±0%)	0% (±0%)	0% (±0%)
Bacteroidetes_Flavobacteriia_Flavobacteriales_Blattabacteriaceae_Blattabacterium	<0.01% (±0.08%)	<0.01% (±0.01%)	<0.01% (±0.03%)	<0.01% (±0.04%)	0% (±0%)	<0.01% (±0.01%)
Bacteroidetes_Flavobacteriia_Flavobacteriales_Blattabacteriaceae_Sulcia	0.01% (±0.23%)	0.01% (±0.28%)	0.02% (±0.23%)	<0.01% (±0.04%)	0% (±0%)	0.02% (±0.32%)
Bacteroidetes_Flavobacteriia_Flavobacteriales_Blattabacteriaceae_Unknown	<0.01% (±0.05%)	0% (±0%)	0.01% (±0.09%)	<0.01% (±0.02%)	0% (±0%)	0% (±0%)
Bacteroidetes_Flavobacteriia_Flavobacteriales_Cryomorphaceae_Fluviicola	<0.01% (±0.02%)	0% (±0%)	<0.01% (±0.03%)	<0.01% (±0.04%)	0% (±0%)	<0.01% (±0.01%)
Bacteroidetes_Flavobacteriia_Flavobacteriales_Cryomorphaceae_Unknown	<0.01% (±0.04%)	0% (±0%)	0.01% (±0.08%)	0% (±0%)	0% (±0%)	0% (±0%)
Bacteroidetes_Flavobacteriia_Flavobacteriales_Flavobacteriaceae_Aquimari	0% (±0%)	0% (±0%)	0% (±0%)	0% (±0%)	0% (±0%)	0% (±0%)
Bacteroidetes_Flavobacteriia_Flavobacteriales_Flavobacteriaceae_Capnocytophaga	0.03% (±0.51%)	<0.01% (±0.01%)	0.14% (±1.07%)	0.02% (±0.12%)	0% (±0%)	<0.01% (±0.02%)
Bacteroidetes_Flavobacteriia_Flavobacteriales_Flavobacteriaceae_Flavobacterium	0.03% (±0.3%)	0.01% (±0.08%)	0.04% (±0.23%)	0.08% (±0.58%)	<0.01% (±0.01%)	<0.01% (±0.02%)
Bacteroidetes_Flavobacteriia_Flavobacteriales_Flavobacteriaceae_Gillisia	<0.01% (±0.01%)	0% (±0%)	0% (±0%)	<0.01% (±0.02%)	0% (±0%)	0% (±0%)
Bacteroidetes_Flavobacteriia_Flavobacteriales_Flavobacteriaceae_Kordia	0% (±0%)	0% (±0%)	0% (±0%)	0% (±0%)	0% (±0%)	0% (±0%)
Bacteroidetes_Flavobacteriia_Flavobacteriales_Flavobacteriaceae_Myroides	0.01% (±0.04%)	0.01% (±0.07%)	<0.01% (±0.02%)	<0.01% (±0.02%)	0% (±0%)	0% (±0%)
Bacteroidetes_Flavobacteriia_Flavobacteriales_Flavobacteriaceae_Polaribacter	<0.01% (±0.01%)	0% (±0%)	0% (±0%)	0% (±0%)	0% (±0%)	<0.01% (±0.02%)
Bacteroidetes_Flavobacteriia_Flavobacteriales_Flavobacteriaceae_Salegentibacter	<0.01% (±0.01%)	<0.01% (±0.01%)	0% (±0%)	<0.01% (±0.02%)	0% (±0%)	0% (±0%)
Bacteroidetes_Flavobacteriia_Flavobacteriales_Flavobacteriaceae_Salinimicrobium	<0.01% (±0.01%)	0% (±0%)	0% (±0%)	<0.01% (±0.02%)	0% (±0%)	0% (±0%)
Bacteroidetes_Flavobacteriia_Flavobacteriales_Flavobacteriaceae_Unknown	0.01% (±0.05%)	<0.01% (±0.02%)	0.01% (±0.03%)	0.01% (±0.09%)	<0.01% (±0.01%)	<0.01% (±0.03%)
Bacteroidetes_Flavobacteriia_Flavobacteriales_Flavobacteriaceae_Winogradskyella	0% (±0%)	0% (±0%)	0% (±0%)	0% (±0%)	0% (±0%)	<0.01% (±0.01%)
Bacteroidetes_Flavobacteriia_Flavobacteriales_Unknown_Unknown	0.07% (±0.91%)	<0.01% (±0.02%)	0.31% (±1.92%)	<0.01% (±0.02%)	0% (±0%)	<0.01% (±0.02%)
Bacteroidetes_Flavobacteriia_Flavobacteriales_Weeksellaceae_Chryseobacterium	0.06% (±0.32%)	0.02% (±0.11%)	0.13% (±0.4%)	0.11% (±0.51%)	0% (±0%)	0.01% (±0.04%)
Bacteroidetes_Flavobacteriia_Flavobacteriales_Weeksellaceae_Cloacibacterium	0.37% (±1.76%)	0.09% (±0.29%)	0.31% (±1.19%)	1.14% (±3.34%)	0.01% (±0.04%)	0.02% (±0.07%)
Bacteroidetes_Flavobacteriia_Flavobacteriales_Weeksellaceae_Elizabethkingia	0% (±0%)	0% (±0%)	<0.01% (±0.01%)	0% (±0%)	0% (±0%)	0% (±0%)
Bacteroidetes_Flavobacteriia_Flavobacteriales_Weeksellaceae_Ornithobacterium	0.02% (±0.74%)	0% (±0%)	0.09% (±1.58%)	<0.01% (±0.01%)	<0.01% (±0.01%)	<0.01% (±0.02%)
Bacteroidetes_Flavobacteriia_Flavobacteriales_Weeksellaceae_Riemerella	0.02% (±0.43%)	0% (±0%)	0.07% (±0.91%)	<0.01% (±0.03%)	0.01% (±0.05%)	0.01% (±0.05%)
Bacteroidetes_Flavobacteriia_Flavobacteriales_Weeksellaceae_Unknown	0.03% (±0.5%)	0.01% (±0.06%)	0.03% (±0.16%)	0.1% (±1.02%)	0.01% (±0.05%)	<0.01% (±0.01%)
Bacteroidetes_Flavobacteriia_Flavobacteriales_Weeksellaceae_Wautersiella	0.24% (±1.29%)	0.12% (±0.69%)	0.49% (±1.89%)	0.35% (±1.69%)	0.05% (±0.18%)	0.05% (±0.2%)
Bacteroidetes_Flavobacteriia_Flavobacteriales_Weeksellaceae_Weeksella	0% (±0%)	0% (±0%)	<0.01% (±0.01%)	0% (±0%)	0% (±0%)	0% (±0%)
Bacteroidetes_Rhodothermi_Rhodothermales_Balneolaceae_KSA1	<0.01% (±0.01%)	0% (±0%)	<0.01% (±0.01%)	0% (±0%)	0% (±0%)	0% (±0%)
Bacteroidetes_Rhodothermi_Rhodothermales_Balneolaceae_Unknown	0% (±0%)	0% (±0%)	<0.01% (±0.01%)	0% (±0%)	0% (±0%)	0% (±0%)
Bacteroidetes_Rhodothermi_Rhodothermales_Rhodothermaceae_Rubricoccus	<0.01% (±0.01%)	<0.01% (±0.01%)	<0.01% (±0.01%)	<0.01% (±0.03%)	0% (±0%)	0% (±0%)
Bacteroidetes_Rhodothermi_Rhodothermales_Rhodothermaceae_Unknown	0% (±0%)	0% (±0%)	0% (±0%)	0% (±0%)	0% (±0%)	0% (±0%)
Bacteroidetes_Saprospirae_Saprospirales_Chitinophagaceae_Chitinophaga	<0.01% (±0.08%)	<0.01% (±0.01%)	<0.01% (±0.05%)	0.01% (±0.15%)	0% (±0%)	0% (±0%)
Bacteroidetes_Saprospirae_Saprospirales_Chitinophagaceae_Flavihumibacter	0% (±0%)	0% (±0%)	0% (±0%)	0% (±0%)	0% (±0%)	<0.01% (±0.01%)
Bacteroidetes_Saprospirae_Saprospirales_Chitinophagaceae_Flavisolibacter	0.02% (±0.14%)	<0.01% (±0.02%)	0.02% (±0.11%)	0.03% (±0.25%)	0% (±0%)	0.01% (±0.07%)
Bacteroidetes_Saprospirae_Saprospirales_Chitinophagaceae_Niabella	<0.01% (±0.1%)	0% (±0%)	<0.01% (±0.04%)	0.01% (±0.21%)	0% (±0%)	0% (±0%)
Bacteroidetes_Saprospirae_Saprospirales_Chitinophagaceae_Sediminibacterium	0.04% (±0.3%)	0.06% (±0.19%)	0.02% (±0.1%)	0.03% (±0.16%)	<0.01% (±0.01%)	0.07% (±0.73%)
Bacteroidetes_Saprospirae_Saprospirales_Chitinophagaceae_Segetibacter	<0.01% (±0.04%)	<0.01% (±0.01%)	<0.01% (±0.02%)	0.01% (±0.09%)	0% (±0%)	0% (±0%)
Bacteroidetes_Saprospirae_Saprospirales_Chitinophagaceae_Unknown	0.38% (±1.21%)	0.84% (±1.74%)	0.09% (±0.49%)	0.18% (±0.74%)	<0.01% (±0.01%)	0.01% (±0.05%)
Bacteroidetes_Saprospirae_Saprospirales_Saprospiraceae_Lewinella	0% (±0%)	0% (±0%)	0% (±0%)	0% (±0%)	0% (±0%)	0% (±0%)
Bacteroidetes_Saprospirae_Saprospirales_Saprospiraceae_Unknown	<0.01% (±0.07%)	0% (±0%)	0.01% (±0.12%)	0.01% (±0.09%)	0% (±0%)	<0.01% (±0.01%)
Bacteroidetes_Saprospirae_Saprospirales_Unknown_Unknown	0% (±0%)	0% (±0%)	<0.01% (±0.01%)	0% (±0%)	0% (±0%)	0% (±0%)
Bacteroidetes_Sphingobacteriia_Sphingobacteriales_Sphingobacteriaceae_Olivibacter	<0.01% (±0.01%)	0% (±0%)	0% (±0%)	<0.01% (±0.01%)	0% (±0%)	0% (±0%)
Bacteroidetes_Sphingobacteriia_Sphingobacteriales_Sphingobacteriaceae_Pedobacter	0.06% (±0.84%)	0.01% (±0.04%)	0.07% (±0.25%)	0.19% (±1.72%)	0.01% (±0.03%)	0.01% (±0.05%)
Bacteroidetes_Sphingobacteriia_Sphingobacteriales_Sphingobacteriaceae_Sphingobacterium	0.05% (±0.63%)	0.03% (±0.09%)	0.05% (±0.2%)	0.13% (±1.29%)	<0.01% (±0.01%)	0.03% (±0.2%)
Bacteroidetes_Sphingobacteriia_Sphingobacteriales_Sphingobacteriaceae_Unknown	0.04% (±0.32%)	0.01% (±0.05%)	0.05% (±0.21%)	0.11% (±0.63%)	<0.01% (±0.01%)	0.01% (±0.03%)
Bacteroidetes_Sphingobacteriia_Sphingobacteriales_Unknown_Unknown	0.01% (±0.13%)	<0.01% (±0.02%)	0.02% (±0.26%)	0.02% (±0.11%)	0% (±0%)	<0.01% (±0.02%)
Bacteroidetes_Unknown_Unknown_Unknown_Unknown	<0.01% (±0.05%)	0% (±0%)	0% (±0%)	0.01% (±0.11%)	0% (±0%)	0% (±0%)
Bacteroidetes_VC2_1_Bac22_Unknown_Unknown_Unknown	0% (±0%)	0% (±0%)	0% (±0%)	<0.01% (±0.01%)	0% (±0%)	0% (±0%)
Chlamydiae_Chlamydiia_Chlamydiales_Chlamydiaceae_Chlamydia	<0.01% (±0.01%)	<0.01% (±0.02%)	0% (±0%)	0% (±0%)	0% (±0%)	0% (±0%)
Chlamydiae_Chlamydiia_Chlamydiales_Chlamydiaceae_Unknown	0.08% (±2.19%)	0% (±0%)	0% (±0%)	<0.01% (±0.01%)	0.72% (±4.51%)	0.01% (±0.06%)
Chlamydiae_Chlamydiia_Chlamydiales_Parachlamydiaceae_Candidatus Protochlamydia	<0.01% (±0.01%)	0% (±0%)	<0.01% (±0.01%)	<0.01% (±0.01%)	0% (±0%)	<0.01% (±0.01%)
Chlamydiae_Chlamydiia_Chlamydiales_Parachlamydiaceae_Parachlamydia	0% (±0%)	0% (±0%)	0% (±0%)	0% (±0%)	<0.01% (±0.01%)	0% (±0%)
Chlamydiae_Chlamydiia_Chlamydiales_Parachlamydiaceae_Unknown	<0.01% (±0.07%)	0% (±0%)	0% (±0%)	0.01% (±0.15%)	<0.01% (±0.02%)	0% (±0%)
Chlamydiae_Chlamydiia_Chlamydiales_Rhabdochlamydiaceae_Candidatus Rhabdochlamydia	0.08% (±2.49%)	0.01% (±0.21%)	<0.01% (±0.01%)	<0.01% (±0.01%)	2.5% (±15.63%)	0.01% (±0.08%)
Chlamydiae_Chlamydiia_Chlamydiales_Simkaniaceae_Unknown	0% (±0%)	0% (±0%)	0% (±0%)	0% (±0%)	0% (±0%)	0% (±0%)
Chlamydiae_Chlamydiia_Chlamydiales_Unknown_Unknown	0% (±0%)	0% (±0%)	0% (±0%)	<0.01% (±0.01%)	0% (±0%)	0% (±0%)
Chlamydiae_Chlamydiia_Chlamydiales_Waddliaceae_Waddlia	0% (±0%)	0% (±0%)	0% (±0%)	0% (±0%)	0% (±0%)	0% (±0%)
Chlorobi_Igvibacteria_Igvibacteriales_Igvibacteriaceae_Unknown	0% (±0%)	0% (±0%)	<0.01% (±0.01%)	0% (±0%)	0% (±0%)	0% (±0%)
Chlorobi_Igvibacteria_Igvibacteriales_Unknown_Unknown	0% (±0%)	0% (±0%)	0% (±0%)	0% (±0%)	0% (±0%)	0% (±0%)
Chlorobi_OPB56_Unknown_Unknown_Unknown	<0.01% (±0.02%)	0% (±0%)	0.01% (±0.05%)	<0.01% (±0.01%)	0% (±0%)	0% (±0%)
Chlorobi_SJA-28_Unknown_Unknown_Unknown	<0.01% (±0.01%)	0% (±0%)	<0.01% (±0.01%)	0% (±0%)	0% (±0%)	<0.01% (±0.01%)
Chlorobi_Unknown_Unknown_Unknown_Unknown	0% (±0%)	0% (±0%)	0% (±0%)	0% (±0%)	0% (±0%)	0% (±0%)
Chloroflexi_Aerolineae_A31_S47_Unknown	<0.01% (±0.07%)	0% (±0%)	0.01% (±0.14%)	0% (±0%)	0% (±0%)	0% (±0%)
Chloroflexi_Aerolineae_A31_Unknown_Unknown	<0.01% (±0.19%)	<0.01% (±0.01%)	<0.01% (±0.01%)	0.02% (±0.39%)	0% (±0%)	0% (±0%)
Chloroflexi_Aerolineae_Aerolineales_Aeroliceae_Aerolinea	<0.01% (±0.01%)	0% (±0%)	<0.01% (±0.01%)	<0.01% (±0.01%)	0% (±0%)	0% (±0%)
Chloroflexi_Aerolineae_Aerolineales_Aeroliceae_Unknown	<0.01% (±0.01%)	0% (±0%)	0% (±0%)	<0.01% (±0.01%)	0% (±0%)	0% (±0%)
Chloroflexi_Aerolineae_Ardenscateles_Ardenscateceae_Ardenscate	<0.01% (±0.01%)	0% (±0%)	<0.01% (±0.01%)	<0.01% (±0.01%)	0% (±0%)	0% (±0%)
Chloroflexi_Aerolineae_Caldilineales_Caldilineaceae_Caldilinea	0% (±0%)	0% (±0%)	0% (±0%)	0% (±0%)	0% (±0%)	0% (±0%)
Chloroflexi_Aerolineae_Caldilineales_Caldilineaceae_Unknown	<0.01% (±0.02%)	0% (±0%)	<0.01% (±0.03%)	0% (±0%)	0% (±0%)	0% (±0%)
Chloroflexi_Aerolineae_CFB-26_Unknown_Unknown	0% (±0%)	0% (±0%)	0% (±0%)	0% (±0%)	0% (±0%)	0% (±0%)
Chloroflexi_Aerolineae_envOPS12_Unknown_Unknown	<0.01% (±0.01%)	<0.01% (±0.02%)	<0.01% (±0.01%)	<0.01% (±0.01%)	0% (±0%)	0% (±0%)
Chloroflexi_Aerolineae_GCA4_Unknown_Unknown	<0.01% (±0.02%)	<0.01% (±0.01%)	<0.01% (±0.01%)	0% (±0%)	0% (±0%)	<0.01% (±0.05%)
Chloroflexi_Aerolineae_H39_Unknown_Unknown	0% (±0%)	0% (±0%)	0% (±0%)	0% (±0%)	0% (±0%)	0% (±0%)
Chloroflexi_Aerolineae_S28_Unknown_Unknown	0% (±0%)	0% (±0%)	0% (±0%)	0% (±0%)	0% (±0%)	0% (±0%)
Chloroflexi_Aerolineae_SBR131_A4b_Unknown	<0.01% (±0.04%)	<0.01% (±0.02%)	<0.01% (±0.01%)	0.01% (±0.07%)	0% (±0%)	0% (±0%)
Chloroflexi_Aerolineae_SJA-15_Unknown_Unknown	<0.01% (±0.02%)	<0.01% (±0.02%)	0% (±0%)	<0.01% (±0.03%)	<0.01% (±0.01%)	<0.01% (±0.01%)
Chloroflexi_Aerolineae_Unknown_Unknown_Unknown	0% (±0%)	0% (±0%)	0% (±0%)	0% (±0%)	0% (±0%)	0% (±0%)
Chloroflexi_Aerolineae_WCHB1-5_Unknown_Unknown	0% (±0%)	0% (±0%)	0% (±0%)	0% (±0%)	0% (±0%)	0% (±0%)
Chloroflexi_C119_Unknown_Unknown_Unknown	<0.01% (±0.01%)	<0.01% (±0.01%)	<0.01% (±0.01%)	<0.01% (±0.01%)	0% (±0%)	0% (±0%)
Chloroflexi_Chloroflexi_AKIW781_Unknown_Unknown	<0.01% (±0.01%)	0% (±0%)	<0.01% (±0.01%)	0% (±0%)	0% (±0%)	0% (±0%)
Chloroflexi_Chloroflexi_Chloroflexales_Chloroflexaceae_Chloronema	<0.01% (±0.04%)	0% (±0%)	0.01% (±0.09%)	0% (±0%)	<0.01% (±0.01%)	0% (±0%)
Chloroflexi_Chloroflexi_Chloroflexales_Chloroflexaceae_Unknown	0% (±0%)	0% (±0%)	0% (±0%)	0% (±0%)	0% (±0%)	<0.01% (±0.01%)
Chloroflexi_Chloroflexi_Chloroflexales_FFCH7168_Unknown	0% (±0%)	0% (±0%)	0% (±0%)	0% (±0%)	0% (±0%)	0% (±0%)
Chloroflexi_Chloroflexi_Chloroflexales_Oscillochloridaceae_Oscillochloris	0% (±0%)	0% (±0%)	0% (±0%)	0% (±0%)	0% (±0%)	0% (±0%)
Chloroflexi_Chloroflexi_Herpetosipholes_Unknown_Unknown	<0.01% (±0.04%)	<0.01% (±0.01%)	<0.01% (±0.08%)	0% (±0%)	0% (±0%)	0% (±0%)
Chloroflexi_Chloroflexi_Roseiflexales_Kouleothrixaceae_Unknown	<0.01% (±0.01%)	0% (±0%)	<0.01% (±0.01%)	<0.01% (±0.02%)	0% (±0%)	0% (±0%)
Chloroflexi_Chloroflexi_Roseiflexales_Unknown_Unknown	<0.01% (±0.01%)	0% (±0%)	<0.01% (±0.01%)	<0.01% (±0.01%)	0% (±0%)	0% (±0%)
Chloroflexi_Dehalococcoidetes_Dehalococcoidales_Dehalococcoidaceae_Unknown	<0.01% (±0.03%)	0% (±0%)	<0.01% (±0.07%)	0% (±0%)	0% (±0%)	0% (±0%)
Chloroflexi_Dehalococcoidetes_Unknown_Unknown_Unknown	<0.01% (±0.06%)	0% (±0%)	0% (±0%)	0.01% (±0.11%)	0% (±0%)	0% (±0%)
Chloroflexi_Ellin6529_Unknown_Unknown_Unknown	0.01% (±0.06%)	<0.01% (±0.01%)	0.01% (±0.11%)	0.01% (±0.06%)	0% (±0%)	<0.01% (±0.01%)
Chloroflexi_Gitt-GS-136_Unknown_Unknown_Unknown	<0.01% (±0.08%)	0% (±0%)	<0.01% (±0.07%)	0.01% (±0.16%)	0% (±0%)	0% (±0%)
Chloroflexi_Ktedonobacteria_B12-WMSP1_Unknown_Unknown	<0.01% (±0.03%)	0% (±0%)	0% (±0%)	<0.01% (±0.05%)	0% (±0%)	0% (±0%)
Chloroflexi_Ktedonobacteria_JG3-KF-AS9_Unknown_Unknown	0% (±0%)	0% (±0%)	0% (±0%)	0% (±0%)	0% (±0%)	0% (±0%)
Chloroflexi_Ktedonobacteria_Ktedonobacterales_Ktedonobacteraceae_Unknown	<0.01% (±0.01%)	<0.01% (±0.01%)	<0.01% (±0.01%)	<0.01% (±0.01%)	0.01% (±0.08%)	0% (±0%)
Chloroflexi_Ktedonobacteria_Thermogemmatisporales_Thermogemmatisporaceae_Unknown	<0.01% (±0.01%)	0% (±0%)	<0.01% (±0.02%)	0% (±0%)	<0.01% (±0.01%)	<0.01% (±0.01%)
Chloroflexi_Ktedonobacteria_Unknown_Unknown_Unknown	0% (±0%)	0% (±0%)	0% (±0%)	0% (±0%)	<0.01% (±0.01%)	0% (±0%)
Chloroflexi_P2-11E_Unknown_Unknown_Unknown	<0.01% (±0.01%)	0% (±0%)	<0.01% (±0.01%)	0% (±0%)	0% (±0%)	0% (±0%)
Chloroflexi_S85_Unknown_Unknown_Unknown	<0.01% (±0.02%)	0% (±0%)	<0.01% (±0.05%)	0% (±0%)	0% (±0%)	0% (±0%)
Chloroflexi_SAR22_Unknown_Unknown_Unknown	<0.01% (±0.01%)	0% (±0%)	<0.01% (±0.01%)	0% (±0%)	0% (±0%)	0% (±0%)
Chloroflexi_Thermomicrobia_Ellin6537_Unknown_Unknown	0% (±0%)	0% (±0%)	0% (±0%)	<0.01% (±0.01%)	0% (±0%)	0% (±0%)
Chloroflexi_Thermomicrobia_JG3-KF-CM45_Unknown_Unknown	0.01% (±0.09%)	0% (±0%)	0.01% (±0.04%)	0.02% (±0.18%)	0% (±0%)	<0.01% (±0.01%)
Chloroflexi_Thermomicrobia_Unknown_Unknown_Unknown	0% (±0%)	0% (±0%)	0% (±0%)	0% (±0%)	0% (±0%)	0% (±0%)
Chloroflexi_TK1_AKYG885_Dolo_23_Unknown	<0.01% (±0.01%)	0% (±0%)	<0.01% (±0.01%)	<0.01% (±0.02%)	0% (±0%)	0% (±0%)
Chloroflexi_TK1_B7_WMSP1_FFCH457_Unknown	<0.01% (±0.05%)	0% (±0%)	0% (±0%)	0.01% (±0.11%)	0% (±0%)	0% (±0%)
Chloroflexi_TK1_B7_WMSP1_Unknown_Unknown	<0.01% (±0.01%)	0% (±0%)	<0.01% (±0.02%)	<0.01% (±0.02%)	0% (±0%)	<0.01% (±0.02%)
Chloroflexi_TK17_Unknown_Unknown_Unknown	0% (±0%)	0% (±0%)	0% (±0%)	0% (±0%)	0% (±0%)	0% (±0%)
Cyanobacteria_4Cd-2_MLE1-12_Unknown_Unknown	0.01% (±0.16%)	0.01% (±0.04%)	<0.01% (±0.03%)	0.02% (±0.34%)	<0.01% (±0.01%)	0% (±0%)
Cyanobacteria_4Cd-2_SM1D11_Unknown_Unknown	<0.01% (±0.01%)	0% (±0%)	<0.01% (±0.01%)	<0.01% (±0.03%)	0% (±0%)	<0.01% (±0.01%)
Cyanobacteria_4Cd-2_SM2F9_Unknown_Unknown	<0.01% (±0.02%)	0% (±0%)	<0.01% (±0.02%)	<0.01% (±0.04%)	0% (±0%)	0% (±0%)
Cyanobacteria_4Cd-2_YS2_Unknown_Unknown	0.02% (±0.21%)	<0.01% (±0.03%)	0.01% (±0.11%)	0.01% (±0.05%)	0.02% (±0.09%)	0.07% (±0.55%)
Cyanobacteria_ML635J-21_Unknown_Unknown_Unknown	<0.01% (±0.01%)	<0.01% (±0.01%)	<0.01% (±0.01%)	<0.01% (±0.01%)	0% (±0%)	<0.01% (±0.03%)
Cyanobacteria_Nostocophycideae_Nostocales_Nostocaceae_Abae	0% (±0%)	0% (±0%)	0% (±0%)	0% (±0%)	0% (±0%)	<0.01% (±0.01%)
Cyanobacteria_Nostocophycideae_Nostocales_Nostocaceae_Cylindrospermopsis	0% (±0%)	0% (±0%)	0% (±0%)	0% (±0%)	0% (±0%)	0% (±0%)
Cyanobacteria_Nostocophycideae_Nostocales_Nostocaceae_Nostoc	<0.01% (±0.04%)	0% (±0%)	<0.01% (±0.04%)	0.01% (±0.07%)	0% (±0%)	<0.01% (±0.03%)
Cyanobacteria_Nostocophycideae_Nostocales_Nostocaceae_Unknown	0.01% (±0.08%)	0% (±0%)	0.01% (±0.07%)	0.01% (±0.06%)	0.01% (±0.04%)	0.03% (±0.18%)
Cyanobacteria_Nostocophycideae_Nostocales_Scytonemataceae_Brasilonema	<0.01% (±0.01%)	0% (±0%)	<0.01% (±0.02%)	0% (±0%)	0% (±0%)	0% (±0%)
Cyanobacteria_Nostocophycideae_Nostocales_Scytonemataceae_Unknown	<0.01% (±0.02%)	<0.01% (±0.03%)	<0.01% (±0.01%)	<0.01% (±0.01%)	0% (±0%)	<0.01% (±0.01%)
Cyanobacteria_Nostocophycideae_Stigonematales_Rivulariaceae_Calothrix	0% (±0%)	0% (±0%)	<0.01% (±0.01%)	<0.01% (±0.01%)	0% (±0%)	0% (±0%)
Cyanobacteria_Nostocophycideae_Stigonematales_Rivulariaceae_Rivularia	0% (±0%)	0% (±0%)	0% (±0%)	0% (±0%)	0% (±0%)	<0.01% (±0.01%)
Cyanobacteria_Nostocophycideae_Unknown_Unknown_Unknown	<0.01% (±0.01%)	0% (±0%)	0% (±0%)	0% (±0%)	0% (±0%)	<0.01% (±0.01%)
Cyanobacteria_Oscillatoriophycideae_Chroococcales_Cyanobacteriaceae_Unknown	4.1% (±13.18%)	0.13% (±0.94%)	3.09% (±8.95%)	8.28% (±17.55%)	14.87% (±25.09%)	8.21% (±20.36%)
Cyanobacteria_Oscillatoriophycideae_Chroococcales_Gomphosphaeriaceae_Unknown	<0.01% (±0.01%)	0% (±0%)	0% (±0%)	0% (±0%)	0% (±0%)	<0.01% (±0.01%)
Cyanobacteria_Oscillatoriophycideae_Chroococcales_Unknown_Unknown	<0.01% (±0.03%)	0% (±0%)	0% (±0%)	<0.01% (±0.01%)	<0.01% (±0.03%)	0.01% (±0.09%)
Cyanobacteria_Oscillatoriophycideae_Chroococcales_Xenococcaceae_Chroococcidiopsis	0% (±0%)	0% (±0%)	0% (±0%)	0% (±0%)	0% (±0%)	0% (±0%)
Cyanobacteria_Oscillatoriophycideae_Chroococcales_Xenococcaceae_Unknown	0.02% (±0.44%)	<0.01% (±0.01%)	0.03% (±0.46%)	0.02% (±0.27%)	0% (±0%)	0.08% (±0.99%)
Cyanobacteria_Oscillatoriophycideae_Oscillatoriales_Phormidiaceae_Phormidium	<0.01% (±0.01%)	<0.01% (±0.01%)	<0.01% (±0.01%)	<0.01% (±0.01%)	<0.01% (±0.01%)	<0.01% (±0.03%)
Cyanobacteria_Oscillatoriophycideae_Oscillatoriales_Phormidiaceae_Planktothrix	<0.01% (±0.04%)	0% (±0%)	0% (±0%)	0% (±0%)	0% (±0%)	0.01% (±0.11%)
Cyanobacteria_Oscillatoriophycideae_Oscillatoriales_Phormidiaceae_Unknown	0% (±0%)	0% (±0%)	0% (±0%)	0% (±0%)	0% (±0%)	0% (±0%)
Cyanobacteria_Oscillatoriophycideae_Unknown_Unknown_Unknown	<0.01% (±0.01%)	<0.01% (±0.01%)	0% (±0%)	0% (±0%)	0% (±0%)	0% (±0%)
Cyanobacteria_Synechococcophycideae_Pseudabaeles_Pseudabaeceae_Arthronema	0% (±0%)	0% (±0%)	0% (±0%)	<0.01% (±0.01%)	0% (±0%)	<0.01% (±0.01%)
Cyanobacteria_Synechococcophycideae_Pseudabaeles_Pseudabaeceae_Leptolyngbya	<0.01% (±0.04%)	0% (±0%)	0.01% (±0.07%)	0.01% (±0.05%)	0.01% (±0.06%)	<0.01% (±0.03%)
Cyanobacteria_Synechococcophycideae_Pseudabaeles_Pseudabaeceae_Pseudabae	0% (±0%)	0% (±0%)	0% (±0%)	0% (±0%)	0% (±0%)	0% (±0%)
Cyanobacteria_Synechococcophycideae_Pseudabaeles_Pseudabaeceae_Unknown	<0.01% (±0.03%)	0% (±0%)	<0.01% (±0.04%)	<0.01% (±0.04%)	<0.01% (±0.02%)	<0.01% (±0.01%)
Cyanobacteria_Synechococcophycideae_Pseudabaeles_Unknown_Unknown	0% (±0%)	0% (±0%)	0% (±0%)	0% (±0%)	<0.01% (±0.01%)	<0.01% (±0.01%)
Cyanobacteria_Synechococcophycideae_Synechococcales_Chamaesiphoceae_Unknown	0% (±0%)	0% (±0%)	0% (±0%)	0% (±0%)	0% (±0%)	0% (±0%)
Cyanobacteria_Synechococcophycideae_Synechococcales_Synechococcaceae_Synechococcus	0% (±0%)	0% (±0%)	0% (±0%)	<0.01% (±0.01%)	0% (±0%)	0% (±0%)
Cyanobacteria_Synechococcophycideae_Synechococcales_Unknown_Unknown	<0.01% (±0.08%)	0% (±0%)	0.01% (±0.17%)	<0.01% (±0.01%)	0% (±0%)	0% (±0%)
Cyanobacteria_Unknown_Unknown_Unknown_Unknown	<0.01% (±0.02%)	0% (±0%)	<0.01% (±0.02%)	<0.01% (±0.02%)	0.01% (±0.03%)	0.01% (±0.04%)
Deferribacteres_Deferribacteres_Deferribacterales_Deferribacteraceae_Mucispirillum	0.04% (±0.64%)	0.02% (±0.27%)	0.01% (±0.08%)	0.14% (±1.27%)	0.02% (±0.09%)	0.02% (±0.12%)
Elusimicrobia_Elusimicrobia_Elusimicrobiales_Elusimicrobiaceae_Elusimicrobium	0% (±0%)	0% (±0%)	0% (±0%)	0% (±0%)	0% (±0%)	0% (±0%)
Elusimicrobia_Elusimicrobia_Elusimicrobiales_Elusimicrobiaceae_Unknown	<0.01% (±0.04%)	0% (±0%)	<0.01% (±0.04%)	0% (±0%)	<0.01% (±0.02%)	0.01% (±0.1%)
Elusimicrobia_Elusimicrobia_Elusimicrobiales_Unknown_Unknown	0% (±0%)	0% (±0%)	0% (±0%)	0% (±0%)	0% (±0%)	0% (±0%)
Elusimicrobia_Elusimicrobia_FAC88_Unknown_Unknown	<0.01% (±0.01%)	<0.01% (±0.01%)	<0.01% (±0.01%)	0% (±0%)	0% (±0%)	0% (±0%)
Elusimicrobia_Elusimicrobia_IIb_Unknown_Unknown	0% (±0%)	0% (±0%)	0% (±0%)	<0.01% (±0.01%)	0% (±0%)	0% (±0%)
Elusimicrobia_Elusimicrobia_MVP-88_Unknown_Unknown	0% (±0%)	0% (±0%)	0% (±0%)	0% (±0%)	0% (±0%)	0% (±0%)
Elusimicrobia_Endomicrobia_Unknown_Unknown_Unknown	<0.01% (±0.05%)	<0.01% (±0.01%)	<0.01% (±0.06%)	0% (±0%)	0.04% (±0.26%)	0% (±0%)
Elusimicrobia_Unknown_Unknown_Unknown_Unknown	0% (±0%)	0% (±0%)	0% (±0%)	0% (±0%)	0% (±0%)	<0.01% (±0.01%)
FBP_Unknown_Unknown_Unknown_Unknown	<0.01% (±0.04%)	<0.01% (±0.01%)	0.01% (±0.07%)	0.01% (±0.04%)	0% (±0%)	0% (±0%)
FCPU426_Unknown_Unknown_Unknown_Unknown	<0.01% (±0.01%)	0% (±0%)	<0.01% (±0.01%)	0% (±0%)	0% (±0%)	0% (±0%)
Fibrobacteres_Fibrobacteria_258ds1_Unknown_Unknown	0% (±0%)	0% (±0%)	0% (±0%)	0% (±0%)	0% (±0%)	0% (±0%)
Fibrobacteres_TG3_TG3-1_M1PL1-46_Unknown	0% (±0%)	0% (±0%)	0% (±0%)	0% (±0%)	0% (±0%)	0% (±0%)
Fibrobacteres_TG3_TG3-1_TSCOR3-O2_Unknown	0% (±0%)	0% (±0%)	0% (±0%)	0% (±0%)	0% (±0%)	0% (±0%)
Fibrobacteres_TG3_TG3-1_Unknown_Unknown	0% (±0%)	0% (±0%)	0% (±0%)	0% (±0%)	0% (±0%)	0% (±0%)
Fibrobacteres_Unknown_Unknown_Unknown_Unknown	0% (±0%)	0% (±0%)	0% (±0%)	0% (±0%)	0% (±0%)	0% (±0%)
Firmicutes_Bacilli_Bacillales_Alicyclobacillaceae_Alicyclobacillus	1.79% (±4.43%)	0.89% (±3.1%)	3.36% (±5.72%)	1.98% (±4.85%)	1.47% (±3.66%)	1.61% (±4.08%)
Firmicutes_Bacilli_Bacillales_Alicyclobacillaceae_Unknown	0% (±0%)	0% (±0%)	0% (±0%)	0% (±0%)	0% (±0%)	0% (±0%)
Firmicutes_Bacilli_Bacillales_Bacillaceae_Aerobacillus	<0.01% (±0.02%)	0% (±0%)	<0.01% (±0.01%)	0% (±0%)	0% (±0%)	<0.01% (±0.03%)
Firmicutes_Bacilli_Bacillales_Bacillaceae_Anoxybacillus	0.03% (±0.48%)	0.01% (±0.06%)	0.01% (±0.05%)	0.1% (±1%)	0% (±0%)	<0.01% (±0.02%)
Firmicutes_Bacilli_Bacillales_Bacillaceae_Bacillus	0.55% (±2.69%)	0.11% (±0.78%)	1.17% (±3.91%)	0.82% (±3.73%)	0.32% (±1.2%)	0.38% (±1.18%)
Firmicutes_Bacilli_Bacillales_Bacillaceae_Geobacillus	0.01% (±0.14%)	<0.01% (±0.02%)	0.01% (±0.09%)	0.02% (±0.28%)	0% (±0%)	<0.01% (±0.02%)
Firmicutes_Bacilli_Bacillales_Bacillaceae_Marinibacillus	<0.01% (±0.05%)	<0.01% (±0.01%)	0.01% (±0.11%)	<0.01% (±0.02%)	<0.01% (±0.01%)	0% (±0%)
Firmicutes_Bacilli_Bacillales_Bacillaceae_Marinococcus	<0.01% (±0.08%)	0% (±0%)	0.01% (±0.16%)	<0.01% (±0.04%)	0% (±0%)	0% (±0%)
Firmicutes_Bacilli_Bacillales_Bacillaceae_Oceanobacillus	<0.01% (±0.02%)	0% (±0%)	<0.01% (±0.03%)	<0.01% (±0.02%)	0% (±0%)	0% (±0%)
Firmicutes_Bacilli_Bacillales_Bacillaceae_tronobacillus	0% (±0%)	0% (±0%)	0% (±0%)	0% (±0%)	0% (±0%)	0% (±0%)
Firmicutes_Bacilli_Bacillales_Bacillaceae_Unknown	0.03% (±0.19%)	<0.01% (±0.02%)	0.08% (±0.35%)	0.03% (±0.19%)	<0.01% (±0.01%)	0.01% (±0.05%)
Firmicutes_Bacilli_Bacillales_Bacillaceae_Virgibacillus	<0.01% (±0.01%)	0% (±0%)	<0.01% (±0.01%)	0% (±0%)	0.01% (±0.05%)	0% (±0%)
Firmicutes_Bacilli_Bacillales_Exiguobacteraceae_Exiguobacterium	0.11% (±0.67%)	0.05% (±0.15%)	0.27% (±1.28%)	0.11% (±0.51%)	0.01% (±0.04%)	0.03% (±0.24%)
Firmicutes_Bacilli_Bacillales_Exiguobacteraceae_Unknown	0% (±0%)	0% (±0%)	0% (±0%)	0% (±0%)	0% (±0%)	0% (±0%)
Firmicutes_Bacilli_Bacillales_Listeriaceae_Unknown	<0.01% (±0.07%)	0.01% (±0.1%)	0.01% (±0.04%)	<0.01% (±0.03%)	0% (±0%)	<0.01% (±0.02%)
Firmicutes_Bacilli_Bacillales_Paenibacillaceae_Ammoniphilus	0.01% (±0.1%)	0% (±0%)	0.02% (±0.2%)	<0.01% (±0.01%)	0.04% (±0.15%)	0.01% (±0.05%)
Firmicutes_Bacilli_Bacillales_Paenibacillaceae_Aneurinibacillus	<0.01% (±0.01%)	0% (±0%)	<0.01% (±0.02%)	<0.01% (±0.02%)	0% (±0%)	<0.01% (±0.02%)
Firmicutes_Bacilli_Bacillales_Paenibacillaceae_Brevibacillus	0.01% (±0.09%)	<0.01% (±0.01%)	<0.01% (±0.01%)	0.02% (±0.18%)	0% (±0%)	0.01% (±0.06%)
Firmicutes_Bacilli_Bacillales_Paenibacillaceae_Cohnella	<0.01% (±0.03%)	0% (±0%)	<0.01% (±0.04%)	<0.01% (±0.02%)	<0.01% (±0.03%)	0.01% (±0.04%)
Firmicutes_Bacilli_Bacillales_Paenibacillaceae_Paenibacillus	0.05% (±0.32%)	0.01% (±0.04%)	0.09% (±0.35%)	0.09% (±0.52%)	0.08% (±0.26%)	0.06% (±0.25%)
Firmicutes_Bacilli_Bacillales_Paenibacillaceae_Saccharibacillus	0% (±0%)	<0.01% (±0.01%)	0% (±0%)	0% (±0%)	0% (±0%)	0% (±0%)
Firmicutes_Bacilli_Bacillales_Paenibacillaceae_Unknown	<0.01% (±0.05%)	<0.01% (±0.02%)	<0.01% (±0.03%)	0.01% (±0.05%)	0.02% (±0.1%)	0.01% (±0.09%)
Firmicutes_Bacilli_Bacillales_Planococcaceae_Lysinibacillus	0.02% (±0.17%)	<0.01% (±0.02%)	0.04% (±0.27%)	0.02% (±0.14%)	0.01% (±0.05%)	0.02% (±0.22%)
Firmicutes_Bacilli_Bacillales_Planococcaceae_Paenisporosarci	<0.01% (±0.01%)	<0.01% (±0.01%)	0% (±0%)	<0.01% (±0.01%)	0% (±0%)	0% (±0%)
Firmicutes_Bacilli_Bacillales_Planococcaceae_Planococcus	0.01% (±0.08%)	<0.01% (±0.04%)	0.01% (±0.16%)	<0.01% (±0.01%)	0.02% (±0.08%)	<0.01% (±0.02%)
Firmicutes_Bacilli_Bacillales_Planococcaceae_Planomicrobium	<0.01% (±0.01%)	<0.01% (±0.01%)	0% (±0%)	0% (±0%)	0% (±0%)	0% (±0%)
Firmicutes_Bacilli_Bacillales_Planococcaceae_Rummeliibacillus	<0.01% (±0.03%)	<0.01% (±0.01%)	<0.01% (±0.04%)	<0.01% (±0.03%)	<0.01% (±0.01%)	<0.01% (±0.01%)
Firmicutes_Bacilli_Bacillales_Planococcaceae_Solibacillus	0.08% (±0.62%)	0.02% (±0.16%)	0.19% (±0.99%)	0.11% (±0.75%)	0% (±0%)	0.05% (±0.43%)
Firmicutes_Bacilli_Bacillales_Planococcaceae_Sporosarci	<0.01% (±0.09%)	<0.01% (±0.02%)	0% (±0%)	0.01% (±0.19%)	0% (±0%)	<0.01% (±0.01%)
Firmicutes_Bacilli_Bacillales_Planococcaceae_Unknown	0.06% (±0.39%)	0.03% (±0.36%)	0.11% (±0.42%)	0.08% (±0.45%)	0.02% (±0.11%)	0.05% (±0.33%)
Firmicutes_Bacilli_Bacillales_Sporolactobacillaceae_Unknown	0% (±0%)	0% (±0%)	0% (±0%)	0% (±0%)	0% (±0%)	<0.01% (±0.01%)
Firmicutes_Bacilli_Bacillales_Staphylococcaceae_Jeotgalicoccus	0.02% (±0.13%)	<0.01% (±0.02%)	0.03% (±0.17%)	0.02% (±0.19%)	0.01% (±0.04%)	0.01% (±0.09%)
Firmicutes_Bacilli_Bacillales_Staphylococcaceae_Macrococcus	0.05% (±0.52%)	0.01% (±0.06%)	0.09% (±0.66%)	0.14% (±0.85%)	0% (±0%)	<0.01% (±0.01%)
Firmicutes_Bacilli_Bacillales_Staphylococcaceae_Salinicoccus	0.03% (±0.26%)	0.01% (±0.06%)	0.06% (±0.36%)	0.05% (±0.39%)	0% (±0%)	0% (±0%)
Firmicutes_Bacilli_Bacillales_Staphylococcaceae_Staphylococcus	3.03% (±7.36%)	0.46% (±2.38%)	6.25% (±10.9%)	6.01% (±8.69%)	0.23% (±0.76%)	0.63% (±1.78%)
Firmicutes_Bacilli_Bacillales_Thermicaceae_Thermicanus	<0.01% (±0.03%)	<0.01% (±0.01%)	<0.01% (±0.01%)	0.01% (±0.05%)	0% (±0%)	<0.01% (±0.02%)
Firmicutes_Bacilli_Bacillales_Thermoactinomycetaceae_Planifilum	<0.01% (±0.01%)	0% (±0%)	0% (±0%)	<0.01% (±0.01%)	<0.01% (±0.01%)	<0.01% (±0.02%)
Firmicutes_Bacilli_Bacillales_Thermoactinomycetaceae_Shimazuella	0% (±0%)	0% (±0%)	0% (±0%)	0% (±0%)	0% (±0%)	0% (±0%)
Firmicutes_Bacilli_Bacillales_Thermoactinomycetaceae_Unknown	<0.01% (±0.08%)	<0.01% (±0.01%)	<0.01% (±0.01%)	0.01% (±0.14%)	0% (±0%)	0.01% (±0.1%)
Firmicutes_Bacilli_Bacillales_Unknown_Unknown	0.09% (±0.36%)	0.06% (±0.2%)	0.14% (±0.58%)	0.11% (±0.35%)	0.09% (±0.32%)	0.08% (±0.26%)
Firmicutes_Bacilli_Gemellales_Gemellaceae_Gemella	0.1% (±1.3%)	0.02% (±0.06%)	0.27% (±2.64%)	0.11% (±0.77%)	0.05% (±0.29%)	0.02% (±0.12%)
Firmicutes_Bacilli_Gemellales_Gemellaceae_Unknown	0.02% (±0.69%)	<0.01% (±0.01%)	0.02% (±0.18%)	0.07% (±1.42%)	0% (±0%)	0% (±0%)
Firmicutes_Bacilli_Gemellales_Unknown_Unknown	<0.01% (±0.19%)	0% (±0%)	0% (±0%)	0.02% (±0.39%)	0% (±0%)	0% (±0%)
Firmicutes_Bacilli_Haloplasmatales_Haloplasmataceae_Unknown	0% (±0%)	0% (±0%)	0% (±0%)	0% (±0%)	0% (±0%)	0% (±0%)
Firmicutes_Bacilli_Lactobacillales_Aerococcaceae_Aerococcus	0.1% (±0.44%)	0.07% (±0.11%)	0.15% (±0.55%)	0.15% (±0.73%)	0.02% (±0.08%)	0.01% (±0.04%)
Firmicutes_Bacilli_Lactobacillales_Aerococcaceae_Alkalibacterium	<0.01% (±0.01%)	0% (±0%)	<0.01% (±0.01%)	0% (±0%)	0% (±0%)	0% (±0%)
Firmicutes_Bacilli_Lactobacillales_Aerococcaceae_Alloiococcus	0.04% (±0.39%)	<0.01% (±0.02%)	0.05% (±0.33%)	0.06% (±0.49%)	0.03% (±0.2%)	0.06% (±0.73%)
Firmicutes_Bacilli_Lactobacillales_Aerococcaceae_Facklamia	0.02% (±0.19%)	<0.01% (±0.03%)	0.03% (±0.14%)	0.05% (±0.36%)	0.01% (±0.05%)	<0.01% (±0.03%)
Firmicutes_Bacilli_Lactobacillales_Aerococcaceae_Unknown	0.02% (±0.22%)	<0.01% (±0.03%)	0.01% (±0.08%)	0.06% (±0.44%)	0.01% (±0.02%)	0.01% (±0.04%)
Firmicutes_Bacilli_Lactobacillales_Carnobacteriaceae_Carnobacterium	<0.01% (±0.01%)	<0.01% (±0.01%)	<0.01% (±0.01%)	<0.01% (±0.02%)	0% (±0%)	0% (±0%)
Firmicutes_Bacilli_Lactobacillales_Carnobacteriaceae_Desemzia	<0.01% (±0.05%)	<0.01% (±0.01%)	0.01% (±0.11%)	<0.01% (±0.02%)	0% (±0%)	<0.01% (±0.01%)
Firmicutes_Bacilli_Lactobacillales_Carnobacteriaceae_Granulicatella	0.04% (±0.23%)	0.02% (±0.13%)	0.05% (±0.34%)	0.06% (±0.29%)	<0.01% (±0.01%)	0.02% (±0.15%)
Firmicutes_Bacilli_Lactobacillales_Carnobacteriaceae_Trichococcus	<0.01% (±0.01%)	0% (±0%)	<0.01% (±0.02%)	0% (±0%)	0.01% (±0.05%)	0% (±0%)
Firmicutes_Bacilli_Lactobacillales_Carnobacteriaceae_Unknown	<0.01% (±0.11%)	<0.01% (±0.01%)	0.01% (±0.23%)	0% (±0%)	0% (±0%)	<0.01% (±0.01%)
Firmicutes_Bacilli_Lactobacillales_Enterococcaceae_Enterococcus	6.75% (±20.15%)	2.88% (±11.18%)	2.51% (±9.77%)	5.74% (±17.91%)	9.09% (±22.28%)	26.74% (±37.93%)
Firmicutes_Bacilli_Lactobacillales_Enterococcaceae_Tetragenococcus	0% (±0%)	0% (±0%)	0% (±0%)	0% (±0%)	0% (±0%)	<0.01% (±0.01%)
Firmicutes_Bacilli_Lactobacillales_Enterococcaceae_Unknown	0.13% (±2.07%)	0.11% (±1.64%)	0.04% (±0.35%)	0.06% (±0.87%)	0.13% (±0.48%)	0.43% (±4.82%)
Firmicutes_Bacilli_Lactobacillales_Enterococcaceae_Vagococcus	0.01% (±0.08%)	0.01% (±0.1%)	0.01% (±0.1%)	<0.01% (±0.02%)	<0.01% (±0.02%)	0.01% (±0.07%)
Firmicutes_Bacilli_Lactobacillales_Lactobacillaceae_Lactobacillus	1.42% (±8.2%)	0.35% (±2.69%)	0.59% (±4.32%)	1.07% (±7.62%)	10.28% (±24.4%)	4.26% (±14.17%)
Firmicutes_Bacilli_Lactobacillales_Lactobacillaceae_Pediococcus	0.03% (±0.77%)	<0.01% (±0.02%)	<0.01% (±0.03%)	0.01% (±0.23%)	0.01% (±0.02%)	0.2% (±2.09%)
Firmicutes_Bacilli_Lactobacillales_Lactobacillaceae_Unknown	0.16% (±2.28%)	0.17% (±2.6%)	0.04% (±0.52%)	0.13% (±2.3%)	0.31% (±1.91%)	0.36% (±3.14%)
Firmicutes_Bacilli_Lactobacillales_Leuconostocaceae_Fructobacillus	0.02% (±0.57%)	0% (±0%)	0.01% (±0.07%)	0.01% (±0.06%)	0.55% (±3.44%)	0.05% (±0.46%)
Firmicutes_Bacilli_Lactobacillales_Leuconostocaceae_Leuconostoc	0.07% (±0.65%)	0.02% (±0.07%)	0.07% (±0.3%)	0.1% (±0.82%)	0.13% (±0.5%)	0.11% (±0.67%)
Firmicutes_Bacilli_Lactobacillales_Leuconostocaceae_Unknown	0.15% (±1.93%)	0.05% (±0.33%)	0.15% (±1.79%)	0.16% (±1.73%)	0.21% (±1.18%)	0.29% (±3.51%)
Firmicutes_Bacilli_Lactobacillales_Leuconostocaceae_Weissella	0.16% (±2.71%)	0.09% (±1.93%)	0.05% (±0.44%)	0.05% (±0.57%)	2.24% (±13.91%)	0.38% (±2.88%)
Firmicutes_Bacilli_Lactobacillales_Streptococcaceae_Lactococcus	1.3% (±6.92%)	1.34% (±6.96%)	0.68% (±4.27%)	0.66% (±3.5%)	2.91% (±13.36%)	3.02% (±11.62%)
Firmicutes_Bacilli_Lactobacillales_Streptococcaceae_Streptococcus	0.72% (±2.68%)	0.17% (±0.55%)	0.85% (±2.42%)	1.79% (±4.59%)	0.06% (±0.13%)	0.42% (±1.97%)
Firmicutes_Bacilli_Lactobacillales_Streptococcaceae_Unknown	<0.01% (±0.02%)	0% (±0%)	<0.01% (±0.04%)	0% (±0%)	0% (±0%)	0% (±0%)
Firmicutes_Bacilli_Lactobacillales_Unknown_Unknown	0.14% (±1.81%)	0.02% (±0.3%)	0.02% (±0.22%)	0.17% (±2.02%)	0.6% (±3.08%)	0.55% (±3.93%)
Firmicutes_Bacilli_Turicibacterales_Turicibacteraceae_Turicibacter	0.07% (±1.5%)	<0.01% (±0.02%)	0.03% (±0.19%)	0.17% (±2.87%)	0.19% (±1%)	0.03% (±0.14%)
Firmicutes_Bacilli_Unknown_Unknown_Unknown	0% (±0%)	0% (±0%)	0% (±0%)	0% (±0%)	0% (±0%)	0% (±0%)
Firmicutes_Clostridia_Clostridiales_Acidaminobacteraceae_Acidaminobacter	0% (±0%)	0% (±0%)	<0.01% (±0.01%)	0% (±0%)	0% (±0%)	0% (±0%)
Firmicutes_Clostridia_Clostridiales_Acidaminobacteraceae_Fusibacter	0% (±0%)	0% (±0%)	<0.01% (±0.01%)	0% (±0%)	0% (±0%)	0% (±0%)
Firmicutes_Clostridia_Clostridiales_Acidaminobacteraceae_Guggenheimella	0% (±0%)	0% (±0%)	0% (±0%)	0% (±0%)	0% (±0%)	0% (±0%)
Firmicutes_Clostridia_Clostridiales_Caldicoprobacteraceae_Caldicoprobacter	<0.01% (±0.02%)	<0.01% (±0.03%)	<0.01% (±0.01%)	0% (±0%)	<0.01% (±0.01%)	0% (±0%)
Firmicutes_Clostridia_Clostridiales_Christensenellaceae_Christensenella	<0.01% (±0.06%)	<0.01% (±0.02%)	<0.01% (±0.01%)	0.01% (±0.11%)	0.02% (±0.06%)	0.01% (±0.03%)
Firmicutes_Clostridia_Clostridiales_Christensenellaceae_Unknown	0.02% (±0.22%)	0.01% (±0.06%)	0.01% (±0.11%)	0.03% (±0.38%)	0.15% (±0.47%)	0.05% (±0.15%)
Firmicutes_Clostridia_Clostridiales_Clostridiaceae_Alkaliphilus	0% (±0%)	0% (±0%)	0% (±0%)	0% (±0%)	0% (±0%)	0% (±0%)
Firmicutes_Clostridia_Clostridiales_Clostridiaceae_Caloramator	<0.01% (±0.01%)	0% (±0%)	0% (±0%)	<0.01% (±0.01%)	<0.01% (±0.01%)	<0.01% (±0.01%)
Firmicutes_Clostridia_Clostridiales_Clostridiaceae_Candidatus Arthromitus	0.18% (±3.39%)	0.07% (±1.32%)	<0.01% (±0.06%)	0.28% (±5.01%)	0.01% (±0.03%)	0.63% (±6.17%)
Firmicutes_Clostridia_Clostridiales_Clostridiaceae_Clostridium	0.92% (±6.65%)	0.94% (±7.35%)	0.29% (±3.33%)	0.69% (±3.56%)	2.72% (±10.79%)	1.4% (±8.83%)
Firmicutes_Clostridia_Clostridiales_Clostridiaceae_Oxobacter	0% (±0%)	0% (±0%)	0% (±0%)	0% (±0%)	0% (±0%)	0% (±0%)
Firmicutes_Clostridia_Clostridiales_Clostridiaceae_Proteiniclasticum	<0.01% (±0.01%)	<0.01% (±0.01%)	<0.01% (±0.02%)	0% (±0%)	0% (±0%)	<0.01% (±0.01%)
Firmicutes_Clostridia_Clostridiales_Clostridiaceae_Sarci	<0.01% (±0.01%)	0% (±0%)	<0.01% (±0.03%)	0% (±0%)	0% (±0%)	<0.01% (±0.02%)
Firmicutes_Clostridia_Clostridiales_Clostridiaceae_SMB53	0.02% (±0.38%)	0.01% (±0.09%)	0.01% (±0.13%)	0.02% (±0.16%)	0.01% (±0.03%)	0.02% (±0.16%)
Firmicutes_Clostridia_Clostridiales_Clostridiaceae_Thermoaerobacterium	<0.01% (±0.01%)	<0.01% (±0.01%)	0% (±0%)	0% (±0%)	0% (±0%)	0% (±0%)
Firmicutes_Clostridia_Clostridiales_Clostridiaceae_Unknown	0.47% (±3.08%)	0.31% (±2.31%)	0.06% (±0.26%)	0.83% (±5.04%)	1.5% (±3.91%)	0.58% (±2.48%)
Firmicutes_Clostridia_Clostridiales_Dehalobacteriaceae_Dehalobacterium	<0.01% (±0.02%)	<0.01% (±0.01%)	0% (±0%)	<0.01% (±0.01%)	0.02% (±0.05%)	0.01% (±0.06%)
Firmicutes_Clostridia_Clostridiales_Dehalobacteriaceae_Unknown	<0.01% (±0.01%)	0% (±0%)	0% (±0%)	<0.01% (±0.01%)	0% (±0%)	<0.01% (±0.03%)
Firmicutes_Clostridia_Clostridiales_EtOH8_Unknown	0% (±0%)	0% (±0%)	0% (±0%)	0% (±0%)	<0.01% (±0.01%)	<0.01% (±0.01%)
Firmicutes_Clostridia_Clostridiales_Eubacteriaceae_Aerofustis	<0.01% (±0.01%)	0% (±0%)	<0.01% (±0.02%)	0% (±0%)	0% (±0%)	0.01% (±0.03%)
Firmicutes_Clostridia_Clostridiales_Eubacteriaceae_Garciella	0% (±0%)	<0.01% (±0.01%)	0% (±0%)	0% (±0%)	0% (±0%)	0% (±0%)
Firmicutes_Clostridia_Clostridiales_Eubacteriaceae_Pseudoramibacter_Eubacterium	0.01% (±0.08%)	<0.01% (±0.03%)	0% (±0%)	<0.01% (±0.03%)	0.01% (±0.02%)	0.03% (±0.2%)
Firmicutes_Clostridia_Clostridiales_Eubacteriaceae_Unknown	0% (±0%)	0% (±0%)	0% (±0%)	<0.01% (±0.01%)	0% (±0%)	<0.01% (±0.01%)
Firmicutes_Clostridia_Clostridiales_Gracilibacteraceae_Gracilibacter	0% (±0%)	0% (±0%)	0% (±0%)	0% (±0%)	0% (±0%)	0% (±0%)
Firmicutes_Clostridia_Clostridiales_Gracilibacteraceae_Unknown	0% (±0%)	0% (±0%)	0% (±0%)	0% (±0%)	0% (±0%)	0% (±0%)
Firmicutes_Clostridia_Clostridiales_Lachnospiraceae_Aerostipes	0% (±0%)	<0.01% (±0.01%)	0% (±0%)	0% (±0%)	0% (±0%)	0% (±0%)
Firmicutes_Clostridia_Clostridiales_Lachnospiraceae_Blautia	0.1% (±0.84%)	0.05% (±0.46%)	0.01% (±0.08%)	0.05% (±0.49%)	0.06% (±0.27%)	0.45% (±2.05%)
Firmicutes_Clostridia_Clostridiales_Lachnospiraceae_Butyrivibrio	<0.01% (±0.1%)	0% (±0%)	<0.01% (±0.05%)	<0.01% (±0.01%)	0.04% (±0.2%)	0.02% (±0.26%)
Firmicutes_Clostridia_Clostridiales_Lachnospiraceae_Catonella	<0.01% (±0.02%)	0% (±0%)	<0.01% (±0.04%)	0% (±0%)	0% (±0%)	0% (±0%)
Firmicutes_Clostridia_Clostridiales_Lachnospiraceae_Clostridium	0.05% (±0.89%)	0.01% (±0.08%)	0.04% (±0.67%)	0.13% (±1.7%)	0.11% (±0.53%)	0.05% (±0.37%)
Firmicutes_Clostridia_Clostridiales_Lachnospiraceae_Coprococcus	0.11% (±1.41%)	0.02% (±0.13%)	0.07% (±0.38%)	0.13% (±0.85%)	0.21% (±0.56%)	0.17% (±0.73%)
Firmicutes_Clostridia_Clostridiales_Lachnospiraceae_Dorea	0.04% (±0.29%)	0.01% (±0.1%)	0.01% (±0.12%)	0.04% (±0.31%)	0.04% (±0.09%)	0.11% (±0.59%)
Firmicutes_Clostridia_Clostridiales_Lachnospiraceae_Epulopiscium	0.01% (±0.22%)	0.02% (±0.35%)	<0.01% (±0.01%)	0.01% (±0.06%)	0.01% (±0.04%)	<0.01% (±0.03%)
Firmicutes_Clostridia_Clostridiales_Lachnospiraceae_Lachnospira	<0.01% (±0.05%)	0% (±0%)	<0.01% (±0.04%)	0.01% (±0.09%)	<0.01% (±0.02%)	0% (±0%)
Firmicutes_Clostridia_Clostridiales_Lachnospiraceae_Moryella	<0.01% (±0.07%)	<0.01% (±0.01%)	<0.01% (±0.05%)	0.01% (±0.13%)	0% (±0%)	0% (±0%)
Firmicutes_Clostridia_Clostridiales_Lachnospiraceae_Oribacterium	<0.01% (±0.01%)	0% (±0%)	0% (±0%)	0% (±0%)	0% (±0%)	<0.01% (±0.02%)
Firmicutes_Clostridia_Clostridiales_Lachnospiraceae_Roseburia	<0.01% (±0.01%)	<0.01% (±0.02%)	<0.01% (±0.01%)	0% (±0%)	0% (±0%)	<0.01% (±0.01%)
Firmicutes_Clostridia_Clostridiales_Lachnospiraceae_Ruminococcus	0.08% (±0.64%)	0.04% (±0.3%)	0.01% (±0.05%)	0.05% (±0.42%)	0.1% (±0.24%)	0.34% (±1.54%)
Firmicutes_Clostridia_Clostridiales_Lachnospiraceae_Shuttleworthia	0% (±0%)	0% (±0%)	0% (±0%)	0% (±0%)	0% (±0%)	0% (±0%)
Firmicutes_Clostridia_Clostridiales_Lachnospiraceae_Unknown	0.38% (±1.94%)	0.18% (±1.05%)	0.16% (±0.76%)	0.34% (±1.72%)	0.84% (±2.06%)	1.28% (±4.16%)
Firmicutes_Clostridia_Clostridiales_Mogibacteriaceae_Aerovorax	<0.01% (±0.03%)	<0.01% (±0.01%)	<0.01% (±0.02%)	0.01% (±0.04%)	0.01% (±0.03%)	0.01% (±0.06%)
Firmicutes_Clostridia_Clostridiales_Mogibacteriaceae_Mogibacterium	<0.01% (±0.04%)	<0.01% (±0.01%)	<0.01% (±0.04%)	<0.01% (±0.07%)	0.01% (±0.04%)	0% (±0%)
Firmicutes_Clostridia_Clostridiales_Mogibacteriaceae_Unknown	0.03% (±0.23%)	0.01% (±0.07%)	0.02% (±0.12%)	0.05% (±0.31%)	0.07% (±0.26%)	0.09% (±0.42%)
Firmicutes_Clostridia_Clostridiales_Peptococcaceae_Dehalobacter_Syntrophobotulus	<0.01% (±0.01%)	0% (±0%)	0% (±0%)	0% (±0%)	0% (±0%)	<0.01% (±0.03%)
Firmicutes_Clostridia_Clostridiales_Peptococcaceae_Desulfitobacter	<0.01% (±0.09%)	0% (±0%)	0.01% (±0.18%)	0% (±0%)	0% (±0%)	0% (±0%)
Firmicutes_Clostridia_Clostridiales_Peptococcaceae_Desulfosporosinus	<0.01% (±0.01%)	0% (±0%)	0% (±0%)	0% (±0%)	<0.01% (±0.01%)	<0.01% (±0.02%)
Firmicutes_Clostridia_Clostridiales_Peptococcaceae_Desulfotomaculum	0% (±0%)	0% (±0%)	0% (±0%)	0% (±0%)	<0.01% (±0.01%)	0% (±0%)
Firmicutes_Clostridia_Clostridiales_Peptococcaceae_Desulfurispora	0% (±0%)	0% (±0%)	0% (±0%)	0% (±0%)	0% (±0%)	<0.01% (±0.01%)
Firmicutes_Clostridia_Clostridiales_Peptococcaceae_Pelotomaculum	0% (±0%)	0% (±0%)	0% (±0%)	0% (±0%)	0% (±0%)	<0.01% (±0.01%)
Firmicutes_Clostridia_Clostridiales_Peptococcaceae_Peptococcus	0.12% (±1.31%)	0.06% (±0.82%)	0.03% (±0.51%)	0.09% (±0.68%)	0.08% (±0.22%)	0.24% (±1.26%)
Firmicutes_Clostridia_Clostridiales_Peptococcaceae_rc4-4	0% (±0%)	0% (±0%)	0% (±0%)	0% (±0%)	0% (±0%)	0% (±0%)
Firmicutes_Clostridia_Clostridiales_Peptococcaceae_Unknown	<0.01% (±0.02%)	0% (±0%)	<0.01% (±0.01%)	0% (±0%)	0.02% (±0.1%)	<0.01% (±0.03%)
Firmicutes_Clostridia_Clostridiales_Peptostreptococcaceae_Clostridium	<0.01% (±0.03%)	0% (±0%)	<0.01% (±0.07%)	0% (±0%)	0% (±0%)	0% (±0%)
Firmicutes_Clostridia_Clostridiales_Peptostreptococcaceae_Filifactor	<0.01% (±0.03%)	0% (±0%)	<0.01% (±0.05%)	<0.01% (±0.03%)	0% (±0%)	0% (±0%)
Firmicutes_Clostridia_Clostridiales_Peptostreptococcaceae_Peptostreptococcus	0.02% (±0.31%)	<0.01% (±0.01%)	0.02% (±0.11%)	0.01% (±0.14%)	0.32% (±1.91%)	<0.01% (±0.05%)
Firmicutes_Clostridia_Clostridiales_Peptostreptococcaceae_Unknown	0.96% (±6.53%)	0.44% (±4.41%)	0.27% (±0.98%)	1.5% (±7.95%)	3.21% (±10.19%)	1.61% (±10.37%)
Firmicutes_Clostridia_Clostridiales_Ruminococcaceae_Aerofilum	0% (±0%)	<0.01% (±0.01%)	0% (±0%)	0% (±0%)	0% (±0%)	0% (±0%)
Firmicutes_Clostridia_Clostridiales_Ruminococcaceae_Aerotruncus	0% (±0%)	0% (±0%)	0% (±0%)	0% (±0%)	0% (±0%)	<0.01% (±0.01%)
Firmicutes_Clostridia_Clostridiales_Ruminococcaceae_Ethanoligenens	<0.01% (±0.01%)	<0.01% (±0.01%)	0% (±0%)	0% (±0%)	0% (±0%)	0% (±0%)
Firmicutes_Clostridia_Clostridiales_Ruminococcaceae_Faecalibacterium	0.02% (±0.21%)	0.01% (±0.18%)	<0.01% (±0.04%)	0.02% (±0.17%)	0.05% (±0.11%)	0.05% (±0.43%)
Firmicutes_Clostridia_Clostridiales_Ruminococcaceae_Oscillospira	0.04% (±0.22%)	0.02% (±0.11%)	0.01% (±0.11%)	0.02% (±0.11%)	0.33% (±0.83%)	0.08% (±0.36%)
Firmicutes_Clostridia_Clostridiales_Ruminococcaceae_Ruminococcus	0.04% (±0.22%)	0.02% (±0.08%)	0.03% (±0.23%)	0.02% (±0.15%)	0.08% (±0.2%)	0.12% (±0.45%)
Firmicutes_Clostridia_Clostridiales_Ruminococcaceae_Unknown	0.44% (±2.14%)	0.16% (±0.95%)	0.19% (±1.56%)	0.51% (±2.28%)	1.13% (±2.34%)	1.08% (±2.95%)
Firmicutes_Clostridia_Clostridiales_Symbiobacteriaceae_Symbiobacterium	0% (±0%)	0% (±0%)	0% (±0%)	0% (±0%)	0% (±0%)	0% (±0%)
Firmicutes_Clostridia_Clostridiales_Syntrophomodaceae_Syntrophomos	0% (±0%)	0% (±0%)	0% (±0%)	0% (±0%)	0% (±0%)	0% (±0%)
Firmicutes_Clostridia_Clostridiales_Tissierellaceae_24838	<0.01% (±0.05%)	<0.01% (±0.05%)	0.01% (±0.08%)	<0.01% (±0.02%)	0% (±0%)	0% (±0%)
Firmicutes_Clostridia_Clostridiales_Tissierellaceae_Aerococcus	0.25% (±1.11%)	0.04% (±0.24%)	0.42% (±1.18%)	0.6% (±1.9%)	0% (±0%)	0.03% (±0.16%)
Firmicutes_Clostridia_Clostridiales_Tissierellaceae_Finegoldia	0.1% (±0.69%)	0.02% (±0.11%)	0.13% (±0.65%)	0.28% (±1.27%)	0% (±0%)	0.01% (±0.04%)
Firmicutes_Clostridia_Clostridiales_Tissierellaceae_Gallicola	<0.01% (±0.06%)	<0.01% (±0.02%)	<0.01% (±0.02%)	0.01% (±0.07%)	0.03% (±0.16%)	0.01% (±0.11%)
Firmicutes_Clostridia_Clostridiales_Tissierellaceae_GW-34	<0.01% (±0.07%)	<0.01% (±0.01%)	<0.01% (±0.04%)	0.01% (±0.13%)	0% (±0%)	<0.01% (±0.02%)
Firmicutes_Clostridia_Clostridiales_Tissierellaceae_Helcococcus	0.01% (±0.2%)	<0.01% (±0.01%)	0.01% (±0.28%)	0.02% (±0.31%)	0% (±0%)	0% (±0%)
Firmicutes_Clostridia_Clostridiales_Tissierellaceae_Parvimos	0.02% (±0.54%)	0% (±0%)	0.01% (±0.06%)	0.07% (±1.12%)	0% (±0%)	0% (±0%)
Firmicutes_Clostridia_Clostridiales_Tissierellaceae_Peptoniphilus	0.14% (±1.04%)	0.01% (±0.07%)	0.12% (±0.58%)	0.47% (±2.05%)	0.04% (±0.13%)	0.02% (±0.14%)
Firmicutes_Clostridia_Clostridiales_Tissierellaceae_ph2	0.02% (±0.28%)	<0.01% (±0.01%)	0.01% (±0.11%)	0.08% (±0.57%)	0.01% (±0.07%)	<0.01% (±0.05%)
Firmicutes_Clostridia_Clostridiales_Tissierellaceae_Sedimentibacter	0% (±0%)	0% (±0%)	0% (±0%)	0% (±0%)	0% (±0%)	<0.01% (±0.01%)
Firmicutes_Clostridia_Clostridiales_Tissierellaceae_Tepidimicrobium	<0.01% (±0.01%)	0% (±0%)	0% (±0%)	0% (±0%)	0% (±0%)	<0.01% (±0.02%)
Firmicutes_Clostridia_Clostridiales_Tissierellaceae_Tissierella_Soehngenia	<0.01% (±0.01%)	0% (±0%)	<0.01% (±0.02%)	<0.01% (±0.02%)	<0.01% (±0.01%)	0% (±0%)
Firmicutes_Clostridia_Clostridiales_Tissierellaceae_Unknown	0.03% (±0.92%)	<0.01% (±0.01%)	0.02% (±0.16%)	0.1% (±1.9%)	0% (±0%)	0% (±0%)
Firmicutes_Clostridia_Clostridiales_Tissierellaceae_WAL_1855D	0.01% (±0.12%)	<0.01% (±0.01%)	0.01% (±0.1%)	0.02% (±0.24%)	0% (±0%)	<0.01% (±0.01%)
Firmicutes_Clostridia_Clostridiales_Unknown_Unknown	0.36% (±1.87%)	0.11% (±0.5%)	0.15% (±0.7%)	0.56% (±2.99%)	1.04% (±2.92%)	0.79% (±2.46%)
Firmicutes_Clostridia_Clostridiales_Veillonellaceae_Aeromusa	0% (±0%)	0% (±0%)	0% (±0%)	0% (±0%)	0% (±0%)	0% (±0%)
Firmicutes_Clostridia_Clostridiales_Veillonellaceae_Dialister	0.06% (±0.57%)	0.01% (±0.14%)	0.01% (±0.14%)	0.15% (±0.83%)	0.55% (±2.39%)	<0.01% (±0.03%)
Firmicutes_Clostridia_Clostridiales_Veillonellaceae_Megamos	0.07% (±1.59%)	0.01% (±0.13%)	0.01% (±0.08%)	<0.01% (±0.03%)	1.39% (±7.32%)	0.03% (±0.31%)
Firmicutes_Clostridia_Clostridiales_Veillonellaceae_Megasphaera	<0.01% (±0.06%)	0.01% (±0.09%)	0% (±0%)	<0.01% (±0.06%)	<0.01% (±0.01%)	<0.01% (±0.01%)
Firmicutes_Clostridia_Clostridiales_Veillonellaceae_Mitsuokella	0% (±0%)	0% (±0%)	<0.01% (±0.01%)	0% (±0%)	0% (±0%)	0% (±0%)
Firmicutes_Clostridia_Clostridiales_Veillonellaceae_Pelosinus	0% (±0%)	0% (±0%)	0% (±0%)	0% (±0%)	<0.01% (±0.01%)	0% (±0%)
Firmicutes_Clostridia_Clostridiales_Veillonellaceae_Phascolarctobacterium	0.03% (±0.26%)	0.02% (±0.16%)	<0.01% (±0.02%)	0.06% (±0.48%)	<0.01% (±0.01%)	0.02% (±0.17%)
Firmicutes_Clostridia_Clostridiales_Veillonellaceae_Selenomos	<0.01% (±0.04%)	<0.01% (±0.01%)	0.01% (±0.09%)	<0.01% (±0.01%)	0% (±0%)	<0.01% (±0.03%)
Firmicutes_Clostridia_Clostridiales_Veillonellaceae_Sporomusa	<0.01% (±0.01%)	0% (±0%)	0% (±0%)	<0.01% (±0.02%)	0% (±0%)	<0.01% (±0.01%)
Firmicutes_Clostridia_Clostridiales_Veillonellaceae_Thermosinus	<0.01% (±0.03%)	0% (±0%)	<0.01% (±0.05%)	0% (±0%)	0% (±0%)	0% (±0%)
Firmicutes_Clostridia_Clostridiales_Veillonellaceae_Unknown	0.04% (±0.34%)	0.02% (±0.17%)	0.04% (±0.53%)	0.01% (±0.11%)	0.24% (±0.85%)	0.08% (±0.37%)
Firmicutes_Clostridia_Clostridiales_Veillonellaceae_vadinHB4	0% (±0%)	0% (±0%)	0% (±0%)	0% (±0%)	0% (±0%)	0% (±0%)
Firmicutes_Clostridia_Clostridiales_Veillonellaceae_Veillonella	0.14% (±1.21%)	0.09% (±0.97%)	0.08% (±0.39%)	0.1% (±0.58%)	1.22% (±3.42%)	0.09% (±0.52%)
Firmicutes_Clostridia_Halaerobiales_Halobacteroidaceae_Halaerobacter	<0.01% (±0.01%)	<0.01% (±0.01%)	0% (±0%)	0% (±0%)	0% (±0%)	0% (±0%)
Firmicutes_Clostridia_MBA8_Unknown_Unknown	0% (±0%)	0% (±0%)	0% (±0%)	0% (±0%)	0% (±0%)	<0.01% (±0.01%)
Firmicutes_Clostridia_OPB54_Unknown_Unknown	0% (±0%)	0% (±0%)	0% (±0%)	0% (±0%)	<0.01% (±0.02%)	0% (±0%)
Firmicutes_Clostridia_Thermoaerobacterales_Unknown_Unknown	0% (±0%)	<0.01% (±0.01%)	0% (±0%)	0% (±0%)	0% (±0%)	0% (±0%)
Firmicutes_Clostridia_Unknown_Unknown_Unknown	<0.01% (±0.01%)	0% (±0%)	<0.01% (±0.01%)	0% (±0%)	0% (±0%)	0% (±0%)
Firmicutes_Erysipelotrichi_Erysipelotrichales_Erysipelotrichaceae_Allobaculum	<0.01% (±0.03%)	<0.01% (±0.04%)	<0.01% (±0.03%)	<0.01% (±0.03%)	0.01% (±0.05%)	<0.01% (±0.01%)
Firmicutes_Erysipelotrichi_Erysipelotrichales_Erysipelotrichaceae_Bulleidia	0.03% (±0.83%)	<0.01% (±0.02%)	<0.01% (±0.04%)	0.01% (±0.11%)	0.07% (±0.16%)	0.2% (±2.27%)
Firmicutes_Erysipelotrichi_Erysipelotrichales_Erysipelotrichaceae_Catenibacterium	<0.01% (±0.1%)	<0.01% (±0.01%)	0.01% (±0.21%)	0% (±0%)	0% (±0%)	<0.01% (±0.02%)
Firmicutes_Erysipelotrichi_Erysipelotrichales_Erysipelotrichaceae_cc_115	<0.01% (±0.05%)	<0.01% (±0.02%)	0.01% (±0.09%)	<0.01% (±0.01%)	0.01% (±0.03%)	0.01% (±0.08%)
Firmicutes_Erysipelotrichi_Erysipelotrichales_Erysipelotrichaceae_Clostridium	<0.01% (±0.01%)	0% (±0%)	0% (±0%)	<0.01% (±0.01%)	0% (±0%)	0% (±0%)
Firmicutes_Erysipelotrichi_Erysipelotrichales_Erysipelotrichaceae_Coprobacillus	0.02% (±0.23%)	0.01% (±0.08%)	<0.01% (±0.01%)	<0.01% (±0.01%)	0.03% (±0.1%)	0.09% (±0.6%)
Firmicutes_Erysipelotrichi_Erysipelotrichales_Erysipelotrichaceae_Erysipelothrix	<0.01% (±0.01%)	0% (±0%)	<0.01% (±0.01%)	<0.01% (±0.01%)	0% (±0%)	0% (±0%)
Firmicutes_Erysipelotrichi_Erysipelotrichales_Erysipelotrichaceae_Eubacterium	0.1% (±1.14%)	0.04% (±0.46%)	0.02% (±0.14%)	0.05% (±0.45%)	0.05% (±0.12%)	0.37% (±2.61%)
Firmicutes_Erysipelotrichi_Erysipelotrichales_Erysipelotrichaceae_gut	<0.01% (±0.01%)	<0.01% (±0.01%)	0% (±0%)	<0.01% (±0.01%)	0% (±0%)	0% (±0%)
Firmicutes_Erysipelotrichi_Erysipelotrichales_Erysipelotrichaceae_Holdemania	0% (±0%)	0% (±0%)	0% (±0%)	0% (±0%)	0% (±0%)	0% (±0%)
Firmicutes_Erysipelotrichi_Erysipelotrichales_Erysipelotrichaceae_L7A_E11	0% (±0%)	0% (±0%)	0% (±0%)	0% (±0%)	<0.01% (±0.01%)	0% (±0%)
Firmicutes_Erysipelotrichi_Erysipelotrichales_Erysipelotrichaceae_p-75-a5	0.01% (±0.18%)	<0.01% (±0.03%)	<0.01% (±0.01%)	0.03% (±0.37%)	0.02% (±0.08%)	0.01% (±0.07%)
Firmicutes_Erysipelotrichi_Erysipelotrichales_Erysipelotrichaceae_PSB-M-3	<0.01% (±0.01%)	0% (±0%)	<0.01% (±0.01%)	<0.01% (±0.03%)	0% (±0%)	0% (±0%)
Firmicutes_Erysipelotrichi_Erysipelotrichales_Erysipelotrichaceae_RFN2	<0.01% (±0.03%)	<0.01% (±0.01%)	0% (±0%)	0% (±0%)	0.01% (±0.03%)	0.01% (±0.08%)
Firmicutes_Erysipelotrichi_Erysipelotrichales_Erysipelotrichaceae_Unknown	0.07% (±0.65%)	0.04% (±0.63%)	0.04% (±0.36%)	0.04% (±0.25%)	0.11% (±0.41%)	0.21% (±1.31%)
Fusobacteria_Fusobacteriia_Fusobacteriales_Fusobacteriaceae_Cetobacterium	0.38% (±3.97%)	0.35% (±4.1%)	0.26% (±2.68%)	0.27% (±2.29%)	1.36% (±8.46%)	0.56% (±5.77%)
Fusobacteria_Fusobacteriia_Fusobacteriales_Fusobacteriaceae_Fusobacterium	0.25% (±1.96%)	0.15% (±1.65%)	0.18% (±1.22%)	0.55% (±3.17%)	0.39% (±1.5%)	0.08% (±0.55%)
Fusobacteria_Fusobacteriia_Fusobacteriales_Fusobacteriaceae_u114	<0.01% (±0.14%)	<0.01% (±0.01%)	0.02% (±0.29%)	<0.01% (±0.04%)	0% (±0%)	0% (±0%)
Fusobacteria_Fusobacteriia_Fusobacteriales_Fusobacteriaceae_Unknown	<0.01% (±0.01%)	0% (±0%)	0% (±0%)	<0.01% (±0.01%)	0% (±0%)	0% (±0%)
Fusobacteria_Fusobacteriia_Fusobacteriales_Leptotrichiaceae_Leptotrichia	0.04% (±0.4%)	0.01% (±0.06%)	0.11% (±0.75%)	0.04% (±0.39%)	0.03% (±0.15%)	0.01% (±0.05%)
Fusobacteria_Fusobacteriia_Fusobacteriales_Leptotrichiaceae_Sneathia	<0.01% (±0.01%)	0% (±0%)	0% (±0%)	0% (±0%)	<0.01% (±0.01%)	<0.01% (±0.02%)
Fusobacteria_Fusobacteriia_Fusobacteriales_Leptotrichiaceae_Unknown	0.5% (±3.78%)	<0.01% (±0.02%)	1.79% (±7.27%)	0.38% (±3%)	0.39% (±1.41%)	0.03% (±0.32%)
Fusobacteria_Fusobacteriia_Fusobacteriales_Unknown_Unknown	0% (±0%)	<0.01% (±0.01%)	0% (±0%)	0% (±0%)	0% (±0%)	0% (±0%)
GAL15_Unknown_Unknown_Unknown_Unknown	0% (±0%)	0% (±0%)	0% (±0%)	<0.01% (±0.01%)	0% (±0%)	0% (±0%)
Gemmatimodetes_Gemm-1_Unknown_Unknown_Unknown	<0.01% (±0.03%)	<0.01% (±0.01%)	0.01% (±0.06%)	<0.01% (±0.02%)	0% (±0%)	<0.01% (±0.02%)
Gemmatimodetes_Gemm-3_Unknown_Unknown_Unknown	0.01% (±0.18%)	0% (±0%)	0.05% (±0.36%)	0.01% (±0.09%)	<0.01% (±0.01%)	<0.01% (±0.04%)
Gemmatimodetes_Gemm-5_Unknown_Unknown_Unknown	<0.01% (±0.01%)	<0.01% (±0.01%)	0% (±0%)	0% (±0%)	0% (±0%)	<0.01% (±0.01%)
Gemmatimodetes_Gemmatimodetes_C114_Unknown_Unknown	0% (±0%)	0% (±0%)	<0.01% (±0.01%)	0% (±0%)	0% (±0%)	0% (±0%)
Gemmatimodetes_Gemmatimodetes_Ellin529_Unknown_Unknown	<0.01% (±0.03%)	<0.01% (±0.01%)	0.01% (±0.06%)	0% (±0%)	0% (±0%)	<0.01% (±0.02%)
Gemmatimodetes_Gemmatimodetes_Gemmatimodales_Ellin531_Unknown	<0.01% (±0.01%)	0% (±0%)	<0.01% (±0.02%)	<0.01% (±0.01%)	0% (±0%)	<0.01% (±0.01%)
Gemmatimodetes_Gemmatimodetes_Gemmatimodales_Gemmatimodaceae_Gemmatimos	<0.01% (±0.02%)	0% (±0%)	<0.01% (±0.03%)	0% (±0%)	0% (±0%)	<0.01% (±0.02%)
Gemmatimodetes_Gemmatimodetes_Gemmatimodales_Unknown_Unknown	0.01% (±0.08%)	<0.01% (±0.01%)	0.02% (±0.14%)	0.01% (±0.07%)	0% (±0%)	<0.01% (±0.06%)
Gemmatimodetes_Gemmatimodetes_N1423WL_Unknown_Unknown	<0.01% (±0.01%)	<0.01% (±0.01%)	<0.01% (±0.02%)	0% (±0%)	0% (±0%)	0% (±0%)
Gemmatimodetes_Gemmatimodetes_Unknown_Unknown_Unknown	<0.01% (±0.03%)	<0.01% (±0.01%)	0.01% (±0.04%)	<0.01% (±0.04%)	0% (±0%)	<0.01% (±0.01%)
GN2_3BR-5F_Unknown_Unknown_Unknown	0% (±0%)	0% (±0%)	0% (±0%)	0% (±0%)	0% (±0%)	0% (±0%)
GN2_BB34_Unknown_Unknown_Unknown	0% (±0%)	0% (±0%)	0% (±0%)	0% (±0%)	0% (±0%)	0% (±0%)
GN2_BD1-5_Unknown_Unknown_Unknown	<0.01% (±0.02%)	0% (±0%)	0.01% (±0.04%)	<0.01% (±0.02%)	<0.01% (±0.01%)	0% (±0%)
GOUTA4_Unknown_Unknown_Unknown_Unknown	0% (±0%)	0% (±0%)	0% (±0%)	0% (±0%)	0% (±0%)	0% (±0%)
Lentisphaerae_Lentisphaeria_Victivallales_Victivallaceae_Unknown	<0.01% (±0.06%)	<0.01% (±0.07%)	0% (±0%)	0% (±0%)	0% (±0%)	0.01% (±0.11%)
MVP-21_Unknown_Unknown_Unknown_Unknown	0% (±0%)	0% (±0%)	0% (±0%)	0% (±0%)	0% (±0%)	0% (±0%)
NC1_44919_JH-WHS47_Unknown_Unknown	0% (±0%)	0% (±0%)	0% (±0%)	0% (±0%)	0% (±0%)	0% (±0%)
NC1_44919_Methylomirabiliales_Methylomirabiliaceae_Candidatus Methylomirabilis	0% (±0%)	0% (±0%)	0% (±0%)	<0.01% (±0.01%)	0% (±0%)	0% (±0%)
Nitrospirae_Nitrospira_Nitrospirales_319-6A21_Unknown	<0.01% (±0.02%)	0% (±0%)	<0.01% (±0.02%)	<0.01% (±0.03%)	0% (±0%)	0% (±0%)
Nitrospirae_Nitrospira_Nitrospirales_4468_Unknown	0% (±0%)	0% (±0%)	0% (±0%)	0% (±0%)	0% (±0%)	0% (±0%)
Nitrospirae_Nitrospira_Nitrospirales_Nitrospiraceae_JG37-AG-7	0% (±0%)	0% (±0%)	0% (±0%)	0% (±0%)	0% (±0%)	0% (±0%)
Nitrospirae_Nitrospira_Nitrospirales_Nitrospiraceae_Nitrospira	<0.01% (±0.06%)	<0.01% (±0.01%)	0.01% (±0.12%)	<0.01% (±0.01%)	0% (±0%)	<0.01% (±0.03%)
Nitrospirae_Nitrospira_Nitrospirales_Thermodesulfovibrioceae_Unknown	0% (±0%)	0% (±0%)	0% (±0%)	0% (±0%)	0% (±0%)	0% (±0%)
Nitrospirae_Nitrospira_Nitrospirales_Unknown_Unknown	0% (±0%)	0% (±0%)	0% (±0%)	<0.01% (±0.01%)	0% (±0%)	0% (±0%)
NKB19_Unknown_Unknown_Unknown_Unknown	0% (±0%)	0% (±0%)	0% (±0%)	0% (±0%)	0% (±0%)	0% (±0%)
OD1_ABY1_Unknown_Unknown_Unknown	0% (±0%)	0% (±0%)	<0.01% (±0.01%)	0% (±0%)	0% (±0%)	0% (±0%)
OD1_SM2F11_Unknown_Unknown_Unknown	<0.01% (±0.03%)	0% (±0%)	<0.01% (±0.03%)	<0.01% (±0.04%)	0% (±0%)	0% (±0%)
OD1_Unknown_Unknown_Unknown_Unknown	0% (±0%)	0% (±0%)	0% (±0%)	0% (±0%)	0% (±0%)	<0.01% (±0.01%)
OD1_ZB2_Unknown_Unknown_Unknown	0.01% (±0.11%)	0% (±0%)	<0.01% (±0.04%)	0.02% (±0.22%)	0% (±0%)	0% (±0%)
OP11_OP11-4_Unknown_Unknown_Unknown	<0.01% (±0.01%)	0% (±0%)	<0.01% (±0.01%)	0% (±0%)	0% (±0%)	0% (±0%)
OP3_koll11_GIF1_kpj58rc_Unknown	<0.01% (±0.01%)	0% (±0%)	<0.01% (±0.01%)	0% (±0%)	0% (±0%)	0% (±0%)
OP3_koll11_GIF1_Unknown_Unknown	<0.01% (±0.03%)	0% (±0%)	<0.01% (±0.07%)	0% (±0%)	0% (±0%)	0% (±0%)
OP3_koll11_Unknown_Unknown_Unknown	0.01% (±0.27%)	0% (±0%)	<0.01% (±0.05%)	0.03% (±0.55%)	0% (±0%)	0% (±0%)
OP3_PBS-25_Unknown_Unknown_Unknown	<0.01% (±0.04%)	0% (±0%)	<0.01% (±0.09%)	<0.01% (±0.01%)	0% (±0%)	0% (±0%)
OP3_Unknown_Unknown_Unknown_Unknown	0% (±0%)	0% (±0%)	0% (±0%)	0% (±0%)	0% (±0%)	0% (±0%)
OP8_OP8_1_Unknown_Unknown_Unknown	0% (±0%)	0% (±0%)	0% (±0%)	0% (±0%)	0% (±0%)	0% (±0%)
Planctomycetes_28H5-P-BN-P5_Unknown_Unknown_Unknown	<0.01% (±0.14%)	0% (±0%)	0% (±0%)	0.02% (±0.29%)	0% (±0%)	0% (±0%)
Planctomycetes_Brocadiae_Brocadiales_Brocadiaceae_Candidatus Scalindua	0% (±0%)	0% (±0%)	<0.01% (±0.01%)	0% (±0%)	0% (±0%)	0% (±0%)
Planctomycetes_Brocadiae_Brocadiales_W4_Unknown	0% (±0%)	0% (±0%)	0% (±0%)	0% (±0%)	0% (±0%)	0% (±0%)
Planctomycetes_C6_d113_Unknown_Unknown	0% (±0%)	0% (±0%)	<0.01% (±0.01%)	0% (±0%)	0% (±0%)	0% (±0%)
Planctomycetes_C6_MVS-17_Unknown_Unknown	0% (±0%)	0% (±0%)	0% (±0%)	0% (±0%)	0% (±0%)	0% (±0%)
Planctomycetes_OM19_agg27_Unknown_Unknown	0% (±0%)	0% (±0%)	0% (±0%)	<0.01% (±0.01%)	0% (±0%)	0% (±0%)
Planctomycetes_OM19_CL5-15_Unknown_Unknown	<0.01% (±0.02%)	0.01% (±0.04%)	<0.01% (±0.01%)	0% (±0%)	0% (±0%)	0% (±0%)
Planctomycetes_Phycisphaerae_CPla-3_Unknown_Unknown	0% (±0%)	0% (±0%)	0% (±0%)	0% (±0%)	0% (±0%)	0% (±0%)
Planctomycetes_Phycisphaerae_MSBL9_Unknown_Unknown	<0.01% (±0.04%)	0% (±0%)	0% (±0%)	<0.01% (±0.08%)	0% (±0%)	0% (±0%)
Planctomycetes_Phycisphaerae_Phycisphaerales_Unknown_Unknown	<0.01% (±0.01%)	<0.01% (±0.01%)	<0.01% (±0.01%)	<0.01% (±0.01%)	0% (±0%)	<0.01% (±0.01%)
Planctomycetes_Phycisphaerae_Pla1_Unknown_Unknown	<0.01% (±0.02%)	0% (±0%)	<0.01% (±0.04%)	0% (±0%)	0% (±0%)	0% (±0%)
Planctomycetes_Phycisphaerae_WD211_Unknown_Unknown	0.01% (±0.06%)	<0.01% (±0.01%)	0.01% (±0.03%)	0.01% (±0.11%)	0% (±0%)	<0.01% (±0.01%)
Planctomycetes_Pla4_Unknown_Unknown_Unknown	<0.01% (±0.01%)	<0.01% (±0.01%)	0% (±0%)	<0.01% (±0.03%)	0% (±0%)	0% (±0%)
Planctomycetes_Planctomycetia_B97_Unknown_Unknown	<0.01% (±0.02%)	<0.01% (±0.01%)	<0.01% (±0.03%)	0% (±0%)	0% (±0%)	0% (±0%)
Planctomycetes_Planctomycetia_Gemmatales_Gemmataceae_Gemmata	0.01% (±0.1%)	<0.01% (±0.01%)	0.02% (±0.21%)	<0.01% (±0.02%)	0.01% (±0.02%)	0.01% (±0.04%)
Planctomycetes_Planctomycetia_Gemmatales_Gemmataceae_Unknown	0.01% (±0.09%)	<0.01% (±0.02%)	0.02% (±0.14%)	0.01% (±0.13%)	0.02% (±0.07%)	<0.01% (±0.01%)
Planctomycetes_Planctomycetia_Gemmatales_Isosphaeraceae_Unknown	0.02% (±0.31%)	0% (±0%)	0.01% (±0.07%)	0.04% (±0.63%)	0.03% (±0.16%)	0.02% (±0.11%)
Planctomycetes_Planctomycetia_Pirellulales_Pirellulaceae_A17	0% (±0%)	0% (±0%)	0% (±0%)	<0.01% (±0.01%)	0% (±0%)	0% (±0%)
Planctomycetes_Planctomycetia_Pirellulales_Pirellulaceae_Pirellula	<0.01% (±0.02%)	0% (±0%)	<0.01% (±0.05%)	0% (±0%)	0% (±0%)	0% (±0%)
Planctomycetes_Planctomycetia_Pirellulales_Pirellulaceae_Unknown	0.01% (±0.22%)	<0.01% (±0.02%)	0.01% (±0.05%)	0.01% (±0.06%)	0.02% (±0.07%)	0.06% (±0.59%)
Planctomycetes_Planctomycetia_Planctomycetales_Planctomycetaceae_Planctomyces	0.01% (±0.04%)	0.02% (±0.05%)	<0.01% (±0.03%)	<0.01% (±0.04%)	0% (±0%)	0% (±0%)
Planctomycetes_vadinHA49_DH61_Unknown_Unknown	<0.01% (±0.14%)	0% (±0%)	0% (±0%)	0.02% (±0.29%)	0% (±0%)	0% (±0%)
Planctomycetes_vadinHA49_p4_C1_Unknown_Unknown	<0.01% (±0.01%)	0% (±0%)	0% (±0%)	<0.01% (±0.02%)	0% (±0%)	0% (±0%)
Planctomycetes_vadinHA49_PeHg47_Unknown_Unknown	0.01% (±0.12%)	<0.01% (±0.04%)	0.01% (±0.2%)	<0.01% (±0.02%)	0.02% (±0.13%)	0.04% (±0.2%)
Planctomycetes_vadinHA49_PHOS-HE93_Unknown_Unknown	0% (±0%)	0% (±0%)	0% (±0%)	0% (±0%)	0% (±0%)	0% (±0%)
Proteobacteria_Alphaproteobacteria_BD7-3_Unknown_Unknown	0.01% (±0.07%)	<0.01% (±0.03%)	0.01% (±0.12%)	0.01% (±0.07%)	<0.01% (±0.02%)	0% (±0%)
Proteobacteria_Alphaproteobacteria_Caulobacterales_Caulobacteraceae_Asticcacaulis	0.01% (±0.15%)	0% (±0%)	0.01% (±0.14%)	0.02% (±0.27%)	0% (±0%)	0% (±0%)
Proteobacteria_Alphaproteobacteria_Caulobacterales_Caulobacteraceae_Brevundimos	0.07% (±0.38%)	0.04% (±0.21%)	0.14% (±0.63%)	0.08% (±0.29%)	0.04% (±0.14%)	0.04% (±0.35%)
Proteobacteria_Alphaproteobacteria_Caulobacterales_Caulobacteraceae_Caulobacter	0.01% (±0.06%)	<0.01% (±0.01%)	0.01% (±0.05%)	0.01% (±0.1%)	0% (±0%)	0.01% (±0.07%)
Proteobacteria_Alphaproteobacteria_Caulobacterales_Caulobacteraceae_Mycopla	0.04% (±0.4%)	0.01% (±0.04%)	0.07% (±0.51%)	0.09% (±0.67%)	0.01% (±0.02%)	<0.01% (±0.03%)
Proteobacteria_Alphaproteobacteria_Caulobacterales_Caulobacteraceae_Phenylobacterium	0.04% (±0.15%)	0.06% (±0.12%)	0.03% (±0.11%)	0.04% (±0.24%)	<0.01% (±0.02%)	<0.01% (±0.03%)
Proteobacteria_Alphaproteobacteria_Caulobacterales_Caulobacteraceae_Unknown	0.29% (±1.32%)	0.22% (±0.54%)	0.26% (±0.62%)	0.63% (±2.57%)	0.01% (±0.03%)	0.02% (±0.07%)
Proteobacteria_Alphaproteobacteria_Ellin329_Unknown_Unknown	<0.01% (±0.03%)	0% (±0%)	<0.01% (±0.04%)	<0.01% (±0.02%)	0% (±0%)	<0.01% (±0.03%)
Proteobacteria_Alphaproteobacteria_Kiloniellales_Kiloniellaceae_Thalassospira	<0.01% (±0.01%)	0% (±0%)	0% (±0%)	<0.01% (±0.03%)	0% (±0%)	0% (±0%)
Proteobacteria_Alphaproteobacteria_RF32_Unknown_Unknown	0.01% (±0.09%)	0.01% (±0.04%)	0.01% (±0.13%)	0.01% (±0.13%)	0.01% (±0.03%)	<0.01% (±0.04%)
Proteobacteria_Alphaproteobacteria_Rhizobiales_Aurantimodaceae_Fulvimari	<0.01% (±0.01%)	0% (±0%)	0% (±0%)	0% (±0%)	0% (±0%)	<0.01% (±0.03%)
Proteobacteria_Alphaproteobacteria_Rhizobiales_Aurantimodaceae_Unknown	0.08% (±0.57%)	0.01% (±0.05%)	0.09% (±0.34%)	0.15% (±0.75%)	0.03% (±0.06%)	0.15% (±1.13%)
Proteobacteria_Alphaproteobacteria_Rhizobiales_Bartonellaceae_Bartonella	<0.01% (±0.01%)	<0.01% (±0.01%)	0% (±0%)	0% (±0%)	0% (±0%)	<0.01% (±0.01%)
Proteobacteria_Alphaproteobacteria_Rhizobiales_Bartonellaceae_Unknown	0.05% (±0.58%)	<0.01% (±0.02%)	0.03% (±0.17%)	0.12% (±1.03%)	0.09% (±0.55%)	0.12% (±0.79%)
Proteobacteria_Alphaproteobacteria_Rhizobiales_Beijerinckiaceae_Beijerinckia	0.01% (±0.08%)	<0.01% (±0.02%)	0.02% (±0.13%)	0.02% (±0.08%)	0.03% (±0.19%)	<0.01% (±0.02%)
Proteobacteria_Alphaproteobacteria_Rhizobiales_Beijerinckiaceae_Chelatococcus	<0.01% (±0.01%)	<0.01% (±0.01%)	0% (±0%)	0% (±0%)	0% (±0%)	<0.01% (±0.01%)
Proteobacteria_Alphaproteobacteria_Rhizobiales_Beijerinckiaceae_Unknown	0.03% (±0.32%)	<0.01% (±0.02%)	0.04% (±0.22%)	0.03% (±0.14%)	0.01% (±0.06%)	0.08% (±0.82%)
Proteobacteria_Alphaproteobacteria_Rhizobiales_Bradyrhizobiaceae_Balneimos	0.03% (±0.19%)	0.01% (±0.03%)	0.05% (±0.3%)	0.03% (±0.22%)	0.01% (±0.06%)	0.04% (±0.2%)
Proteobacteria_Alphaproteobacteria_Rhizobiales_Bradyrhizobiaceae_Bosea	0.01% (±0.17%)	0% (±0%)	0% (±0%)	0.02% (±0.36%)	<0.01% (±0.02%)	0.01% (±0.04%)
Proteobacteria_Alphaproteobacteria_Rhizobiales_Bradyrhizobiaceae_Bradyrhizobium	0.4% (±0.68%)	0.68% (±0.6%)	0.46% (±0.87%)	0.15% (±0.59%)	0.05% (±0.15%)	0.05% (±0.23%)
Proteobacteria_Alphaproteobacteria_Rhizobiales_Bradyrhizobiaceae_Unknown	0.07% (±0.4%)	0.03% (±0.06%)	0.1% (±0.69%)	0.08% (±0.42%)	0.09% (±0.32%)	0.08% (±0.29%)
Proteobacteria_Alphaproteobacteria_Rhizobiales_Brucellaceae_Ochrobactrum	0.01% (±0.13%)	<0.01% (±0.02%)	<0.01% (±0.05%)	0.01% (±0.06%)	<0.01% (±0.01%)	0.05% (±0.33%)
Proteobacteria_Alphaproteobacteria_Rhizobiales_Brucellaceae_Unknown	0.06% (±1.34%)	0.03% (±0.2%)	0.04% (±0.29%)	0.04% (±0.36%)	0.03% (±0.2%)	0.27% (±3.62%)
Proteobacteria_Alphaproteobacteria_Rhizobiales_Hyphomicrobiaceae_Devosia	0.03% (±0.21%)	0.02% (±0.25%)	0.03% (±0.15%)	0.04% (±0.26%)	0.02% (±0.07%)	0.02% (±0.08%)
Proteobacteria_Alphaproteobacteria_Rhizobiales_Hyphomicrobiaceae_Hyphomicrobium	0.11% (±0.39%)	0.26% (±0.58%)	0.01% (±0.09%)	0.02% (±0.15%)	<0.01% (±0.02%)	0.01% (±0.05%)
Proteobacteria_Alphaproteobacteria_Rhizobiales_Hyphomicrobiaceae_Parvibaculum	0.08% (±0.19%)	0.16% (±0.22%)	0.04% (±0.21%)	0% (±0%)	0.05% (±0.31%)	0.01% (±0.09%)
Proteobacteria_Alphaproteobacteria_Rhizobiales_Hyphomicrobiaceae_Pedomicrobium	<0.01% (±0.03%)	<0.01% (±0.01%)	0.01% (±0.06%)	<0.01% (±0.02%)	<0.01% (±0.01%)	<0.01% (±0.01%)
Proteobacteria_Alphaproteobacteria_Rhizobiales_Hyphomicrobiaceae_Rhodoplanes	0.04% (±0.41%)	0.01% (±0.04%)	0.06% (±0.54%)	0.09% (±0.66%)	0.07% (±0.42%)	0.02% (±0.1%)
Proteobacteria_Alphaproteobacteria_Rhizobiales_Hyphomicrobiaceae_Unknown	<0.01% (±0.02%)	<0.01% (±0.01%)	<0.01% (±0.01%)	<0.01% (±0.03%)	0% (±0%)	<0.01% (±0.03%)
Proteobacteria_Alphaproteobacteria_Rhizobiales_Methylobacteriaceae_Methylobacterium	0.86% (±2.67%)	0.82% (±2.32%)	1.55% (±4.12%)	0.75% (±2.13%)	0.11% (±0.42%)	0.26% (±0.92%)
Proteobacteria_Alphaproteobacteria_Rhizobiales_Methylobacteriaceae_Unknown	0.25% (±1.33%)	0.06% (±0.13%)	0.6% (±2.07%)	0.22% (±0.73%)	0.03% (±0.09%)	0.29% (±2.24%)
Proteobacteria_Alphaproteobacteria_Rhizobiales_Methylocystaceae_Methylopila	0.01% (±0.15%)	0% (±0%)	<0.01% (±0.06%)	0.02% (±0.31%)	<0.01% (±0.02%)	<0.01% (±0.02%)
Proteobacteria_Alphaproteobacteria_Rhizobiales_Methylocystaceae_Methylosinus	<0.01% (±0.03%)	0% (±0%)	<0.01% (±0.02%)	0.01% (±0.07%)	0% (±0%)	0% (±0%)
Proteobacteria_Alphaproteobacteria_Rhizobiales_Methylocystaceae_Pleomorphomos	<0.01% (±0.01%)	0% (±0%)	<0.01% (±0.02%)	0% (±0%)	0% (±0%)	<0.01% (±0.01%)
Proteobacteria_Alphaproteobacteria_Rhizobiales_Methylocystaceae_Unknown	0.08% (±0.47%)	0.01% (±0.08%)	0.1% (±0.34%)	0.21% (±0.87%)	0.09% (±0.28%)	0.04% (±0.24%)
Proteobacteria_Alphaproteobacteria_Rhizobiales_Phyllobacteriaceae_Aminobacter	0.01% (±0.02%)	0.01% (±0.03%)	0% (±0%)	<0.01% (±0.01%)	0% (±0%)	<0.01% (±0.01%)
Proteobacteria_Alphaproteobacteria_Rhizobiales_Phyllobacteriaceae_Mesorhizobium	0.01% (±0.13%)	<0.01% (±0.06%)	<0.01% (±0.04%)	0.01% (±0.16%)	0.03% (±0.12%)	0.04% (±0.28%)
Proteobacteria_Alphaproteobacteria_Rhizobiales_Phyllobacteriaceae_Nitratireductor	0% (±0%)	<0.01% (±0.01%)	0% (±0%)	0% (±0%)	0% (±0%)	0% (±0%)
Proteobacteria_Alphaproteobacteria_Rhizobiales_Phyllobacteriaceae_Phyllobacterium	0.01% (±0.13%)	<0.01% (±0.01%)	0.02% (±0.19%)	0.01% (±0.19%)	0% (±0%)	0% (±0%)
Proteobacteria_Alphaproteobacteria_Rhizobiales_Phyllobacteriaceae_Unknown	0.02% (±0.11%)	0.01% (±0.1%)	0.02% (±0.16%)	0.02% (±0.11%)	0.01% (±0.01%)	0.02% (±0.07%)
Proteobacteria_Alphaproteobacteria_Rhizobiales_Rhizobiaceae_Agrobacterium	0.17% (±1.62%)	0.1% (±1.59%)	0.1% (±0.45%)	0.21% (±2.08%)	0.58% (±3.21%)	0.33% (±1.65%)
Proteobacteria_Alphaproteobacteria_Rhizobiales_Rhizobiaceae_Candidatus Liberibacter	<0.01% (±0.04%)	<0.01% (±0.06%)	0% (±0%)	0% (±0%)	0% (±0%)	0% (±0%)
Proteobacteria_Alphaproteobacteria_Rhizobiales_Rhizobiaceae_Kaistia	<0.01% (±0.01%)	0% (±0%)	<0.01% (±0.01%)	<0.01% (±0.01%)	0% (±0%)	<0.01% (±0.02%)
Proteobacteria_Alphaproteobacteria_Rhizobiales_Rhizobiaceae_Rhizobium	0.01% (±0.04%)	<0.01% (±0.02%)	0.01% (±0.04%)	<0.01% (±0.03%)	0.01% (±0.05%)	0.02% (±0.07%)
Proteobacteria_Alphaproteobacteria_Rhizobiales_Rhizobiaceae_Unknown	0.03% (±0.42%)	0.01% (±0.06%)	0.06% (±0.79%)	0.04% (±0.37%)	0.03% (±0.1%)	0.03% (±0.2%)
Proteobacteria_Alphaproteobacteria_Rhizobiales_Rhodobiaceae_Afifella	<0.01% (±0.06%)	0% (±0%)	<0.01% (±0.03%)	0.01% (±0.12%)	0% (±0%)	<0.01% (±0.01%)
Proteobacteria_Alphaproteobacteria_Rhizobiales_Rhodobiaceae_Unknown	<0.01% (±0.02%)	0% (±0%)	<0.01% (±0.02%)	<0.01% (±0.04%)	0% (±0%)	0% (±0%)
Proteobacteria_Alphaproteobacteria_Rhizobiales_Unknown_Unknown	0.11% (±0.6%)	0.04% (±0.07%)	0.13% (±0.5%)	0.22% (±1.08%)	0.07% (±0.35%)	0.12% (±0.47%)
Proteobacteria_Alphaproteobacteria_Rhizobiales_Xanthobacteraceae_Labrys	<0.01% (±0.04%)	0% (±0%)	0.01% (±0.05%)	0.01% (±0.07%)	0% (±0%)	<0.01% (±0.02%)
Proteobacteria_Alphaproteobacteria_Rhizobiales_Xanthobacteraceae_Unknown	<0.01% (±0.09%)	0% (±0%)	<0.01% (±0.03%)	0.01% (±0.18%)	0% (±0%)	<0.01% (±0.02%)
Proteobacteria_Alphaproteobacteria_Rhizobiales_Xanthobacteraceae_Xanthobacter	0.01% (±0.22%)	<0.01% (±0.02%)	<0.01% (±0.01%)	0.03% (±0.47%)	0% (±0%)	<0.01% (±0.01%)
Proteobacteria_Alphaproteobacteria_Rhodobacterales_Hyphomodaceae_Oceanicaulis	0% (±0%)	0% (±0%)	0% (±0%)	0% (±0%)	0% (±0%)	0% (±0%)
Proteobacteria_Alphaproteobacteria_Rhodobacterales_Hyphomodaceae_Unknown	<0.01% (±0.03%)	<0.01% (±0.02%)	<0.01% (±0.02%)	<0.01% (±0.03%)	0% (±0%)	<0.01% (±0.06%)
Proteobacteria_Alphaproteobacteria_Rhodobacterales_Rhodobacteraceae_Aerospora	<0.01% (±0.03%)	0% (±0%)	<0.01% (±0.05%)	<0.01% (±0.02%)	0% (±0%)	<0.01% (±0.01%)
Proteobacteria_Alphaproteobacteria_Rhodobacterales_Rhodobacteraceae_Amaricoccus	<0.01% (±0.1%)	<0.01% (±0.01%)	0% (±0%)	0.02% (±0.2%)	0% (±0%)	0% (±0%)
Proteobacteria_Alphaproteobacteria_Rhodobacterales_Rhodobacteraceae_Paracoccus	0.06% (±0.57%)	0.02% (±0.11%)	0.06% (±0.22%)	0.14% (±1.06%)	0.02% (±0.05%)	0.07% (±0.6%)
Proteobacteria_Alphaproteobacteria_Rhodobacterales_Rhodobacteraceae_Pseudoruegeria	0% (±0%)	0% (±0%)	0% (±0%)	0% (±0%)	0% (±0%)	<0.01% (±0.01%)
Proteobacteria_Alphaproteobacteria_Rhodobacterales_Rhodobacteraceae_Rhodobacter	0.01% (±0.1%)	0.01% (±0.03%)	0.02% (±0.12%)	0.03% (±0.17%)	<0.01% (±0.01%)	0.01% (±0.02%)
Proteobacteria_Alphaproteobacteria_Rhodobacterales_Rhodobacteraceae_Rubellimicrobium	0.02% (±0.32%)	<0.01% (±0.02%)	0.01% (±0.08%)	0.07% (±0.66%)	0% (±0%)	0.01% (±0.04%)
Proteobacteria_Alphaproteobacteria_Rhodobacterales_Rhodobacteraceae_Unknown	0.07% (±0.62%)	0.03% (±0.14%)	0.07% (±0.3%)	0.19% (±1.23%)	0.04% (±0.09%)	0.02% (±0.08%)
Proteobacteria_Alphaproteobacteria_Rhodospirillales_Acetobacteraceae_Acetobacter	<0.01% (±0.05%)	0% (±0%)	0.01% (±0.11%)	0% (±0%)	0% (±0%)	0% (±0%)
Proteobacteria_Alphaproteobacteria_Rhodospirillales_Acetobacteraceae_Acidisoma	<0.01% (±0.01%)	<0.01% (±0.01%)	<0.01% (±0.01%)	<0.01% (±0.02%)	0% (±0%)	0% (±0%)
Proteobacteria_Alphaproteobacteria_Rhodospirillales_Acetobacteraceae_Acidisphaera	0% (±0%)	0% (±0%)	0% (±0%)	0% (±0%)	<0.01% (±0.01%)	0% (±0%)
Proteobacteria_Alphaproteobacteria_Rhodospirillales_Acetobacteraceae_Acidocella	<0.01% (±0.03%)	0% (±0%)	0% (±0%)	<0.01% (±0.07%)	0% (±0%)	0% (±0%)
Proteobacteria_Alphaproteobacteria_Rhodospirillales_Acetobacteraceae_Gluconobacter	<0.01% (±0.05%)	<0.01% (±0.01%)	0.01% (±0.08%)	<0.01% (±0.02%)	<0.01% (±0.01%)	<0.01% (±0.05%)
Proteobacteria_Alphaproteobacteria_Rhodospirillales_Acetobacteraceae_Roseococcus	<0.01% (±0.01%)	<0.01% (±0.01%)	0% (±0%)	<0.01% (±0.02%)	0% (±0%)	<0.01% (±0.01%)
Proteobacteria_Alphaproteobacteria_Rhodospirillales_Acetobacteraceae_Roseomos	0.01% (±0.09%)	0% (±0%)	0.01% (±0.11%)	0.02% (±0.14%)	0% (±0%)	<0.01% (±0.01%)
Proteobacteria_Alphaproteobacteria_Rhodospirillales_Acetobacteraceae_Swamithania	<0.01% (±0.03%)	<0.01% (±0.02%)	0.01% (±0.06%)	<0.01% (±0.01%)	0.01% (±0.03%)	<0.01% (±0.03%)
Proteobacteria_Alphaproteobacteria_Rhodospirillales_Acetobacteraceae_Unknown	0.09% (±0.49%)	0.03% (±0.22%)	0.1% (±0.33%)	0.2% (±0.84%)	0.03% (±0.13%)	0.09% (±0.49%)
Proteobacteria_Alphaproteobacteria_Rhodospirillales_Rhodospirillaceae_Azospirillum	0.01% (±0.06%)	<0.01% (±0.03%)	<0.01% (±0.04%)	0.01% (±0.09%)	0% (±0%)	0.01% (±0.06%)
Proteobacteria_Alphaproteobacteria_Rhodospirillales_Rhodospirillaceae_Inquilinus	<0.01% (±0.01%)	<0.01% (±0.01%)	0% (±0%)	<0.01% (±0.02%)	0% (±0%)	0% (±0%)
Proteobacteria_Alphaproteobacteria_Rhodospirillales_Rhodospirillaceae_Magnetospirillum	<0.01% (±0.03%)	0% (±0%)	<0.01% (±0.05%)	<0.01% (±0.04%)	0% (±0%)	0% (±0%)
Proteobacteria_Alphaproteobacteria_Rhodospirillales_Rhodospirillaceae_Novispirillum	0% (±0%)	0% (±0%)	<0.01% (±0.01%)	0% (±0%)	0% (±0%)	0% (±0%)
Proteobacteria_Alphaproteobacteria_Rhodospirillales_Rhodospirillaceae_Oleomos	0% (±0%)	0% (±0%)	0% (±0%)	0% (±0%)	0% (±0%)	0% (±0%)
Proteobacteria_Alphaproteobacteria_Rhodospirillales_Rhodospirillaceae_Phaeospirillum	<0.01% (±0.03%)	0% (±0%)	0% (±0%)	<0.01% (±0.05%)	0% (±0%)	0% (±0%)
Proteobacteria_Alphaproteobacteria_Rhodospirillales_Rhodospirillaceae_Rhodospirillum	<0.01% (±0.04%)	<0.01% (±0.01%)	0% (±0%)	0.01% (±0.08%)	0% (±0%)	0.01% (±0.05%)
Proteobacteria_Alphaproteobacteria_Rhodospirillales_Rhodospirillaceae_Skermanella	0.06% (±2.05%)	<0.01% (±0.02%)	0.01% (±0.09%)	0.24% (±4.27%)	0% (±0%)	<0.01% (±0.02%)
Proteobacteria_Alphaproteobacteria_Rhodospirillales_Rhodospirillaceae_Telmatospirillum	<0.01% (±0.01%)	0% (±0%)	0% (±0%)	0% (±0%)	0% (±0%)	<0.01% (±0.02%)
Proteobacteria_Alphaproteobacteria_Rhodospirillales_Rhodospirillaceae_Unknown	0.05% (±0.19%)	0.07% (±0.14%)	0.05% (±0.28%)	0.02% (±0.13%)	0.04% (±0.17%)	0.04% (±0.24%)
Proteobacteria_Alphaproteobacteria_Rhodospirillales_Unknown_Unknown	<0.01% (±0.05%)	<0.01% (±0.01%)	0.01% (±0.1%)	<0.01% (±0.02%)	<0.01% (±0.01%)	0.01% (±0.03%)
Proteobacteria_Alphaproteobacteria_Rickettsiales_Aplasmataceae_Aplasma	<0.01% (±0.01%)	<0.01% (±0.02%)	0% (±0%)	0% (±0%)	0% (±0%)	0% (±0%)
Proteobacteria_Alphaproteobacteria_Rickettsiales_Aplasmataceae_Ehrlichia	0.05% (±1%)	0.13% (±1.62%)	0% (±0%)	0% (±0%)	0% (±0%)	0% (±0%)
Proteobacteria_Alphaproteobacteria_Rickettsiales_Aplasmataceae_Unknown	0.06% (±1.99%)	0.17% (±3.24%)	0% (±0%)	0% (±0%)	0% (±0%)	0% (±0%)
Proteobacteria_Alphaproteobacteria_Rickettsiales_Holosporaceae_Unknown	<0.01% (±0.06%)	0.01% (±0.1%)	0% (±0%)	0% (±0%)	0% (±0%)	0% (±0%)
Proteobacteria_Alphaproteobacteria_Rickettsiales_Rickettsiaceae_Orientia	<0.01% (±0.02%)	<0.01% (±0.04%)	0% (±0%)	0% (±0%)	0% (±0%)	0% (±0%)
Proteobacteria_Alphaproteobacteria_Rickettsiales_Rickettsiaceae_Rickettsia	<0.01% (±0.04%)	<0.01% (±0.01%)	<0.01% (±0.02%)	<0.01% (±0.02%)	0% (±0%)	0.01% (±0.09%)
Proteobacteria_Alphaproteobacteria_Rickettsiales_Rickettsiaceae_Unknown	<0.01% (±0.05%)	<0.01% (±0.01%)	0% (±0%)	0.01% (±0.09%)	<0.01% (±0.01%)	0% (±0%)
Proteobacteria_Alphaproteobacteria_Rickettsiales_Rickettsiaceae_Wolbachia	0.1% (±1.67%)	0.05% (±0.95%)	0.14% (±2.54%)	<0.01% (±0.05%)	0.03% (±0.11%)	0.32% (±2.78%)
Proteobacteria_Alphaproteobacteria_Rickettsiales_Unknown_Unknown	0.02% (±0.09%)	0.02% (±0.06%)	0.03% (±0.16%)	0.01% (±0.04%)	0.02% (±0.06%)	0.01% (±0.07%)
Proteobacteria_Alphaproteobacteria_Sphingomodales_Erythrobacteraceae_Erythrobacter	<0.01% (±0.01%)	<0.01% (±0.01%)	<0.01% (±0.01%)	<0.01% (±0.02%)	0% (±0%)	0% (±0%)
Proteobacteria_Alphaproteobacteria_Sphingomodales_Erythrobacteraceae_Lutibacterium	<0.01% (±0.01%)	<0.01% (±0.01%)	<0.01% (±0.02%)	0% (±0%)	0% (±0%)	0% (±0%)
Proteobacteria_Alphaproteobacteria_Sphingomodales_Erythrobacteraceae_Unknown	0.02% (±0.13%)	0.01% (±0.03%)	0.02% (±0.22%)	0.02% (±0.14%)	0.01% (±0.03%)	0.01% (±0.05%)
Proteobacteria_Alphaproteobacteria_Sphingomodales_Sphingomodaceae_Blastomos	<0.01% (±0.01%)	0% (±0%)	<0.01% (±0.01%)	0% (±0%)	0% (±0%)	0% (±0%)
Proteobacteria_Alphaproteobacteria_Sphingomodales_Sphingomodaceae_Kaistobacter	0.06% (±0.28%)	0.02% (±0.13%)	0.13% (±0.48%)	0.07% (±0.27%)	0.01% (±0.06%)	0.04% (±0.13%)
Proteobacteria_Alphaproteobacteria_Sphingomodales_Sphingomodaceae_Novosphingobium	0.13% (±0.96%)	0.04% (±0.1%)	0.17% (±0.56%)	0.32% (±1.89%)	0.01% (±0.02%)	0.01% (±0.09%)
Proteobacteria_Alphaproteobacteria_Sphingomodales_Sphingomodaceae_Sphingobium	1.49% (±3.14%)	2.27% (±2.28%)	2.12% (±4.91%)	0.66% (±2.74%)	0.1% (±0.39%)	0.08% (±0.33%)
Proteobacteria_Alphaproteobacteria_Sphingomodales_Sphingomodaceae_Sphingomos	0.66% (±2.45%)	0.49% (±0.51%)	0.7% (±1.44%)	1.26% (±4.78%)	0.14% (±0.38%)	0.16% (±0.59%)
Proteobacteria_Alphaproteobacteria_Sphingomodales_Sphingomodaceae_Sphingopyxis	0.13% (±1.52%)	<0.01% (±0.02%)	0.01% (±0.09%)	0.56% (±3.12%)	0% (±0%)	<0.01% (±0.02%)
Proteobacteria_Alphaproteobacteria_Sphingomodales_Sphingomodaceae_Unknown	0.15% (±0.51%)	0.17% (±0.31%)	0.15% (±0.43%)	0.22% (±0.87%)	0.01% (±0.05%)	0.03% (±0.18%)
Proteobacteria_Alphaproteobacteria_Sphingomodales_Sphingomodaceae_Zymomos	0% (±0%)	0% (±0%)	0% (±0%)	0% (±0%)	0% (±0%)	0% (±0%)
Proteobacteria_Alphaproteobacteria_Sphingomodales_Unknown_Unknown	0.01% (±0.14%)	<0.01% (±0.02%)	0.03% (±0.27%)	0.01% (±0.1%)	0.01% (±0.03%)	0.02% (±0.12%)
Proteobacteria_Alphaproteobacteria_Unknown_Unknown_Unknown	0.02% (±0.33%)	<0.01% (±0.02%)	0.02% (±0.12%)	0.05% (±0.68%)	0.01% (±0.03%)	<0.01% (±0.05%)
Proteobacteria_Betaproteobacteria_A21b_EB13_Unknown	0% (±0%)	0% (±0%)	0% (±0%)	0% (±0%)	0% (±0%)	0% (±0%)
Proteobacteria_Betaproteobacteria_A21b_UD5_Unknown	0% (±0%)	0% (±0%)	0% (±0%)	0% (±0%)	0% (±0%)	0% (±0%)
Proteobacteria_Betaproteobacteria_Burkholderiales_Alcaligeceae_Achromobacter	0.1% (±1.92%)	<0.01% (±0.01%)	0.23% (±1.99%)	0.01% (±0.05%)	1.72% (±10.72%)	0.01% (±0.09%)
Proteobacteria_Betaproteobacteria_Burkholderiales_Alcaligeceae_Oligella	<0.01% (±0.03%)	<0.01% (±0.01%)	0.01% (±0.05%)	0% (±0%)	0.01% (±0.03%)	<0.01% (±0.01%)
Proteobacteria_Betaproteobacteria_Burkholderiales_Alcaligeceae_Pigmentiphaga	<0.01% (±0.06%)	<0.01% (±0.01%)	<0.01% (±0.03%)	0.01% (±0.11%)	0% (±0%)	<0.01% (±0.03%)
Proteobacteria_Betaproteobacteria_Burkholderiales_Alcaligeceae_Sutterella	0.03% (±0.4%)	0.02% (±0.22%)	0.01% (±0.06%)	0.03% (±0.18%)	0.5% (±2.3%)	0.01% (±0.17%)
Proteobacteria_Betaproteobacteria_Burkholderiales_Alcaligeceae_Unknown	0.26% (±2.23%)	0.04% (±0.52%)	0.8% (±4.41%)	0.11% (±0.81%)	0.51% (±1.27%)	0.19% (±1.51%)
Proteobacteria_Betaproteobacteria_Burkholderiales_Burkholderiaceae_Burkholderia	0.02% (±0.15%)	0.01% (±0.03%)	0.05% (±0.22%)	0.03% (±0.19%)	0.01% (±0.04%)	0.02% (±0.13%)
Proteobacteria_Betaproteobacteria_Burkholderiales_Burkholderiaceae_Candidatus Glomeribacter	0% (±0%)	0% (±0%)	0% (±0%)	0% (±0%)	<0.01% (±0.02%)	0% (±0%)
Proteobacteria_Betaproteobacteria_Burkholderiales_Burkholderiaceae_Lautropia	0.01% (±0.16%)	<0.01% (±0.01%)	0.01% (±0.08%)	0.03% (±0.33%)	0% (±0%)	0.01% (±0.06%)
Proteobacteria_Betaproteobacteria_Burkholderiales_Burkholderiaceae_Pandoraea	0% (±0%)	0% (±0%)	0% (±0%)	<0.01% (±0.01%)	0% (±0%)	0% (±0%)
Proteobacteria_Betaproteobacteria_Burkholderiales_Burkholderiaceae_Salinispora	0.01% (±0.18%)	0.01% (±0.03%)	<0.01% (±0.03%)	<0.01% (±0.02%)	<0.01% (±0.01%)	0.05% (±0.5%)
Proteobacteria_Betaproteobacteria_Burkholderiales_Burkholderiaceae_Unknown	0.03% (±0.52%)	0.01% (±0.05%)	0.01% (±0.07%)	0.01% (±0.11%)	<0.01% (±0.01%)	0.16% (±1.41%)
Proteobacteria_Betaproteobacteria_Burkholderiales_Comamodaceae_Acidovorax	0.03% (±0.19%)	0.03% (±0.07%)	0.09% (±0.39%)	0.01% (±0.04%)	<0.01% (±0.02%)	<0.01% (±0.01%)
Proteobacteria_Betaproteobacteria_Burkholderiales_Comamodaceae_Azohydromos	<0.01% (±0.02%)	<0.01% (±0.01%)	0.01% (±0.04%)	<0.01% (±0.02%)	0% (±0%)	<0.01% (±0.01%)
Proteobacteria_Betaproteobacteria_Burkholderiales_Comamodaceae_Comamos	0.16% (±0.75%)	0.08% (±0.42%)	0.45% (±1.33%)	0.11% (±0.61%)	<0.01% (±0.01%)	0.02% (±0.16%)
Proteobacteria_Betaproteobacteria_Burkholderiales_Comamodaceae_Delftia	<0.01% (±0.06%)	<0.01% (±0.01%)	0.01% (±0.12%)	<0.01% (±0.07%)	0% (±0%)	0% (±0%)
Proteobacteria_Betaproteobacteria_Burkholderiales_Comamodaceae_Diaphorobacter	<0.01% (±0.01%)	0% (±0%)	<0.01% (±0.03%)	0% (±0%)	0% (±0%)	<0.01% (±0.01%)
Proteobacteria_Betaproteobacteria_Burkholderiales_Comamodaceae_Hydrogenophaga	0.02% (±0.06%)	0.04% (±0.09%)	0.01% (±0.05%)	<0.01% (±0.02%)	0% (±0%)	<0.01% (±0.01%)
Proteobacteria_Betaproteobacteria_Burkholderiales_Comamodaceae_Hylemonella	0.07% (±0.49%)	<0.01% (±0.01%)	0.28% (±1%)	0.01% (±0.07%)	0% (±0%)	<0.01% (±0.01%)
Proteobacteria_Betaproteobacteria_Burkholderiales_Comamodaceae_Lampropedia	0% (±0%)	0% (±0%)	0% (±0%)	<0.01% (±0.01%)	0% (±0%)	0% (±0%)
Proteobacteria_Betaproteobacteria_Burkholderiales_Comamodaceae_Leptothrix	0% (±0%)	0% (±0%)	0% (±0%)	0% (±0%)	0% (±0%)	0% (±0%)
Proteobacteria_Betaproteobacteria_Burkholderiales_Comamodaceae_Limnobacter	<0.01% (±0.01%)	0% (±0%)	<0.01% (±0.01%)	<0.01% (±0.01%)	0% (±0%)	0% (±0%)
Proteobacteria_Betaproteobacteria_Burkholderiales_Comamodaceae_Limnohabitans	0.16% (±1.24%)	0.02% (±0.05%)	0.37% (±1.97%)	0.31% (±1.67%)	<0.01% (±0.01%)	<0.01% (±0.04%)
Proteobacteria_Betaproteobacteria_Burkholderiales_Comamodaceae_Methylibium	0.01% (±0.09%)	0.03% (±0.07%)	<0.01% (±0.02%)	0.01% (±0.17%)	<0.01% (±0.01%)	<0.01% (±0.01%)
Proteobacteria_Betaproteobacteria_Burkholderiales_Comamodaceae_Paucibacter	<0.01% (±0.01%)	<0.01% (±0.01%)	0% (±0%)	0% (±0%)	0% (±0%)	0% (±0%)
Proteobacteria_Betaproteobacteria_Burkholderiales_Comamodaceae_Polaromos	0.01% (±0.2%)	0% (±0%)	<0.01% (±0.02%)	0.02% (±0.41%)	<0.01% (±0.01%)	0% (±0%)
Proteobacteria_Betaproteobacteria_Burkholderiales_Comamodaceae_Ramlibacter	<0.01% (±0.04%)	<0.01% (±0.01%)	<0.01% (±0.04%)	0.01% (±0.07%)	0% (±0%)	<0.01% (±0.01%)
Proteobacteria_Betaproteobacteria_Burkholderiales_Comamodaceae_Rubrivivax	<0.01% (±0.01%)	0% (±0%)	<0.01% (±0.01%)	0% (±0%)	0% (±0%)	0% (±0%)
Proteobacteria_Betaproteobacteria_Burkholderiales_Comamodaceae_Tepidimos	0.05% (±0.66%)	0.01% (±0.04%)	<0.01% (±0.03%)	0.19% (±1.37%)	0% (±0%)	0.01% (±0.05%)
Proteobacteria_Betaproteobacteria_Burkholderiales_Comamodaceae_Unknown	2% (±3.68%)	1.75% (±1.57%)	2.18% (±2.7%)	3.62% (±6.51%)	0.12% (±0.25%)	0.07% (±0.21%)
Proteobacteria_Betaproteobacteria_Burkholderiales_Comamodaceae_Variovorax	<0.01% (±0.02%)	0% (±0%)	<0.01% (±0.04%)	<0.01% (±0.02%)	0% (±0%)	<0.01% (±0.01%)
Proteobacteria_Betaproteobacteria_Burkholderiales_Oxalobacteraceae_Cupriavidus	0.06% (±0.25%)	0.02% (±0.08%)	0.12% (±0.31%)	0.1% (±0.39%)	0% (±0%)	0% (±0%)
Proteobacteria_Betaproteobacteria_Burkholderiales_Oxalobacteraceae_Herbaspirillum	<0.01% (±0.11%)	<0.01% (±0.01%)	0.01% (±0.19%)	0.01% (±0.13%)	0% (±0%)	0% (±0%)
Proteobacteria_Betaproteobacteria_Burkholderiales_Oxalobacteraceae_Janthinobacterium	0.07% (±0.58%)	0.11% (±0.86%)	0.06% (±0.35%)	0.05% (±0.31%)	<0.01% (±0.01%)	<0.01% (±0.02%)
Proteobacteria_Betaproteobacteria_Burkholderiales_Oxalobacteraceae_Oxalobacter	<0.01% (±0.01%)	<0.01% (±0.02%)	0% (±0%)	<0.01% (±0.02%)	<0.01% (±0.02%)	<0.01% (±0.01%)
Proteobacteria_Betaproteobacteria_Burkholderiales_Oxalobacteraceae_Polynucleobacter	<0.01% (±0.01%)	0% (±0%)	<0.01% (±0.02%)	0% (±0%)	0% (±0%)	0% (±0%)
Proteobacteria_Betaproteobacteria_Burkholderiales_Oxalobacteraceae_Ralstonia	0.01% (±0.13%)	<0.01% (±0.01%)	0.02% (±0.1%)	0.02% (±0.26%)	<0.01% (±0.01%)	<0.01% (±0.01%)
Proteobacteria_Betaproteobacteria_Burkholderiales_Oxalobacteraceae_Unknown	1.13% (±3.54%)	1.76% (±3.46%)	1.03% (±4.94%)	1% (±3.15%)	0.01% (±0.03%)	0.03% (±0.13%)
Proteobacteria_Betaproteobacteria_Burkholderiales_Unknown_Unknown	0.02% (±0.25%)	0.01% (±0.05%)	0.03% (±0.11%)	0.04% (±0.51%)	0% (±0%)	<0.01% (±0.01%)
Proteobacteria_Betaproteobacteria_Ellin667_Unknown_Unknown	0.01% (±0.06%)	<0.01% (±0.01%)	0.01% (±0.07%)	0.01% (±0.11%)	<0.01% (±0.01%)	<0.01% (±0.01%)
Proteobacteria_Betaproteobacteria_Gallionellales_Gallionellaceae_Gallionella	0% (±0%)	0% (±0%)	0% (±0%)	0% (±0%)	0% (±0%)	0% (±0%)
Proteobacteria_Betaproteobacteria_Hydrogenophilales_Hydrogenophilaceae_Thiobacillus	0% (±0%)	0% (±0%)	0% (±0%)	0% (±0%)	<0.01% (±0.01%)	0% (±0%)
Proteobacteria_Betaproteobacteria_IS-44_Unknown_Unknown	0% (±0%)	0% (±0%)	<0.01% (±0.01%)	0% (±0%)	0% (±0%)	0% (±0%)
Proteobacteria_Betaproteobacteria_Methylophilales_Methylophilaceae_Methylotenera	0.11% (±0.52%)	0.19% (±0.77%)	0.12% (±0.42%)	0.02% (±0.09%)	0% (±0%)	0.01% (±0.1%)
Proteobacteria_Betaproteobacteria_Methylophilales_Methylophilaceae_Unknown	0.31% (±2.79%)	0.01% (±0.04%)	1.34% (±5.81%)	0.02% (±0.21%)	0.07% (±0.41%)	0.04% (±0.33%)
Proteobacteria_Betaproteobacteria_Methylophilales_Unknown_Unknown	0% (±0%)	0% (±0%)	<0.01% (±0.01%)	0% (±0%)	0% (±0%)	0% (±0%)
Proteobacteria_Betaproteobacteria_MND1_Unknown_Unknown	<0.01% (±0.03%)	<0.01% (±0.01%)	0.01% (±0.04%)	<0.01% (±0.02%)	0% (±0%)	<0.01% (±0.05%)
Proteobacteria_Betaproteobacteria_MWH-UniP1_Unknown_Unknown	0% (±0%)	0% (±0%)	0% (±0%)	0% (±0%)	0% (±0%)	0% (±0%)
Proteobacteria_Betaproteobacteria_Neisseriales_Neisseriaceae_Chromobacterium	<0.01% (±0.01%)	<0.01% (±0.02%)	<0.01% (±0.01%)	0% (±0%)	0% (±0%)	0% (±0%)
Proteobacteria_Betaproteobacteria_Neisseriales_Neisseriaceae_Conchiformibius	<0.01% (±0.02%)	0% (±0%)	<0.01% (±0.05%)	0% (±0%)	0% (±0%)	0% (±0%)
Proteobacteria_Betaproteobacteria_Neisseriales_Neisseriaceae_Deefgea	<0.01% (±0.01%)	<0.01% (±0.02%)	0% (±0%)	0% (±0%)	0% (±0%)	0% (±0%)
Proteobacteria_Betaproteobacteria_Neisseriales_Neisseriaceae_Eikenella	0.01% (±0.19%)	0% (±0%)	0.02% (±0.3%)	0.02% (±0.26%)	0.01% (±0.05%)	<0.01% (±0.01%)
Proteobacteria_Betaproteobacteria_Neisseriales_Neisseriaceae_Kingella	0.07% (±0.71%)	<0.01% (±0.02%)	0.3% (±1.49%)	0.01% (±0.13%)	0.01% (±0.06%)	<0.01% (±0.01%)
Proteobacteria_Betaproteobacteria_Neisseriales_Neisseriaceae_Microvirgula	<0.01% (±0.02%)	0% (±0%)	0% (±0%)	<0.01% (±0.04%)	0% (±0%)	0% (±0%)
Proteobacteria_Betaproteobacteria_Neisseriales_Neisseriaceae_Neisseria	0.08% (±0.89%)	0.06% (±1.02%)	0.12% (±0.71%)	0.08% (±0.77%)	0.4% (±2.4%)	0.04% (±0.23%)
Proteobacteria_Betaproteobacteria_Neisseriales_Neisseriaceae_Unknown	0.32% (±2.72%)	0.02% (±0.14%)	1.23% (±5.54%)	0.08% (±0.48%)	0.02% (±0.03%)	0.13% (±1.6%)
Proteobacteria_Betaproteobacteria_Neisseriales_Neisseriaceae_Vitreoscilla	<0.01% (±0.01%)	0% (±0%)	0% (±0%)	<0.01% (±0.01%)	0% (±0%)	0% (±0%)
Proteobacteria_Betaproteobacteria_Neisseriales_Neisseriaceae_Vogesella	<0.01% (±0.06%)	0.01% (±0.06%)	0.01% (±0.08%)	<0.01% (±0.02%)	0% (±0%)	<0.01% (±0.01%)
Proteobacteria_Betaproteobacteria_Nitrosomodales_Nitrosomodaceae_Nitrosovibrio	0% (±0%)	0% (±0%)	0% (±0%)	0% (±0%)	0% (±0%)	0% (±0%)
Proteobacteria_Betaproteobacteria_Nitrosomodales_Nitrosomodaceae_Unknown	<0.01% (±0.03%)	0.01% (±0.03%)	<0.01% (±0.04%)	0% (±0%)	<0.01% (±0.01%)	0.01% (±0.03%)
Proteobacteria_Betaproteobacteria_Procabacteriales_Procabacteriaceae_Unknown	<0.01% (±0.05%)	0% (±0%)	0.01% (±0.1%)	0% (±0%)	0% (±0%)	0% (±0%)
Proteobacteria_Betaproteobacteria_Rhodocyclales_Rhodocyclaceae_Azoarcus	<0.01% (±0.01%)	0% (±0%)	<0.01% (±0.01%)	<0.01% (±0.01%)	0% (±0%)	<0.01% (±0.03%)
Proteobacteria_Betaproteobacteria_Rhodocyclales_Rhodocyclaceae_C39	<0.01% (±0.04%)	0% (±0%)	0.01% (±0.07%)	<0.01% (±0.06%)	0% (±0%)	0% (±0%)
Proteobacteria_Betaproteobacteria_Rhodocyclales_Rhodocyclaceae_Dechloromos	<0.01% (±0.05%)	<0.01% (±0.01%)	0.01% (±0.09%)	0.01% (±0.04%)	0% (±0%)	0% (±0%)
Proteobacteria_Betaproteobacteria_Rhodocyclales_Rhodocyclaceae_Dok59	<0.01% (±0.01%)	0% (±0%)	0% (±0%)	<0.01% (±0.01%)	0% (±0%)	0% (±0%)
Proteobacteria_Betaproteobacteria_Rhodocyclales_Rhodocyclaceae_Hydrogenophilus	<0.01% (±0.02%)	<0.01% (±0.01%)	0% (±0%)	<0.01% (±0.04%)	0% (±0%)	<0.01% (±0.01%)
Proteobacteria_Betaproteobacteria_Rhodocyclales_Rhodocyclaceae_Methyloversatilis	0.01% (±0.17%)	0.01% (±0.25%)	0.01% (±0.15%)	<0.01% (±0.05%)	0% (±0%)	0% (±0%)
Proteobacteria_Betaproteobacteria_Rhodocyclales_Rhodocyclaceae_Propionivibrio	<0.01% (±0.01%)	0% (±0%)	<0.01% (±0.01%)	0% (±0%)	0% (±0%)	0% (±0%)
Proteobacteria_Betaproteobacteria_Rhodocyclales_Rhodocyclaceae_Sulfuritalea	<0.01% (±0.01%)	0% (±0%)	0% (±0%)	<0.01% (±0.02%)	0% (±0%)	0% (±0%)
Proteobacteria_Betaproteobacteria_Rhodocyclales_Rhodocyclaceae_TS34	<0.01% (±0.04%)	0% (±0%)	0% (±0%)	<0.01% (±0.07%)	0% (±0%)	0% (±0%)
Proteobacteria_Betaproteobacteria_Rhodocyclales_Rhodocyclaceae_Uliginosibacterium	0% (±0%)	0% (±0%)	0% (±0%)	<0.01% (±0.01%)	0% (±0%)	0% (±0%)
Proteobacteria_Betaproteobacteria_Rhodocyclales_Rhodocyclaceae_Unknown	0.38% (±1.42%)	0.9% (±2.14%)	0.08% (±0.37%)	0.07% (±0.56%)	0.06% (±0.32%)	0.02% (±0.2%)
Proteobacteria_Betaproteobacteria_Rhodocyclales_Rhodocyclaceae_Zoogloea	<0.01% (±0.01%)	<0.01% (±0.01%)	<0.01% (±0.02%)	<0.01% (±0.01%)	<0.01% (±0.02%)	0% (±0%)
Proteobacteria_Betaproteobacteria_SBla14_Unknown_Unknown	0% (±0%)	0% (±0%)	0% (±0%)	<0.01% (±0.01%)	0% (±0%)	0% (±0%)
Proteobacteria_Betaproteobacteria_SC-I-84_Unknown_Unknown	<0.01% (±0.03%)	0% (±0%)	0.01% (±0.06%)	<0.01% (±0.03%)	0% (±0%)	0% (±0%)
Proteobacteria_Betaproteobacteria_Thiobacterales_Unknown_Unknown	<0.01% (±0.1%)	0% (±0%)	0.01% (±0.21%)	<0.01% (±0.04%)	0% (±0%)	0% (±0%)
Proteobacteria_Betaproteobacteria_Tremblayales_Tremblayaceae_Candidatus Tremblaya	<0.01% (±0.12%)	0% (±0%)	0.01% (±0.25%)	0% (±0%)	0% (±0%)	<0.01% (±0.01%)
Proteobacteria_Betaproteobacteria_Unknown_Unknown_Unknown	0.03% (±0.18%)	0.04% (±0.09%)	0.05% (±0.26%)	0.02% (±0.22%)	0% (±0%)	0.01% (±0.07%)
Proteobacteria_Deltaproteobacteria_Bdellovibrioles_Bacteriovoracaceae_Unknown	0.01% (±0.13%)	<0.01% (±0.02%)	0.02% (±0.15%)	0.02% (±0.23%)	0% (±0%)	<0.01% (±0.02%)
Proteobacteria_Deltaproteobacteria_Bdellovibrioles_Bdellovibrioceae_Bdellovibrio	0.01% (±0.16%)	<0.01% (±0.03%)	0.01% (±0.09%)	0.04% (±0.31%)	0.01% (±0.04%)	<0.01% (±0.02%)
Proteobacteria_Deltaproteobacteria_Bdellovibrioles_Bdellovibrioceae_Unknown	<0.01% (±0.05%)	0% (±0%)	0% (±0%)	0.01% (±0.1%)	0% (±0%)	0% (±0%)
Proteobacteria_Deltaproteobacteria_BPC76_Unknown_Unknown	0% (±0%)	0% (±0%)	0% (±0%)	0% (±0%)	0% (±0%)	<0.01% (±0.01%)
Proteobacteria_Deltaproteobacteria_Desulfarculales_Desulfarculaceae_Desulfarculus	<0.01% (±0.01%)	0% (±0%)	0% (±0%)	<0.01% (±0.01%)	0% (±0%)	0% (±0%)
Proteobacteria_Deltaproteobacteria_Desulfarculales_Desulfarculaceae_Unknown	0.04% (±0.68%)	0.02% (±0.13%)	0.01% (±0.16%)	0.01% (±0.16%)	0.13% (±0.66%)	0.21% (±1.81%)
Proteobacteria_Deltaproteobacteria_Desulfobacterales_Desulfobacteraceae_Unknown	0.02% (±0.63%)	<0.01% (±0.06%)	<0.01% (±0.01%)	<0.01% (±0.02%)	0.63% (±3.91%)	0.03% (±0.35%)
Proteobacteria_Deltaproteobacteria_Desulfobacterales_Desulfobulbaceae_Desulfobulbus	0% (±0%)	0% (±0%)	0% (±0%)	0% (±0%)	<0.01% (±0.01%)	0% (±0%)
Proteobacteria_Deltaproteobacteria_Desulfobacterales_Desulfobulbaceae_Unknown	0% (±0%)	0% (±0%)	0% (±0%)	0% (±0%)	0% (±0%)	0% (±0%)
Proteobacteria_Deltaproteobacteria_Desulfovibrioles_Desulfohalobiaceae_Desulfovermiculus	<0.01% (±0.02%)	0% (±0%)	0% (±0%)	<0.01% (±0.01%)	0% (±0%)	0.01% (±0.05%)
Proteobacteria_Deltaproteobacteria_Desulfovibrioles_Desulfomicrobiaceae_Unknown	<0.01% (±0.01%)	0% (±0%)	0% (±0%)	<0.01% (±0.02%)	0% (±0%)	0% (±0%)
Proteobacteria_Deltaproteobacteria_Desulfovibrioles_Desulfovibrioceae_Bilophila	0.03% (±0.86%)	0.01% (±0.09%)	0% (±0%)	0% (±0%)	0.03% (±0.13%)	0.22% (±2.37%)
Proteobacteria_Deltaproteobacteria_Desulfovibrioles_Desulfovibrioceae_Desulfovibrio	0.09% (±1.26%)	0.03% (±0.33%)	0.01% (±0.1%)	0.12% (±1.57%)	0.57% (±2.82%)	0.25% (±2.43%)
Proteobacteria_Deltaproteobacteria_Desulfovibrioles_Desulfovibrioceae_Lawsonia	0.09% (±2.36%)	0.04% (±0.55%)	0.01% (±0.2%)	0.01% (±0.26%)	0.23% (±1.39%)	0.45% (±6.39%)
Proteobacteria_Deltaproteobacteria_Desulfovibrioles_Desulfovibrioceae_Unknown	0.16% (±1.93%)	0.09% (±1.11%)	0.03% (±0.23%)	0.03% (±0.17%)	1.46% (±7.66%)	0.57% (±3.69%)
Proteobacteria_Deltaproteobacteria_Desulfuromodales_Geobacteraceae_Geobacter	<0.01% (±0.02%)	0% (±0%)	<0.01% (±0.02%)	<0.01% (±0.03%)	0% (±0%)	0% (±0%)
Proteobacteria_Deltaproteobacteria_Desulfuromodales_Geobacteraceae_Unknown	0% (±0%)	0% (±0%)	0% (±0%)	0% (±0%)	0% (±0%)	0% (±0%)
Proteobacteria_Deltaproteobacteria_Desulfuromodales_Pelobacteraceae_Unknown	0% (±0%)	0% (±0%)	0% (±0%)	0% (±0%)	0% (±0%)	0% (±0%)
Proteobacteria_Deltaproteobacteria_DTB12_Unknown_Unknown	0% (±0%)	0% (±0%)	0% (±0%)	0% (±0%)	0% (±0%)	<0.01% (±0.01%)
Proteobacteria_Deltaproteobacteria_Entotheonellales_Entotheonellaceae_Unknown	0% (±0%)	0% (±0%)	0% (±0%)	0% (±0%)	0% (±0%)	<0.01% (±0.01%)
Proteobacteria_Deltaproteobacteria_FAC87_Unknown_Unknown	0.27% (±0.98%)	0.65% (±1.25%)	0.01% (±0.08%)	0.08% (±1.1%)	0% (±0%)	<0.01% (±0.01%)
Proteobacteria_Deltaproteobacteria_GMD14H9_Unknown_Unknown	<0.01% (±0.01%)	0% (±0%)	0% (±0%)	<0.01% (±0.01%)	0% (±0%)	<0.01% (±0.01%)
Proteobacteria_Deltaproteobacteria_MIZ46_Unknown_Unknown	<0.01% (±0.04%)	<0.01% (±0.01%)	<0.01% (±0.02%)	0.01% (±0.07%)	0% (±0%)	<0.01% (±0.02%)
Proteobacteria_Deltaproteobacteria_Myxococcales_319-6G2_Unknown	<0.01% (±0.1%)	0% (±0%)	0.02% (±0.21%)	<0.01% (±0.06%)	0% (±0%)	0% (±0%)
Proteobacteria_Deltaproteobacteria_Myxococcales_Cystobacterineae_Unknown	0.01% (±0.12%)	0% (±0%)	0.02% (±0.2%)	0.01% (±0.07%)	<0.01% (±0.01%)	0.02% (±0.18%)
Proteobacteria_Deltaproteobacteria_Myxococcales_Haliangiaceae_Unknown	<0.01% (±0.04%)	<0.01% (±0.01%)	0.01% (±0.08%)	<0.01% (±0.03%)	0% (±0%)	<0.01% (±0.01%)
Proteobacteria_Deltaproteobacteria_Myxococcales_Myxococcaceae_Aeromyxobacter	0.01% (±0.09%)	<0.01% (±0.05%)	0.02% (±0.17%)	<0.01% (±0.03%)	<0.01% (±0.01%)	<0.01% (±0.01%)
Proteobacteria_Deltaproteobacteria_Myxococcales_Myxococcaceae_Myxococcus	<0.01% (±0.01%)	0% (±0%)	<0.01% (±0.01%)	<0.01% (±0.01%)	0% (±0%)	<0.01% (±0.01%)
Proteobacteria_Deltaproteobacteria_Myxococcales_Myxococcaceae_Unknown	0.03% (±0.44%)	<0.01% (±0.03%)	0.04% (±0.5%)	0.1% (±0.76%)	0% (±0%)	0% (±0%)
Proteobacteria_Deltaproteobacteria_Myxococcales_nnocystaceae_nnocystis	<0.01% (±0.01%)	0% (±0%)	<0.01% (±0.01%)	<0.01% (±0.01%)	0% (±0%)	<0.01% (±0.01%)
Proteobacteria_Deltaproteobacteria_Myxococcales_nnocystaceae_Plesiocystis	0% (±0%)	0% (±0%)	0% (±0%)	0% (±0%)	0% (±0%)	0% (±0%)
Proteobacteria_Deltaproteobacteria_Myxococcales_nnocystaceae_Unknown	0% (±0%)	0% (±0%)	<0.01% (±0.01%)	0% (±0%)	0% (±0%)	0% (±0%)
Proteobacteria_Deltaproteobacteria_Myxococcales_OM27_Unknown	<0.01% (±0.01%)	0% (±0%)	<0.01% (±0.01%)	<0.01% (±0.01%)	0% (±0%)	<0.01% (±0.01%)
Proteobacteria_Deltaproteobacteria_Myxococcales_Polyangiaceae_Chondromyces	<0.01% (±0.02%)	0% (±0%)	<0.01% (±0.03%)	<0.01% (±0.01%)	0% (±0%)	<0.01% (±0.01%)
Proteobacteria_Deltaproteobacteria_Myxococcales_Polyangiaceae_Sorangium	<0.01% (±0.01%)	<0.01% (±0.01%)	0% (±0%)	0% (±0%)	0% (±0%)	0% (±0%)
Proteobacteria_Deltaproteobacteria_Myxococcales_Polyangiaceae_Unknown	0.01% (±0.13%)	0% (±0%)	0.03% (±0.24%)	0.02% (±0.11%)	0.04% (±0.18%)	0.01% (±0.06%)
Proteobacteria_Deltaproteobacteria_Myxococcales_Unknown_Unknown	0.07% (±0.38%)	0.03% (±0.08%)	0.13% (±0.6%)	0.1% (±0.52%)	0.01% (±0.05%)	0.03% (±0.1%)
Proteobacteria_Deltaproteobacteria_NB1-j_Unknown_Unknown	<0.01% (±0.01%)	<0.01% (±0.01%)	0% (±0%)	0% (±0%)	0% (±0%)	0% (±0%)
Proteobacteria_Deltaproteobacteria_Spirobacillales_Unknown_Unknown	<0.01% (±0.02%)	<0.01% (±0.01%)	<0.01% (±0.03%)	<0.01% (±0.02%)	<0.01% (±0.01%)	0.01% (±0.05%)
Proteobacteria_Deltaproteobacteria_Sva853_JTB36_Unknown	<0.01% (±0.01%)	0% (±0%)	<0.01% (±0.02%)	0% (±0%)	0% (±0%)	0% (±0%)
Proteobacteria_Deltaproteobacteria_Syntrophobacterales_Syntrophaceae_Desulfomonile	0% (±0%)	0% (±0%)	0% (±0%)	0% (±0%)	0% (±0%)	0% (±0%)
Proteobacteria_Deltaproteobacteria_Syntrophobacterales_Syntrophaceae_Syntrophus	<0.01% (±0.01%)	<0.01% (±0.02%)	0% (±0%)	0% (±0%)	0% (±0%)	0% (±0%)
Proteobacteria_Deltaproteobacteria_Syntrophobacterales_Syntrophaceae_Unknown	0% (±0%)	0% (±0%)	<0.01% (±0.01%)	0% (±0%)	0% (±0%)	0% (±0%)
Proteobacteria_Deltaproteobacteria_Syntrophobacterales_Syntrophobacteraceae_Syntrophobacter	<0.01% (±0.01%)	0% (±0%)	<0.01% (±0.03%)	0% (±0%)	<0.01% (±0.02%)	0% (±0%)
Proteobacteria_Deltaproteobacteria_Syntrophobacterales_Syntrophobacteraceae_Unknown	0.01% (±0.11%)	<0.01% (±0.02%)	0.01% (±0.08%)	0.02% (±0.22%)	<0.01% (±0.01%)	<0.01% (±0.01%)
Proteobacteria_Deltaproteobacteria_Unknown_Unknown_Unknown	<0.01% (±0.01%)	0% (±0%)	<0.01% (±0.02%)	<0.01% (±0.01%)	0% (±0%)	0% (±0%)
Proteobacteria_Epsilonproteobacteria_Campylobacterales_Campylobacteraceae_Arcobacter	0.01% (±0.12%)	<0.01% (±0.02%)	<0.01% (±0.02%)	0.02% (±0.24%)	0% (±0%)	<0.01% (±0.05%)
Proteobacteria_Epsilonproteobacteria_Campylobacterales_Campylobacteraceae_Campylobacter	2.06% (±9.94%)	1.32% (±7.81%)	1.17% (±6.41%)	4.79% (±15.87%)	0.49% (±1.56%)	1.31% (±6.8%)
Proteobacteria_Epsilonproteobacteria_Campylobacterales_Campylobacteraceae_Sulfurospirillum	<0.01% (±0.11%)	0% (±0%)	0.01% (±0.23%)	<0.01% (±0.04%)	0% (±0%)	0% (±0%)
Proteobacteria_Epsilonproteobacteria_Campylobacterales_Campylobacteraceae_Unknown	<0.01% (±0.05%)	<0.01% (±0.01%)	0.01% (±0.11%)	<0.01% (±0.03%)	<0.01% (±0.01%)	0% (±0%)
Proteobacteria_Epsilonproteobacteria_Campylobacterales_Helicobacteraceae_Flexispira	0.07% (±0.96%)	0.04% (±0.47%)	0.02% (±0.19%)	0.12% (±1.26%)	0.7% (±4.35%)	<0.01% (±0.03%)
Proteobacteria_Epsilonproteobacteria_Campylobacterales_Helicobacteraceae_Helicobacter	0.24% (±3.05%)	0.01% (±0.07%)	0.23% (±2.54%)	0.62% (±5.57%)	0.33% (±1.9%)	0.21% (±2.1%)
Proteobacteria_Epsilonproteobacteria_Campylobacterales_Helicobacteraceae_Sulfuricurvum	0% (±0%)	0% (±0%)	<0.01% (±0.01%)	0% (±0%)	0% (±0%)	0% (±0%)
Proteobacteria_Epsilonproteobacteria_Campylobacterales_Helicobacteraceae_Sulfurimos	0% (±0%)	0% (±0%)	0% (±0%)	<0.01% (±0.01%)	0% (±0%)	0% (±0%)
Proteobacteria_Epsilonproteobacteria_Campylobacterales_Helicobacteraceae_Unknown	0.22% (±2.92%)	0.14% (±1.84%)	0.1% (±1.37%)	0.27% (±3.31%)	0.39% (±2.1%)	0.53% (±5.67%)
Proteobacteria_Gammaproteobacteria_34P16_Unknown_Unknown	0% (±0%)	0% (±0%)	0% (±0%)	0% (±0%)	0% (±0%)	0% (±0%)
Proteobacteria_Gammaproteobacteria_Aeromodales_Aeromodaceae_Tolumos	0% (±0%)	0% (±0%)	0% (±0%)	0% (±0%)	0% (±0%)	0% (±0%)
Proteobacteria_Gammaproteobacteria_Aeromodales_Aeromodaceae_Unknown	0.04% (±0.26%)	0.04% (±0.27%)	0.09% (±0.39%)	0.04% (±0.15%)	<0.01% (±0.01%)	<0.01% (±0.02%)
Proteobacteria_Gammaproteobacteria_Aeromodales_Succinivibrioceae_Aerobiospirillum	0.02% (±0.31%)	0.02% (±0.31%)	<0.01% (±0.05%)	0.01% (±0.16%)	0% (±0%)	0.04% (±0.62%)
Proteobacteria_Gammaproteobacteria_Aeromodales_Succinivibrioceae_Ruminobacter	<0.01% (±0.01%)	0% (±0%)	<0.01% (±0.01%)	0% (±0%)	0% (±0%)	0% (±0%)
Proteobacteria_Gammaproteobacteria_Aeromodales_Succinivibrioceae_Succinivibrio	0.02% (±0.8%)	<0.01% (±0.01%)	0% (±0%)	0.09% (±1.67%)	0% (±0%)	0% (±0%)
Proteobacteria_Gammaproteobacteria_Aeromodales_Succinivibrioceae_Unknown	0.01% (±0.13%)	0.01% (±0.11%)	0.01% (±0.1%)	0.02% (±0.2%)	0% (±0%)	<0.01% (±0.01%)
Proteobacteria_Gammaproteobacteria_Alteromodales_211ds2_Unknown	<0.01% (±0.06%)	0.01% (±0.09%)	0% (±0%)	<0.01% (±0.01%)	0% (±0%)	0% (±0%)
Proteobacteria_Gammaproteobacteria_Alteromodales_Alteromodaceae_Alteromos	<0.01% (±0.03%)	0% (±0%)	<0.01% (±0.06%)	<0.01% (±0.02%)	0% (±0%)	0% (±0%)
Proteobacteria_Gammaproteobacteria_Alteromodales_Alteromodaceae_Cellvibrio	0.02% (±0.26%)	<0.01% (±0.02%)	0.02% (±0.1%)	0.05% (±0.53%)	<0.01% (±0.01%)	0% (±0%)
Proteobacteria_Gammaproteobacteria_Alteromodales_Alteromodaceae_Glaciecola	<0.01% (±0.02%)	0% (±0%)	<0.01% (±0.04%)	0% (±0%)	0% (±0%)	0% (±0%)
Proteobacteria_Gammaproteobacteria_Alteromodales_Alteromodaceae_Marinimicrobium	0% (±0%)	0% (±0%)	0% (±0%)	0% (±0%)	0% (±0%)	0% (±0%)
Proteobacteria_Gammaproteobacteria_Alteromodales_Alteromodaceae_Marinobacter	<0.01% (±0.01%)	<0.01% (±0.01%)	<0.01% (±0.03%)	<0.01% (±0.01%)	0% (±0%)	<0.01% (±0.01%)
Proteobacteria_Gammaproteobacteria_Alteromodales_Alteromodaceae_Spongiibacter	0% (±0%)	0% (±0%)	0% (±0%)	0% (±0%)	<0.01% (±0.01%)	0% (±0%)
Proteobacteria_Gammaproteobacteria_Alteromodales_Alteromodaceae_Unknown	0.01% (±0.18%)	<0.01% (±0.02%)	0.01% (±0.08%)	0.03% (±0.36%)	0% (±0%)	0% (±0%)
Proteobacteria_Gammaproteobacteria_Alteromodales_Chromatiaceae_Rheinheimera	0.27% (±0.82%)	0.17% (±0.24%)	0.56% (±1.31%)	0.34% (±1%)	0% (±0%)	0.01% (±0.09%)
Proteobacteria_Gammaproteobacteria_Alteromodales_Chromatiaceae_Unknown	0.15% (±0.66%)	0.08% (±0.34%)	0.39% (±1.17%)	0.13% (±0.54%)	0.04% (±0.21%)	0.04% (±0.2%)
Proteobacteria_Gammaproteobacteria_Alteromodales_HTCC2188_HTCC	0% (±0%)	0% (±0%)	0% (±0%)	0% (±0%)	0% (±0%)	0% (±0%)
Proteobacteria_Gammaproteobacteria_Alteromodales_HTCC2188_Unknown	0.01% (±0.22%)	0% (±0%)	0% (±0%)	0.02% (±0.46%)	0% (±0%)	0% (±0%)
Proteobacteria_Gammaproteobacteria_Alteromodales_Idiomariceae_Idiomari	0.01% (±0.21%)	0% (±0%)	0.02% (±0.44%)	<0.01% (±0.02%)	0% (±0%)	0% (±0%)
Proteobacteria_Gammaproteobacteria_Alteromodales_Idiomariceae_Pseudidiomari	<0.01% (±0.01%)	<0.01% (±0.01%)	0% (±0%)	<0.01% (±0.01%)	0% (±0%)	0% (±0%)
Proteobacteria_Gammaproteobacteria_Alteromodales_Idiomariceae_Unknown	<0.01% (±0.07%)	0.01% (±0.09%)	0.01% (±0.06%)	<0.01% (±0.03%)	0% (±0%)	0% (±0%)
Proteobacteria_Gammaproteobacteria_Alteromodales_J115_Unknown	<0.01% (±0.02%)	0% (±0%)	0% (±0%)	<0.01% (±0.04%)	0% (±0%)	0% (±0%)
Proteobacteria_Gammaproteobacteria_Alteromodales_OM6_Unknown	<0.01% (±0.04%)	0% (±0%)	<0.01% (±0.08%)	0% (±0%)	0% (±0%)	0% (±0%)
Proteobacteria_Gammaproteobacteria_Alteromodales_Psychromodaceae_Psychromos	<0.01% (±0.03%)	<0.01% (±0.01%)	<0.01% (±0.05%)	0% (±0%)	0% (±0%)	0% (±0%)
Proteobacteria_Gammaproteobacteria_Alteromodales_Shewanellaceae_Shewanella	0.01% (±0.07%)	<0.01% (±0.03%)	0.02% (±0.12%)	0.01% (±0.07%)	0% (±0%)	0% (±0%)
Proteobacteria_Gammaproteobacteria_Alteromodales_Unknown_Unknown	<0.01% (±0.01%)	<0.01% (±0.01%)	0% (±0%)	<0.01% (±0.03%)	0% (±0%)	0% (±0%)
Proteobacteria_Gammaproteobacteria_Cardiobacteriales_Cardiobacteriaceae_Cardiobacterium	0.01% (±0.22%)	0% (±0%)	0.04% (±0.46%)	<0.01% (±0.01%)	0% (±0%)	<0.01% (±0.01%)
Proteobacteria_Gammaproteobacteria_Cardiobacteriales_Cardiobacteriaceae_Suttonella	0.03% (±0.39%)	<0.01% (±0.01%)	0.14% (±0.81%)	<0.01% (±0.04%)	0.02% (±0.08%)	<0.01% (±0.01%)
Proteobacteria_Gammaproteobacteria_Cardiobacteriales_Cardiobacteriaceae_Unknown	0.03% (±0.97%)	0% (±0%)	0.13% (±2.06%)	<0.01% (±0.04%)	0% (±0%)	<0.01% (±0.01%)
Proteobacteria_Gammaproteobacteria_Cardiobacteriales_Unknown_Unknown	0.03% (±1.3%)	0% (±0%)	0.15% (±2.77%)	0% (±0%)	<0.01% (±0.01%)	0% (±0%)
Proteobacteria_Gammaproteobacteria_Chromatiales_Chromatiaceae_Allochromatium	0% (±0%)	0% (±0%)	0% (±0%)	0% (±0%)	0% (±0%)	0% (±0%)
Proteobacteria_Gammaproteobacteria_Chromatiales_Chromatiaceae_Unknown	<0.01% (±0.01%)	0% (±0%)	<0.01% (±0.01%)	<0.01% (±0.01%)	0% (±0%)	0% (±0%)
Proteobacteria_Gammaproteobacteria_Chromatiales_Ectothiorhodospiraceae_Halorhodospira	<0.01% (±0.01%)	0% (±0%)	0% (±0%)	<0.01% (±0.02%)	0% (±0%)	0% (±0%)
Proteobacteria_Gammaproteobacteria_Chromatiales_Ectothiorhodospiraceae_Unknown	<0.01% (±0.02%)	0% (±0%)	0% (±0%)	<0.01% (±0.04%)	0% (±0%)	0% (±0%)
Proteobacteria_Gammaproteobacteria_Chromatiales_Halothiobacillaceae_Halothiobacillus	0% (±0%)	0% (±0%)	0% (±0%)	0% (±0%)	0% (±0%)	0% (±0%)
Proteobacteria_Gammaproteobacteria_Chromatiales_Unknown_Unknown	<0.01% (±0.01%)	0% (±0%)	<0.01% (±0.02%)	<0.01% (±0.02%)	0% (±0%)	0% (±0%)
Proteobacteria_Gammaproteobacteria_Enterobacteriales_Enterobacteriaceae_Buchnera	<0.01% (±0.06%)	<0.01% (±0.01%)	<0.01% (±0.03%)	0.01% (±0.13%)	0% (±0%)	0% (±0%)
Proteobacteria_Gammaproteobacteria_Enterobacteriales_Enterobacteriaceae_Candidatus Blochmannia	<0.01% (±0.08%)	0% (±0%)	<0.01% (±0.01%)	<0.01% (±0.01%)	0.09% (±0.53%)	<0.01% (±0.01%)
Proteobacteria_Gammaproteobacteria_Enterobacteriales_Enterobacteriaceae_Candidatus Hamiltonella	0% (±0%)	0% (±0%)	0% (±0%)	0% (±0%)	0% (±0%)	0% (±0%)
Proteobacteria_Gammaproteobacteria_Enterobacteriales_Enterobacteriaceae_Candidatus Phlomobacter	0% (±0%)	<0.01% (±0.01%)	0% (±0%)	0% (±0%)	<0.01% (±0.01%)	<0.01% (±0.01%)
Proteobacteria_Gammaproteobacteria_Enterobacteriales_Enterobacteriaceae_Citrobacter	0.13% (±2.36%)	0.16% (±3.67%)	0.12% (±1.24%)	0.13% (±0.71%)	<0.01% (±0.02%)	0.06% (±0.44%)
Proteobacteria_Gammaproteobacteria_Enterobacteriales_Enterobacteriaceae_Dickeya	0% (±0%)	0% (±0%)	0% (±0%)	0% (±0%)	0% (±0%)	0% (±0%)
Proteobacteria_Gammaproteobacteria_Enterobacteriales_Enterobacteriaceae_Enterobacter	0.25% (±3.3%)	0.38% (±4.52%)	0.16% (±1.57%)	0.05% (±0.37%)	<0.01% (±0.02%)	0.48% (±4.4%)
Proteobacteria_Gammaproteobacteria_Enterobacteriales_Enterobacteriaceae_Erwinia	0.19% (±2.02%)	0.18% (±2.8%)	0.11% (±0.39%)	0.16% (±0.82%)	0.01% (±0.02%)	0.45% (±2.66%)
Proteobacteria_Gammaproteobacteria_Enterobacteriales_Enterobacteriaceae_Escherichia	0% (±0%)	0% (±0%)	0% (±0%)	<0.01% (±0.01%)	0% (±0%)	0% (±0%)
Proteobacteria_Gammaproteobacteria_Enterobacteriales_Enterobacteriaceae_Morganella	0% (±0%)	0% (±0%)	0% (±0%)	0% (±0%)	0% (±0%)	0% (±0%)
Proteobacteria_Gammaproteobacteria_Enterobacteriales_Enterobacteriaceae_Pantoea	0% (±0%)	0% (±0%)	0% (±0%)	0% (±0%)	0% (±0%)	0% (±0%)
Proteobacteria_Gammaproteobacteria_Enterobacteriales_Enterobacteriaceae_Plesiomos	0.03% (±0.51%)	0.06% (±0.73%)	0.01% (±0.07%)	<0.01% (±0.02%)	0.01% (±0.04%)	0.02% (±0.2%)
Proteobacteria_Gammaproteobacteria_Enterobacteriales_Enterobacteriaceae_Proteus	0.01% (±0.18%)	0.01% (±0.17%)	<0.01% (±0.06%)	0.01% (±0.11%)	0.02% (±0.08%)	0.03% (±0.37%)
Proteobacteria_Gammaproteobacteria_Enterobacteriales_Enterobacteriaceae_Providencia	0.01% (±0.14%)	0.01% (±0.07%)	0.02% (±0.23%)	0.01% (±0.1%)	0.02% (±0.1%)	<0.01% (±0.03%)
Proteobacteria_Gammaproteobacteria_Enterobacteriales_Enterobacteriaceae_Salmonella	0.11% (±2.38%)	0% (±0%)	0.1% (±1.3%)	0.37% (±4.78%)	0% (±0%)	0.02% (±0.2%)
Proteobacteria_Gammaproteobacteria_Enterobacteriales_Enterobacteriaceae_Serratia	0.21% (±2.72%)	0.25% (±3.1%)	0.42% (±4%)	0.06% (±0.68%)	<0.01% (±0.01%)	0.08% (±0.97%)
Proteobacteria_Gammaproteobacteria_Enterobacteriales_Enterobacteriaceae_Sodalis	0% (±0%)	0% (±0%)	0% (±0%)	0% (±0%)	<0.01% (±0.02%)	0% (±0%)
Proteobacteria_Gammaproteobacteria_Enterobacteriales_Enterobacteriaceae_Trabulsiella	0.02% (±0.47%)	0.03% (±0.7%)	<0.01% (±0.01%)	0.01% (±0.06%)	0.1% (±0.61%)	0.03% (±0.46%)
Proteobacteria_Gammaproteobacteria_Enterobacteriales_Enterobacteriaceae_Unknown	17.34% (±23.44%)	34.77% (±24.37%)	6.17% (±11.45%)	5.63% (±13%)	4.12% (±8.85%)	9.5% (±21.56%)
Proteobacteria_Gammaproteobacteria_Enterobacteriales_Enterobacteriaceae_Xenorhabdus	<0.01% (±0.02%)	<0.01% (±0.03%)	<0.01% (±0.01%)	0% (±0%)	0% (±0%)	0% (±0%)
Proteobacteria_Gammaproteobacteria_HTCC2188_HTCC289_Unknown	0% (±0%)	0% (±0%)	0% (±0%)	0% (±0%)	0% (±0%)	<0.01% (±0.01%)
Proteobacteria_Gammaproteobacteria_Legionellales_Coxiellaceae_Aquicella	<0.01% (±0.03%)	0% (±0%)	<0.01% (±0.01%)	<0.01% (±0.04%)	0.01% (±0.08%)	0.01% (±0.05%)
Proteobacteria_Gammaproteobacteria_Legionellales_Coxiellaceae_Rickettsiella	0.69% (±6.52%)	0.43% (±4.59%)	0.04% (±0.48%)	0.45% (±5.46%)	4.26% (±16.81%)	1.45% (±8.93%)
Proteobacteria_Gammaproteobacteria_Legionellales_Coxiellaceae_Unknown	0.01% (±0.08%)	<0.01% (±0.02%)	0.01% (±0.16%)	<0.01% (±0.03%)	0.01% (±0.06%)	0.01% (±0.06%)
Proteobacteria_Gammaproteobacteria_Legionellales_Legionellaceae_Legionella	<0.01% (±0.02%)	0.01% (±0.03%)	<0.01% (±0.01%)	<0.01% (±0.01%)	<0.01% (±0.01%)	<0.01% (±0.02%)
Proteobacteria_Gammaproteobacteria_Legionellales_Legionellaceae_Tatlockia	0% (±0%)	0% (±0%)	0% (±0%)	<0.01% (±0.01%)	0% (±0%)	<0.01% (±0.01%)
Proteobacteria_Gammaproteobacteria_Legionellales_Legionellaceae_Unknown	<0.01% (±0.03%)	0.01% (±0.03%)	0% (±0%)	<0.01% (±0.03%)	0.01% (±0.02%)	<0.01% (±0.02%)
Proteobacteria_Gammaproteobacteria_Legionellales_Unknown_Unknown	<0.01% (±0.03%)	<0.01% (±0.03%)	<0.01% (±0.01%)	<0.01% (±0.01%)	0.02% (±0.13%)	<0.01% (±0.01%)
Proteobacteria_Gammaproteobacteria_Methylococcales_Crenotrichaceae_Crenothrix	0% (±0%)	0% (±0%)	0% (±0%)	0% (±0%)	0% (±0%)	0% (±0%)
Proteobacteria_Gammaproteobacteria_Methylococcales_Methylococcaceae_Methylocaldum	<0.01% (±0.01%)	0% (±0%)	0% (±0%)	0% (±0%)	0% (±0%)	0% (±0%)
Proteobacteria_Gammaproteobacteria_Methylococcales_Methylococcaceae_Methylomos	0% (±0%)	0% (±0%)	0% (±0%)	0% (±0%)	0% (±0%)	0% (±0%)
Proteobacteria_Gammaproteobacteria_Methylococcales_Methylococcaceae_Unknown	<0.01% (±0.01%)	0% (±0%)	0% (±0%)	<0.01% (±0.01%)	0% (±0%)	0% (±0%)
Proteobacteria_Gammaproteobacteria_Methylococcales_Unknown_Unknown	<0.01% (±0.07%)	0% (±0%)	0.01% (±0.16%)	0% (±0%)	0% (±0%)	0% (±0%)
Proteobacteria_Gammaproteobacteria_Oceanospirillales_Alcanivoracaceae_Alcanivorax	<0.01% (±0.02%)	<0.01% (±0.01%)	<0.01% (±0.02%)	<0.01% (±0.03%)	0% (±0%)	0% (±0%)
Proteobacteria_Gammaproteobacteria_Oceanospirillales_Halomodaceae_Candidatus Portiera	<0.01% (±0.01%)	0% (±0%)	<0.01% (±0.02%)	<0.01% (±0.02%)	<0.01% (±0.01%)	0% (±0%)
Proteobacteria_Gammaproteobacteria_Oceanospirillales_Halomodaceae_Chromohalobacter	<0.01% (±0.12%)	<0.01% (±0.02%)	0% (±0%)	0.01% (±0.26%)	0% (±0%)	<0.01% (±0.01%)
Proteobacteria_Gammaproteobacteria_Oceanospirillales_Halomodaceae_Cobetia	<0.01% (±0.05%)	0% (±0%)	0% (±0%)	0.01% (±0.11%)	0% (±0%)	0% (±0%)
Proteobacteria_Gammaproteobacteria_Oceanospirillales_Halomodaceae_Haererehalobacter	<0.01% (±0.03%)	0% (±0%)	<0.01% (±0.03%)	0.01% (±0.06%)	0% (±0%)	0% (±0%)
Proteobacteria_Gammaproteobacteria_Oceanospirillales_Halomodaceae_Halomos	0.03% (±0.29%)	0.04% (±0.33%)	0.05% (±0.36%)	0.03% (±0.27%)	0% (±0%)	<0.01% (±0.02%)
Proteobacteria_Gammaproteobacteria_Oceanospirillales_Halomodaceae_Kushneria	<0.01% (±0.01%)	0% (±0%)	0% (±0%)	0% (±0%)	0.01% (±0.06%)	0% (±0%)
Proteobacteria_Gammaproteobacteria_Oceanospirillales_Halomodaceae_Unknown	<0.01% (±0.03%)	0% (±0%)	<0.01% (±0.06%)	0% (±0%)	0% (±0%)	<0.01% (±0.05%)
Proteobacteria_Gammaproteobacteria_Oceanospirillales_Oceanospirillaceae_Marinomos	0.01% (±0.35%)	0.02% (±0.47%)	0.02% (±0.4%)	<0.01% (±0.01%)	0% (±0%)	0% (±0%)
Proteobacteria_Gammaproteobacteria_Oceanospirillales_Oceanospirillaceae_Neptunomos	0% (±0%)	0% (±0%)	0% (±0%)	0% (±0%)	0% (±0%)	0% (±0%)
Proteobacteria_Gammaproteobacteria_Oceanospirillales_Oceanospirillaceae_Oleibacter	<0.01% (±0.01%)	0% (±0%)	0% (±0%)	<0.01% (±0.02%)	0% (±0%)	0% (±0%)
Proteobacteria_Gammaproteobacteria_Oceanospirillales_Oceanospirillaceae_Unknown	0% (±0%)	0% (±0%)	0% (±0%)	0% (±0%)	0% (±0%)	0% (±0%)
Proteobacteria_Gammaproteobacteria_Pasteurellales_Pasteurellaceae_Actinobacillus	0.16% (±1.53%)	0.01% (±0.07%)	0.27% (±2.49%)	0.39% (±2.01%)	0.02% (±0.07%)	<0.01% (±0.04%)
Proteobacteria_Gammaproteobacteria_Pasteurellales_Pasteurellaceae_Aggregatibacter	0.03% (±0.44%)	<0.01% (±0.01%)	0.07% (±0.86%)	0.05% (±0.36%)	0% (±0%)	<0.01% (±0.02%)
Proteobacteria_Gammaproteobacteria_Pasteurellales_Pasteurellaceae_Avibacterium	0.03% (±0.47%)	<0.01% (±0.1%)	0.14% (±0.97%)	0.01% (±0.11%)	0.03% (±0.12%)	<0.01% (±0.01%)
Proteobacteria_Gammaproteobacteria_Pasteurellales_Pasteurellaceae_Chelonobacter	0.08% (±0.89%)	<0.01% (±0.01%)	0.31% (±1.81%)	0.03% (±0.44%)	0.11% (±0.48%)	<0.01% (±0.02%)
Proteobacteria_Gammaproteobacteria_Pasteurellales_Pasteurellaceae_Gallibacterium	0.53% (±3.73%)	0.02% (±0.25%)	2.01% (±7.47%)	0.18% (±1.72%)	0.54% (±2.04%)	0.17% (±1.08%)
Proteobacteria_Gammaproteobacteria_Pasteurellales_Pasteurellaceae_Haemophilus	0.2% (±1.9%)	0.07% (±0.96%)	0.4% (±3.47%)	0.32% (±1.59%)	0.01% (±0.03%)	0.05% (±0.32%)
Proteobacteria_Gammaproteobacteria_Pasteurellales_Pasteurellaceae_Pasteurella	0.03% (±0.86%)	<0.01% (±0.01%)	0.13% (±1.82%)	0% (±0%)	0% (±0%)	<0.01% (±0.01%)
Proteobacteria_Gammaproteobacteria_Pasteurellales_Pasteurellaceae_Unknown	1.68% (±8.67%)	0.05% (±0.67%)	6.42% (±16.58%)	0.6% (±3.19%)	0.1% (±0.38%)	0.8% (±6.5%)
Proteobacteria_Gammaproteobacteria_Pasteurellales_Unknown_Unknown	0.03% (±0.55%)	0.04% (±0.68%)	0.05% (±0.74%)	0.01% (±0.07%)	0.06% (±0.37%)	0.02% (±0.27%)
Proteobacteria_Gammaproteobacteria_Pseudomodales_Moraxellaceae_Acinetobacter	17.21% (±20.12%)	30.5% (±22.05%)	14.07% (±15.28%)	9.04% (±13.14%)	2.26% (±5.75%)	2.85% (±7.71%)
Proteobacteria_Gammaproteobacteria_Pseudomodales_Moraxellaceae_Alkanindiges	<0.01% (±0.03%)	<0.01% (±0.01%)	<0.01% (±0.03%)	<0.01% (±0.04%)	0% (±0%)	<0.01% (±0.05%)
Proteobacteria_Gammaproteobacteria_Pseudomodales_Moraxellaceae_Enhydrobacter	0.36% (±1.24%)	0.22% (±0.47%)	0.63% (±1.37%)	0.39% (±1.41%)	0.3% (±1.22%)	0.33% (±1.99%)
Proteobacteria_Gammaproteobacteria_Pseudomodales_Moraxellaceae_Moraxella	0.1% (±1.7%)	0% (±0%)	0.4% (±3.44%)	0.07% (±1.07%)	0% (±0%)	<0.01% (±0.01%)
Proteobacteria_Gammaproteobacteria_Pseudomodales_Moraxellaceae_Perlucidibaca	0.01% (±0.12%)	<0.01% (±0.01%)	0.01% (±0.04%)	0.02% (±0.24%)	0% (±0%)	<0.01% (±0.01%)
Proteobacteria_Gammaproteobacteria_Pseudomodales_Moraxellaceae_Psychrobacter	0.12% (±0.76%)	0.11% (±0.5%)	0.17% (±0.61%)	0.05% (±0.27%)	0.01% (±0.03%)	0.24% (±1.72%)
Proteobacteria_Gammaproteobacteria_Pseudomodales_Moraxellaceae_Unknown	0.08% (±0.59%)	0.04% (±0.19%)	0.1% (±0.4%)	0.17% (±1.13%)	0.02% (±0.09%)	0.03% (±0.12%)
Proteobacteria_Gammaproteobacteria_Pseudomodales_Pseudomodaceae_Pseudomos	0.71% (±2.89%)	0.49% (±2.28%)	1.07% (±2.84%)	1.11% (±4.37%)	0.24% (±0.98%)	0.17% (±0.67%)
Proteobacteria_Gammaproteobacteria_Pseudomodales_Pseudomodaceae_Unknown	0.26% (±0.68%)	0.36% (±0.47%)	0.32% (±1.03%)	0.21% (±0.74%)	0.03% (±0.14%)	0.03% (±0.12%)
Proteobacteria_Gammaproteobacteria_Pseudomodales_Unknown_Unknown	0% (±0%)	0% (±0%)	0% (±0%)	0% (±0%)	0% (±0%)	0% (±0%)
Proteobacteria_Gammaproteobacteria_PYR1d3_Unknown_Unknown	0% (±0%)	0% (±0%)	0% (±0%)	0% (±0%)	0% (±0%)	0% (±0%)
Proteobacteria_Gammaproteobacteria_Salinisphaerales_Salinisphaeraceae_Salinisphaera	0% (±0%)	0% (±0%)	0% (±0%)	0% (±0%)	0% (±0%)	<0.01% (±0.01%)
Proteobacteria_Gammaproteobacteria_Thiohalorhabdales_Unknown_Unknown	<0.01% (±0.01%)	0% (±0%)	0% (±0%)	0% (±0%)	0% (±0%)	<0.01% (±0.02%)
Proteobacteria_Gammaproteobacteria_Thiotrichales_Piscirickettsiaceae_Methylophaga	<0.01% (±0.01%)	<0.01% (±0.01%)	<0.01% (±0.01%)	0% (±0%)	0% (±0%)	0% (±0%)
Proteobacteria_Gammaproteobacteria_Thiotrichales_Piscirickettsiaceae_Unknown	<0.01% (±0.02%)	0% (±0%)	0% (±0%)	<0.01% (±0.04%)	0% (±0%)	0% (±0%)
Proteobacteria_Gammaproteobacteria_Thiotrichales_Thiotrichaceae_Leucothrix	0% (±0%)	0% (±0%)	0% (±0%)	0% (±0%)	0% (±0%)	0% (±0%)
Proteobacteria_Gammaproteobacteria_Unknown_Unknown_Unknown	<0.01% (±0.03%)	<0.01% (±0.02%)	0.01% (±0.04%)	<0.01% (±0.03%)	<0.01% (±0.02%)	<0.01% (±0.05%)
Proteobacteria_Gammaproteobacteria_Vibrioles_Pseudoalteromodaceae_Pseudoalteromos	<0.01% (±0.08%)	<0.01% (±0.02%)	<0.01% (±0.03%)	0.01% (±0.17%)	0% (±0%)	0% (±0%)
Proteobacteria_Gammaproteobacteria_Vibrioles_Pseudoalteromodaceae_Unknown	0.03% (±0.98%)	0.07% (±1.57%)	<0.01% (±0.01%)	0.02% (±0.25%)	0% (±0%)	<0.01% (±0.01%)
Proteobacteria_Gammaproteobacteria_Vibrioles_Vibrioceae_Photobacterium	<0.01% (±0.02%)	0% (±0%)	0% (±0%)	<0.01% (±0.03%)	0% (±0%)	0% (±0%)
Proteobacteria_Gammaproteobacteria_Vibrioles_Vibrioceae_Salinivibrio	0% (±0%)	0% (±0%)	0% (±0%)	0% (±0%)	0% (±0%)	0% (±0%)
Proteobacteria_Gammaproteobacteria_Vibrioles_Vibrioceae_Vibrio	<0.01% (±0.04%)	<0.01% (±0.02%)	0.01% (±0.09%)	<0.01% (±0.01%)	0% (±0%)	<0.01% (±0.01%)
Proteobacteria_Gammaproteobacteria_Xanthomodales_Sinobacteraceae_Hydrocarboniphaga	<0.01% (±0.04%)	<0.01% (±0.04%)	<0.01% (±0.02%)	0.01% (±0.06%)	0% (±0%)	0% (±0%)
Proteobacteria_Gammaproteobacteria_Xanthomodales_Sinobacteraceae_Nevskia	0.02% (±0.18%)	<0.01% (±0.02%)	0.08% (±0.35%)	0.02% (±0.17%)	0% (±0%)	0% (±0%)
Proteobacteria_Gammaproteobacteria_Xanthomodales_Sinobacteraceae_Steroidobacter	<0.01% (±0.05%)	<0.01% (±0.01%)	0.01% (±0.11%)	<0.01% (±0.01%)	0% (±0%)	<0.01% (±0.01%)
Proteobacteria_Gammaproteobacteria_Xanthomodales_Sinobacteraceae_Unknown	0.03% (±0.24%)	<0.01% (±0.02%)	0.04% (±0.3%)	0.06% (±0.4%)	0% (±0%)	<0.01% (±0.02%)
Proteobacteria_Gammaproteobacteria_Xanthomodales_Xanthomodaceae_Aquimos	<0.01% (±0.01%)	0% (±0%)	0% (±0%)	<0.01% (±0.01%)	0% (±0%)	0% (±0%)
Proteobacteria_Gammaproteobacteria_Xanthomodales_Xanthomodaceae_Arenimos	<0.01% (±0.02%)	<0.01% (±0.01%)	<0.01% (±0.05%)	<0.01% (±0.01%)	0% (±0%)	0% (±0%)
Proteobacteria_Gammaproteobacteria_Xanthomodales_Xanthomodaceae_Dokdonella	<0.01% (±0.02%)	0% (±0%)	<0.01% (±0.01%)	<0.01% (±0.04%)	0% (±0%)	<0.01% (±0.01%)
Proteobacteria_Gammaproteobacteria_Xanthomodales_Xanthomodaceae_Dyella	<0.01% (±0.01%)	0% (±0%)	0% (±0%)	<0.01% (±0.02%)	0% (±0%)	0% (±0%)
Proteobacteria_Gammaproteobacteria_Xanthomodales_Xanthomodaceae_Luteibacter	0.01% (±0.05%)	<0.01% (±0.03%)	0.01% (±0.06%)	0.01% (±0.07%)	0% (±0%)	<0.01% (±0.06%)
Proteobacteria_Gammaproteobacteria_Xanthomodales_Xanthomodaceae_Luteimos	<0.01% (±0.04%)	<0.01% (±0.01%)	0% (±0%)	0.01% (±0.08%)	0% (±0%)	0% (±0%)
Proteobacteria_Gammaproteobacteria_Xanthomodales_Xanthomodaceae_Lysobacter	0.02% (±0.19%)	<0.01% (±0.02%)	0.03% (±0.18%)	0.03% (±0.35%)	0.01% (±0.09%)	0.01% (±0.06%)
Proteobacteria_Gammaproteobacteria_Xanthomodales_Xanthomodaceae_Pseudoxanthomos	<0.01% (±0.02%)	<0.01% (±0.01%)	<0.01% (±0.03%)	<0.01% (±0.04%)	0% (±0%)	0% (±0%)
Proteobacteria_Gammaproteobacteria_Xanthomodales_Xanthomodaceae_Stenotrophomos	0.33% (±1.22%)	0.18% (±0.59%)	0.52% (±1.35%)	0.56% (±1.92%)	0.07% (±0.26%)	0.13% (±0.79%)
Proteobacteria_Gammaproteobacteria_Xanthomodales_Xanthomodaceae_Thermomos	0.01% (±0.06%)	<0.01% (±0.01%)	0.01% (±0.04%)	0.02% (±0.13%)	0% (±0%)	0% (±0%)
Proteobacteria_Gammaproteobacteria_Xanthomodales_Xanthomodaceae_Unknown	0.14% (±0.93%)	0.07% (±0.33%)	0.11% (±0.36%)	0.24% (±1.41%)	0.42% (±2.4%)	0.16% (±1.15%)
Proteobacteria_Gammaproteobacteria_Xanthomodales_Xanthomodaceae_Wohlfahrtiimos	0% (±0%)	0% (±0%)	0% (±0%)	0% (±0%)	0% (±0%)	0% (±0%)
Proteobacteria_Gammaproteobacteria_Xanthomodales_Xanthomodaceae_Xanthomos	<0.01% (±0.01%)	<0.01% (±0.01%)	<0.01% (±0.01%)	<0.01% (±0.01%)	0% (±0%)	<0.01% (±0.03%)
Proteobacteria_TA18_CV9_Unknown_Unknown	0% (±0%)	0% (±0%)	0% (±0%)	0% (±0%)	0% (±0%)	0% (±0%)
Proteobacteria_TA18_PHOS-HD29_Unknown_Unknown	0% (±0%)	0% (±0%)	0% (±0%)	<0.01% (±0.01%)	0% (±0%)	0% (±0%)
Proteobacteria_Unknown_Unknown_Unknown_Unknown	<0.01% (±0.01%)	0% (±0%)	0% (±0%)	<0.01% (±0.01%)	0% (±0%)	0% (±0%)
Spirochaetes_Brachyspirae_Brachyspirales_Brachyspiraceae_Brachyspira	<0.01% (±0.01%)	<0.01% (±0.01%)	0% (±0%)	0% (±0%)	<0.01% (±0.02%)	<0.01% (±0.01%)
Spirochaetes_Brevinematae_Brevinematales_Brevinemataceae_Brevinema	<0.01% (±0.01%)	0% (±0%)	0% (±0%)	0% (±0%)	0% (±0%)	0% (±0%)
Spirochaetes_Leptospirae_Leptospirales_Leptospiraceae_Turneriella	0% (±0%)	0% (±0%)	<0.01% (±0.01%)	0% (±0%)	0% (±0%)	0% (±0%)
Spirochaetes_Spirochaetes_Borreliales_Borreliaceae_Borrelia	0% (±0%)	0% (±0%)	0% (±0%)	<0.01% (±0.01%)	0% (±0%)	0% (±0%)
Spirochaetes_Spirochaetes_Borreliales_Borreliaceae_Spironema	0% (±0%)	0% (±0%)	<0.01% (±0.01%)	0% (±0%)	0% (±0%)	<0.01% (±0.01%)
Spirochaetes_Spirochaetes_Sphaerochaetales_Sphaerochaetaceae_Sphaerochaeta	<0.01% (±0.01%)	<0.01% (±0.01%)	0% (±0%)	0% (±0%)	<0.01% (±0.02%)	0% (±0%)
Spirochaetes_Spirochaetes_Spirochaetales_Spirochaetaceae_Spirochaeta	<0.01% (±0.01%)	0% (±0%)	<0.01% (±0.01%)	0% (±0%)	0% (±0%)	0% (±0%)
Spirochaetes_Spirochaetes_Spirochaetales_Spirochaetaceae_Treponema	0.01% (±0.25%)	<0.01% (±0.01%)	0.03% (±0.53%)	0.01% (±0.07%)	0.01% (±0.06%)	<0.01% (±0.02%)
Spirochaetes_Spirochaetes_Spirochaetales_Spirochaetaceae_za29	<0.01% (±0.01%)	0% (±0%)	<0.01% (±0.01%)	0% (±0%)	0% (±0%)	0% (±0%)
SR1_Unknown_Unknown_Unknown_Unknown	<0.01% (±0.01%)	<0.01% (±0.01%)	<0.01% (±0.01%)	<0.01% (±0.02%)	0% (±0%)	<0.01% (±0.01%)
Synergistetes_Synergistia_Synergistales_Dethiosulfovibrioceae_TG5	0.01% (±0.19%)	<0.01% (±0.03%)	0.02% (±0.4%)	<0.01% (±0.06%)	0.01% (±0.07%)	<0.01% (±0.01%)
Synergistetes_Synergistia_Synergistales_Dethiosulfovibrioceae_Unknown	<0.01% (±0.01%)	0% (±0%)	0% (±0%)	<0.01% (±0.01%)	0.02% (±0.05%)	<0.01% (±0.01%)
Synergistetes_Synergistia_Synergistales_Synergistaceae_Candidatus Tammella	<0.01% (±0.01%)	0% (±0%)	<0.01% (±0.01%)	0% (±0%)	0.01% (±0.03%)	<0.01% (±0.01%)
Synergistetes_Synergistia_Synergistales_Synergistaceae_Synergistes	0% (±0%)	0% (±0%)	0% (±0%)	0% (±0%)	0% (±0%)	0% (±0%)
Synergistetes_Synergistia_Synergistales_Synergistaceae_Unknown	<0.01% (±0.01%)	0% (±0%)	<0.01% (±0.01%)	<0.01% (±0.01%)	<0.01% (±0.01%)	<0.01% (±0.01%)
Synergistetes_Synergistia_Synergistales_Synergistaceae_vadinCA2	0.01% (±0.24%)	0% (±0%)	0% (±0%)	0% (±0%)	0.24% (±1.47%)	0.01% (±0.16%)
Tenericutes_CK-1C4-19_Unknown_Unknown_Unknown	0.02% (±0.65%)	0% (±0%)	0% (±0%)	0% (±0%)	<0.01% (±0.01%)	0.12% (±1.78%)
Tenericutes_Mollicutes_Acholeplasmatales_Acholeplasmataceae_Acholeplasma	0% (±0%)	0% (±0%)	0% (±0%)	0% (±0%)	0% (±0%)	0% (±0%)
Tenericutes_Mollicutes_Aeroplasmatales_Aeroplasmataceae_Aeroplasma	0% (±0%)	<0.01% (±0.01%)	0% (±0%)	0% (±0%)	0% (±0%)	0% (±0%)
Tenericutes_Mollicutes_Aeroplasmatales_Aeroplasmataceae_Asteroleplasma	0% (±0%)	0% (±0%)	0% (±0%)	0% (±0%)	0% (±0%)	<0.01% (±0.01%)
Tenericutes_Mollicutes_Aeroplasmatales_Aeroplasmataceae_gut	<0.01% (±0.06%)	<0.01% (±0.08%)	0% (±0%)	0% (±0%)	0.03% (±0.19%)	0% (±0%)
Tenericutes_Mollicutes_Entomoplasmatales_Entomoplasmataceae_Entomoplasma	0% (±0%)	0% (±0%)	0% (±0%)	0% (±0%)	0% (±0%)	<0.01% (±0.01%)
Tenericutes_Mollicutes_Entomoplasmatales_Entomoplasmataceae_Mycoplasma	<0.01% (±0.01%)	0% (±0%)	<0.01% (±0.01%)	0% (±0%)	0% (±0%)	0% (±0%)
Tenericutes_Mollicutes_Entomoplasmatales_Entomoplasmataceae_Unknown	<0.01% (±0.04%)	0% (±0%)	0% (±0%)	0% (±0%)	0% (±0%)	0.01% (±0.1%)
Tenericutes_Mollicutes_Entomoplasmatales_Unknown_Unknown	0.01% (±0.23%)	<0.01% (±0.01%)	0.02% (±0.25%)	0.01% (±0.1%)	<0.01% (±0.01%)	0.07% (±0.54%)
Tenericutes_Mollicutes_Mycoplasmatales_Mycoplasmataceae_Candidatus Hepatoplasma	<0.01% (±0.02%)	0% (±0%)	<0.01% (±0.04%)	0% (±0%)	0% (±0%)	0% (±0%)
Tenericutes_Mollicutes_Mycoplasmatales_Mycoplasmataceae_Mycoplasma	1.09% (±8.46%)	0.21% (±3.83%)	2.71% (±13.25%)	0.88% (±7.35%)	0.2% (±1.02%)	1.42% (±10.18%)
Tenericutes_Mollicutes_Mycoplasmatales_Mycoplasmataceae_Unknown	1.28% (±8.21%)	0.91% (±6.73%)	1.8% (±10.4%)	1.77% (±9.6%)	0.92% (±3.82%)	0.43% (±3.89%)
Tenericutes_Mollicutes_RF39_Unknown_Unknown	0.05% (±0.64%)	0.01% (±0.04%)	0.02% (±0.24%)	0.07% (±1.17%)	0.07% (±0.23%)	0.15% (±0.76%)
Tenericutes_Mollicutes_RsaHF231_Unknown_Unknown	<0.01% (±0.04%)	0% (±0%)	<0.01% (±0.02%)	<0.01% (±0.05%)	0% (±0%)	0.02% (±0.09%)
Tenericutes_Mollicutes_Unknown_Unknown_Unknown	<0.01% (±0.01%)	<0.01% (±0.01%)	0% (±0%)	0% (±0%)	0% (±0%)	<0.01% (±0.02%)
Tenericutes_RF3_ML615J-28_Unknown_Unknown	<0.01% (±0.03%)	0% (±0%)	0% (±0%)	<0.01% (±0.05%)	0% (±0%)	<0.01% (±0.01%)
Thermi_Deinococci_Deinococcales_Deinococcaceae_Deinococcus	0.02% (±0.16%)	<0.01% (±0.01%)	0.02% (±0.16%)	0.05% (±0.28%)	0% (±0%)	<0.01% (±0.01%)
Thermi_Deinococci_Deinococcales_Trueperaceae_B-42	0% (±0%)	0% (±0%)	0% (±0%)	0% (±0%)	0% (±0%)	0% (±0%)
Thermi_Deinococci_Deinococcales_Trueperaceae_Truepera	<0.01% (±0.01%)	0% (±0%)	0% (±0%)	<0.01% (±0.02%)	0% (±0%)	0% (±0%)
Thermi_Deinococci_Thermales_Thermaceae_Meiothermus	<0.01% (±0.04%)	0% (±0%)	0% (±0%)	<0.01% (±0.09%)	0% (±0%)	0% (±0%)
Thermi_Deinococci_Thermales_Thermaceae_Thermus	<0.01% (±0.03%)	0% (±0%)	0% (±0%)	<0.01% (±0.05%)	0% (±0%)	0% (±0%)
TM6_F38_Unknown_Unknown_Unknown	0% (±0%)	0% (±0%)	0% (±0%)	0% (±0%)	0% (±0%)	0% (±0%)
TM6_SBRH58_Unknown_Unknown_Unknown	0% (±0%)	0% (±0%)	0% (±0%)	0% (±0%)	<0.01% (±0.01%)	0% (±0%)
TM6_SJA-4_Unknown_Unknown_Unknown	<0.01% (±0.03%)	<0.01% (±0.01%)	<0.01% (±0.02%)	<0.01% (±0.06%)	0% (±0%)	<0.01% (±0.02%)
TM7_SC3_Unknown_Unknown_Unknown	<0.01% (±0.01%)	<0.01% (±0.01%)	0% (±0%)	0% (±0%)	0% (±0%)	<0.01% (±0.01%)
TM7_TM7-1_Unknown_Unknown_Unknown	0% (±0%)	0% (±0%)	<0.01% (±0.01%)	0% (±0%)	0% (±0%)	0% (±0%)
TM7_TM7-3_CW4_F16_Unknown	0% (±0%)	0% (±0%)	0% (±0%)	0% (±0%)	<0.01% (±0.01%)	0% (±0%)
TM7_TM7-3_CW4_Unknown_Unknown	0% (±0%)	0% (±0%)	0% (±0%)	0% (±0%)	0% (±0%)	0% (±0%)
TM7_TM7-3_EW55_Unknown_Unknown	0% (±0%)	0% (±0%)	0% (±0%)	0% (±0%)	0% (±0%)	0% (±0%)
TM7_TM7-3_I25_Rs-45_Unknown	<0.01% (±0.01%)	0% (±0%)	0% (±0%)	<0.01% (±0.01%)	<0.01% (±0.01%)	<0.01% (±0.01%)
TM7_TM7-3_I25_Unknown_Unknown	<0.01% (±0.01%)	<0.01% (±0.02%)	0% (±0%)	0% (±0%)	0% (±0%)	0% (±0%)
TM7_TM7-3_Unknown_Unknown_Unknown	<0.01% (±0.01%)	0% (±0%)	<0.01% (±0.01%)	<0.01% (±0.02%)	0% (±0%)	0% (±0%)
Verrucomicrobia_Methylacidiphilae_Methylacidiphilales_LD19_Unknown	<0.01% (±0.01%)	0% (±0%)	0% (±0%)	0% (±0%)	0% (±0%)	<0.01% (±0.02%)
Verrucomicrobia_Methylacidiphilae_Methylacidiphilales_Unknown_Unknown	<0.01% (±0.01%)	0% (±0%)	<0.01% (±0.02%)	<0.01% (±0.01%)	0% (±0%)	0% (±0%)
Verrucomicrobia_Methylacidiphilae_S-BQ2-57_Unknown_Unknown	<0.01% (±0.01%)	0% (±0%)	<0.01% (±0.03%)	<0.01% (±0.01%)	0% (±0%)	0% (±0%)
Verrucomicrobia_Opitutae_Cerasicoccales_Cerasicoccaceae_Unknown	0% (±0%)	0% (±0%)	0% (±0%)	<0.01% (±0.01%)	0% (±0%)	0% (±0%)
Verrucomicrobia_Opitutae_HA64_Unknown_Unknown	<0.01% (±0.02%)	0% (±0%)	<0.01% (±0.05%)	0% (±0%)	0% (±0%)	0% (±0%)
Verrucomicrobia_Opitutae_Opitutales_Opitutaceae_Opitutus	<0.01% (±0.02%)	<0.01% (±0.01%)	<0.01% (±0.04%)	<0.01% (±0.03%)	0% (±0%)	0% (±0%)
Verrucomicrobia_Opitutae_Opitutales_Opitutaceae_Unknown	<0.01% (±0.1%)	0% (±0%)	0.01% (±0.22%)	<0.01% (±0.01%)	0% (±0%)	0% (±0%)
Verrucomicrobia_Opitutae_Unknown_Unknown_Unknown	0% (±0%)	0% (±0%)	0% (±0%)	0% (±0%)	0% (±0%)	0% (±0%)
Verrucomicrobia_Pedosphaerae_Pedosphaerales_auto67_4W_Unknown	<0.01% (±0.01%)	0% (±0%)	<0.01% (±0.01%)	<0.01% (±0.01%)	0% (±0%)	0% (±0%)
Verrucomicrobia_Pedosphaerae_Pedosphaerales_Ellin515_Unknown	<0.01% (±0.03%)	0% (±0%)	<0.01% (±0.05%)	<0.01% (±0.02%)	0% (±0%)	0% (±0%)
Verrucomicrobia_Pedosphaerae_Pedosphaerales_Ellin517_Unknown	<0.01% (±0.01%)	<0.01% (±0.01%)	<0.01% (±0.01%)	<0.01% (±0.02%)	<0.01% (±0.03%)	0% (±0%)
Verrucomicrobia_Pedosphaerae_Pedosphaerales_OPB35_Unknown	<0.01% (±0.01%)	0% (±0%)	0% (±0%)	<0.01% (±0.02%)	0% (±0%)	0% (±0%)
Verrucomicrobia_Pedosphaerae_Pedosphaerales_Pedosphaeraceae_Pedosphaera	<0.01% (±0.01%)	<0.01% (±0.01%)	0% (±0%)	<0.01% (±0.02%)	0% (±0%)	0% (±0%)
Verrucomicrobia_Pedosphaerae_Pedosphaerales_Pedosphaeraceae_Unknown	0% (±0%)	0% (±0%)	0% (±0%)	0% (±0%)	0% (±0%)	0% (±0%)
Verrucomicrobia_Pedosphaerae_Pedosphaerales_Unknown_Unknown	<0.01% (±0.02%)	0% (±0%)	<0.01% (±0.02%)	<0.01% (±0.04%)	0% (±0%)	<0.01% (±0.01%)
Verrucomicrobia_Spartobacteria_Chthoniobacterales_Chthoniobacteraceae_Candidatus Xiphinematobacter	0.01% (±0.08%)	<0.01% (±0.02%)	<0.01% (±0.04%)	0.01% (±0.09%)	0.01% (±0.03%)	0.02% (±0.16%)
Verrucomicrobia_Spartobacteria_Chthoniobacterales_Chthoniobacteraceae_Chthoniobacter	<0.01% (±0.03%)	0% (±0%)	<0.01% (±0.02%)	<0.01% (±0.06%)	<0.01% (±0.01%)	0% (±0%)
Verrucomicrobia_Spartobacteria_Chthoniobacterales_Chthoniobacteraceae_DA11	0.01% (±0.19%)	<0.01% (±0.02%)	0.01% (±0.04%)	0.04% (±0.38%)	<0.01% (±0.01%)	0.01% (±0.04%)
Verrucomicrobia_Spartobacteria_Chthoniobacterales_Chthoniobacteraceae_Ellin56	<0.01% (±0.02%)	<0.01% (±0.01%)	<0.01% (±0.04%)	<0.01% (±0.01%)	0% (±0%)	<0.01% (±0.01%)
Verrucomicrobia_Spartobacteria_Chthoniobacterales_Chthoniobacteraceae_heteroC45_4W	<0.01% (±0.01%)	0% (±0%)	<0.01% (±0.02%)	0% (±0%)	0% (±0%)	<0.01% (±0.02%)
Verrucomicrobia_Spartobacteria_Chthoniobacterales_Chthoniobacteraceae_OR-59	0% (±0%)	0% (±0%)	0% (±0%)	0% (±0%)	0% (±0%)	0% (±0%)
Verrucomicrobia_Spartobacteria_Chthoniobacterales_Chthoniobacteraceae_Unknown	0.01% (±0.1%)	<0.01% (±0.03%)	0.01% (±0.08%)	0.03% (±0.17%)	0.03% (±0.16%)	0.01% (±0.03%)
Verrucomicrobia_Spartobacteria_Chthoniobacterales_Unknown_Unknown	0% (±0%)	0% (±0%)	0% (±0%)	0% (±0%)	0% (±0%)	0% (±0%)
Verrucomicrobia_Unknown_Unknown_Unknown_Unknown	0% (±0%)	0% (±0%)	0% (±0%)	0% (±0%)	<0.01% (±0.01%)	0% (±0%)
Verrucomicrobia_Verruco-5_LD1-PB3_Unknown_Unknown	<0.01% (±0.01%)	0% (±0%)	<0.01% (±0.01%)	0% (±0%)	0% (±0%)	0% (±0%)
Verrucomicrobia_Verruco-5_WCHB1-41_RFP12_Unknown	<0.01% (±0.02%)	<0.01% (±0.02%)	<0.01% (±0.03%)	0% (±0%)	0.01% (±0.02%)	0% (±0%)
Verrucomicrobia_Verrucomicrobiae_Verrucomicrobiales_Verrucomicrobiaceae_Akkermansia	0.03% (±0.59%)	<0.01% (±0.01%)	0.01% (±0.18%)	0% (±0%)	0.02% (±0.08%)	0.19% (±1.6%)
Verrucomicrobia_Verrucomicrobiae_Verrucomicrobiales_Verrucomicrobiaceae_Luteolibacter	<0.01% (±0.05%)	0% (±0%)	0.01% (±0.11%)	<0.01% (±0.02%)	<0.01% (±0.01%)	0% (±0%)
Verrucomicrobia_Verrucomicrobiae_Verrucomicrobiales_Verrucomicrobiaceae_Prosthecobacter	<0.01% (±0.01%)	0% (±0%)	<0.01% (±0.02%)	<0.01% (±0.01%)	0% (±0%)	0% (±0%)
Verrucomicrobia_Verrucomicrobiae_Verrucomicrobiales_Verrucomicrobiaceae_Rubritalea	0% (±0%)	0% (±0%)	0% (±0%)	0% (±0%)	0% (±0%)	0% (±0%)
Verrucomicrobia_Verrucomicrobiae_Verrucomicrobiales_Verrucomicrobiaceae_Unknown	<0.01% (±0.03%)	0% (±0%)	<0.01% (±0.05%)	<0.01% (±0.04%)	0% (±0%)	0% (±0%)
WPS-2_Unknown_Unknown_Unknown_Unknown	<0.01% (±0.04%)	0.01% (±0.03%)	<0.01% (±0.02%)	0.01% (±0.08%)	0.01% (±0.04%)	0% (±0%)
WS2_SHA-19_Unknown_Unknown_Unknown	0% (±0%)	0% (±0%)	0% (±0%)	0% (±0%)	0% (±0%)	0% (±0%)
WS3_PRR-12_Sediment-1_PRR-1_Unknown	<0.01% (±0.02%)	0% (±0%)	<0.01% (±0.04%)	<0.01% (±0.01%)	0% (±0%)	0% (±0%)
WS3_PRR-12_SSS58A_Unknown_Unknown	<0.01% (±0.01%)	0% (±0%)	0% (±0%)	0% (±0%)	0% (±0%)	<0.01% (±0.02%)
