# Supplementary material for: Body Size Poorly Predicts Host-Associated Microbial Diversity in Wild Birds
Source: Microbiol Spectr. 2023 Apr 11;11(3):e03749-22. doi: 10.1128/spectrum.03749-22 (PMC10269867; doi:10.1128/spectrum.03749-22)
Supplement: Supplemental file 4 — Supplemental material. Download spectrum.03749-22-s0004.xlsx, XLSX file, 0.01 MB [file spectrum.03749-22-s0004.xlsx]

## Sheet: ADONIS
Table S4. Adonis and beta dispersion effect sizes and p-values for the full datasets.
		Weighted			Unweighted
		PERMANOVA		Betadisp	PERMANOVA		Betadisp
Blood	N	R2	p	p	R2	p	p
Order	602	0.07165	0.001	0.042	0.05527	0.001	0.001
Family	602	0.19785	0.001	0.002	0.14942	0.001	0.001
Genus	602	0.31385	0.001	0.003	0.25268	0.001	0.001
Plate_name	602	0.15659	0.001	0.057	0.11927	0.001	0.001
nest_type	605	0.019	0.003	0.042	0.01614	0.001	0.001
nest_location	542	0.01989	0.002	0.024	0.01514	0.001	0.002
nesting_habits	605	0.00431	0.192	0.503	0.00527	0.007	0.348
social_system	589	0.00686	0.018	0.134	0.00814	0.001	0.007
diet	602	0.00919	0.003	0.001	0.00507	0.01	0.138
sex	565	0.00211	0.295	0.876	0.00122	0.959	0.846
		PERMANOVA		Betadisp	PERMANOVA		Betadisp
Buccal	N	R2	p	p	R2	p	p
Order	342	0.12172	0.001	0.001	0.07482	0.001	0.001
Family	342	0.31946	0.001	0.001	0.20099	0.001	0.001
Genus	342	0.43312	0.001	0.001	0.33335	0.001	0.001
Plate_name	342	0.05743	0.001	0.004	0.04423	0.001	0.002
nest_type	324	0.04992	0.001	0.084	0.01619	0.005	0.001
nest_location	292	0.03771	0.001	0.086	0.02305	0.002	0.002
nesting_habits	329	0.01056	0.021	0.32	0.00771	0.048	0.038
social_system	336	0.01708	0.001	0.003	0.00896	0.004	0.002
diet	342	0.03786	0.001	0.96	0.01538	0.001	0.007
sex	326	0.00159	0.95	0.403	0.003	0.483	0.375
		PERMANOVA		Betadisp	PERMANOVA		Betadisp
Gizzard	N	R2	p	p	R2	p	p
Order	39	0.41206	0.007	0.001	0.41562	0.001	0.001
Family	39	0.65318	0.008	0.003	0.63764	0.001	0.004
Genus	39	0.74371	0.002	0.013	0.73552	0.001	0.003
Plate_name	39	0.08334	0.35	0.349	0.08084	0.366	0.007
nest_type	39	0.08082	0.049	0.021	0.05217	0.46	0.001
nest_location	39	0.1386	0.007	0.022	0.10251	0.017	0.001
nesting_habits	39	0.04442	0.068	0.222	0.03577	0.058	0.001
social_system	37	0.0759	0.116	0.224	0.07584	0.013	0.001
diet	39	0.07681	0.064	0.224	0.08418	0.003	0.218
sex	35	0.02197	0.671	0.915	0.02093	0.981	0.318
		PERMANOVA		Betadisp	PERMANOVA		Betadisp
Intestine	N	R2	p	p	R2	p	p
Order	200	0.09943	0.003	0.001	0.1033	0.001	0.001
Family	200	0.34598	0.001	0.001	0.292	0.001	0.001
Genus	200	0.54149	0.001	0.001	0.49403	0.001	0.001
Plate_name	200	0.03005	0.001	0.73	0.03832	0.001	0.186
nest_type	200	0.06999	0.001	0.001	0.05066	0.001	0.001
nest_location	161	0.04116	0.017	0.093	0.03716	0.003	0.003
nesting_habits	200	0.02361	0.026	0.004	0.01596	0.266	0.059
social_system	193	0.01254	0.217	0.961	0.01452	0.016	0.709
diet	200	0.02945	0.001	0.318	0.01694	0.002	0.004
sex	187	0.00668	0.209	0.173	0.00564	0.339	0.819
		PERMANOVA		Betadisp	PERMANOVA		Betadisp
Cloaca	N	R2	p	p	R2	p	p
Order	348	0.06676	0.002	0.002	0.06323	0.001	0.001
Family	348	0.21385	0.001	0.001	0.17616	0.001	0.001
Genus	348	0.3463	0.001	0.001	0.30682	0.001	0.001
Plate_name	348	0.17115	0.001	0.001	0.06616	0.001	0.001
nest_type	332	0.02089	0.005	0.014	0.01621	0.001	0.01
nest_location	291	0.02111	0.01	0.036	0.0153	0.153	0.002
nesting_habits	332	0.01136	0.011	0.875	0.00958	0.006	0.598
social_system	342	0.01298	0.003	0.017	0.01037	0.002	0.006
diet	348	0.01125	0.011	0.961	0.01227	0.002	0.916
sex	335	0.00226	0.696	0.168	0.00224	0.816	0.564
