# Supplementary material for: Body Size Poorly Predicts Host-Associated Microbial Diversity in Wild Birds
Source: Microbiol Spectr. 2023 Apr 11;11(3):e03749-22. doi: 10.1128/spectrum.03749-22 (PMC10269867; doi:10.1128/spectrum.03749-22)
Supplement: Supplemental file 5 — Supplemental material. Download spectrum.03749-22-s0005.xlsx, XLSX file, 0.01 MB [file spectrum.03749-22-s0005.xlsx]

## Sheet: Publication
Supplemental Table 3: Lambda for bird body weight by body site
for
Herder, Lutz, Hird. (2021) Body size poorly predicts host-associated microbial diversity in wild birds.

## Sheet: weight
Table S5. Pagel’s lambda (and significance) for bird weight, using the species in each of the body site specific datasets.
Full Dataset		Passeriformes Only
Lambda		Lambda
l	p	l	p
Blood (N=606 individuals, 187 species)		Blood (N=505 individuals, 130 species)
1.00143	9.18632e-41	0.913157	1.80177e-19
Buccal (N=346 individuals, 132 species)		Buccal (N=272 individuals, 86 species)
1.00261	9.02907e-38	0.975366	3.97204e-15
Gizzard (43 individuals, 32 species)		Gizzard (9 individuals, 8 species)
0.976945	0.000163228	0.626632	0.278354
Intestines (N=200 individuals, 115 species)		Intestines (N=151 individuals, 79 species)
1.00213	1.25896e-26	1.01006	2.78712e-15
Cloaca (N=353 samples, 133 species)		Cloaca (N=275 samples, 85 species)
1.01215	6.61094e-40	1.00363	4.01815e-16
